# Supplementary material for: Bayesian Top-Down Protein Sequence Alignment with Inferred Position-Specific Gap Penalties
Source: PLoS Comput Biol. 2016 May 18;12(5):e1004936. doi: 10.1371/journal.pcbi.1004936 (PMC4871425; doi:10.1371/journal.pcbi.1004936)
Supplement: S2 Statistics — (XLSX) [file pcbi.1004936.s002.xlsx]

## Sheet: data
PREFAB MSA	nseq	%identity	mafft	mus_time	muscle	clustalo	kalign	gismo		gsm-mft	gsm-mus	gsm-clo	gsm-kal	mus-mod
1a0cA_1a0dA	147	0.737	1	42.9	0.99309	1	0.9977	0.9447		-0.0553	-0.04839	-0.0553	-0.053	-0.04839
1a0cA_1bxbD	110	0.245	0.79292	23.48	0.74932	0.61035	0.77929	0.64033		-0.15259	-0.10899	0.02998	-0.13896	-0.10899
1a0cA_1ubpC	123	0.034	0.1157	30.41	0	0	0	0		-0.1157	0	0	0	0
1a0fA_1hqoA	494	0.184	0.71123	2095.03	0.6631	0.74866	0.88235	0.92513		0.2139	0.26203	0.17647	0.04278	0.26203
1a0fA_1ljrA	1050	0.239	0.6	3582.05	0.46154	0.64615	0.74359	0.86667		0.26667	0.40513	0.22052	0.12308	0.40513
1a0fA_1pd21	1050	0.144	0.55851	5697.19	0.40426	0.42553	0.69149	0.88298		0.32447	0.47872	0.45745	0.19149	0.47872
1a0hA_5hpgA	495	0.158	0.90909	1863.4	0.78788	0.84848	0.95455	0.98485		0.07576	0.19697	0.13637	0.0303	0.19697
1a0p_1a36A	1050	0.085	0.1875	6762.04	0.19643	0.32143	0.50893	0.50893		0.32143	0.3125	0.1875	0	0.3125
1a0p_1ae9A	301	0.1	0.42188	512.8	0.47656	0.64062	0.59375	0.67188		0.25	0.19532	0.03126	0.07813	0.19532
1a0tP_2mprA	289	0.228	0.68132	588.37	0.65934	0.67582	0.6978	0.75549		0.07417	0.09615	0.07967	0.05769	0.09615
1a1z_1d2zA	65	0.099	0.5942	9.03	0.49275	0.56522	0.65217	0.71014		0.11594	0.21739	0.14492	0.05797	0.21739
1a02N_1a3qA	183	0.193	0.68462	526.15	0.57692	0.42308	0.76923	0.63077		-0.05385	0.05385	0.20769	-0.13846	0.05385
1a2vA_1ksiB	145	0.235	0.86786	298.44	0.85644	0.89886	0.90375	0.82545		-0.04241	-0.03099	-0.07341	-0.0783	-0.03099
1a3aA_1a6jA	1050	0.214	0.82734	2652.35	0.82014	0.80576	0.88489	0.92086		0.09352	0.10072	0.1151	0.03597	0.10072
1a3c_1tc1A	1050	0.193	0.72549	1821.51	0.58824	0.4902	0.78431	0.77124		0.04575	0.183	0.28104	-0.01307	0.183
1a3k_1c1lA	677	0.219	0.688	2665.79	0.816	0.568	0.824	0.864		0.176	0.048	0.296	0.04	0.048
1a3k_1lcl	910	0.255	0.8	6531.86	0.78462	0	0.84615	0.85385		0.05385	0.06923	0.85385	0.0077	0.06923
1a3qA_1gof	743	0.017	0	13428	0	0	0	0		0	0	0	0	0
1a04A_1dz3A	1051	0.141	0.80734	3452.16	0.89908	0.65138	0.84404	0.87156		0.06422	-0.02752	0.22018	0.02752	-0.02752
1a04A_1ibjA	1050	0.073	0	4216.36	0	0	0.39286	0		0	0	0	-0.39286	0
1a04A_3chy	1050	0.146	0.89344	13901.2	0.70492	0.72131	0.90984	0.90984		0.0164	0.20492	0.18853	0	0.20492
1a4iA_1b0aA	749	0.428	0.9707	3130.36	0.91575	0.95238	0.96337	0.92674		-0.04396	0.01099	-0.02564	-0.03663	0.01099
1a4iA_1ee9A	888	0.218	0.7037	6322.39	0.82593	0.73704	0.73704	0.70741		0.00371	-0.11852	-0.02963	-0.02963	-0.11852
1a6cA_1bmv1	45	0.076	0.58088	5.42	0.38971	0.67647	0.50735	0.36029		-0.22059	-0.02942	-0.31618	-0.14706	-0.02942
1a6dA_1ass	789	0.278	0.96503	4630.6	0.72727	0.58042	0.96503	0.87413		-0.0909	0.14686	0.29371	-0.0909	0.14686
1a6dA_1derA	448	0.189	0.76113	5946.27	0.61943	0.77328	0.81781	0.85425		0.09312	0.23482	0.08097	0.03644	0.23482
1a6jA_1hynP	1050	0.167	0.53659	3535.54	0.63415	0	0.7561	0.80488		0.26829	0.17073	0.80488	0.04878	0.17073
1a6l_2fdn	1050	0.179	0.92727	1729.07	0.92727	0.8	0.92727	0.85455		-0.07272	-0.07272	0.05455	-0.07272	-0.07272
1a6m_1ash	234	0.139	0.86232	24.46	0.9058	0.89855	0.98551	0.88406		0.02174	-0.02174	-0.01449	-0.10145	-0.02174
1a6m_1cg5B	498	0.185	0.8777	189.28	0.92806	0.93525	0.89209	0.84173		-0.03597	-0.08633	-0.09352	-0.05036	-0.08633
1a6m_1ewaA	299	0.113	0.79231	50.28	0.69231	0.7	0.73077	0.84615		0.05384	0.15384	0.14615	0.11538	0.15384
1a6m_1flp	214	0.166	0.9635	6.86	0.9781	0.91971	1	0.89051		-0.07299	-0.08759	-0.0292	-0.10949	-0.08759
1a6m_1h97A	204	0.172	0.7305	9.18	0.78723	0.87234	0.75177	0.85106		0.12056	0.06383	-0.02128	0.09929	0.06383
1a6m_1hlb	474	0.166	0.95172	124.91	0.95862	0.93103	0.97241	0.86897		-0.08275	-0.08965	-0.06206	-0.10344	-0.08965
1a6m_1ithA	308	0.139	0.94245	38.95	0.73381	0.84173	0.94245	0.88489		-0.05756	0.15108	0.04316	-0.05756	0.15108
1a6m_2fal	329	0.238	0.97203	36.78	0.95105	0.94406	0.97203	0.87413		-0.0979	-0.07692	-0.06993	-0.0979	-0.07692
1a6m_2gdm	486	0.159	0.83673	133.53	0.93878	0.87755	0.83673	0.91156		0.07483	-0.02722	0.03401	0.07483	-0.02722
1a6m_2hbg	399	0.185	0.96377	78.23	0.86957	0.91304	0.84783	0.9058		-0.05797	0.03623	-0.00724	0.05797	0.03623
1a6m_2vhbA	689	0.119	0.64341	582.94	0.91473	0.87597	0.62791	0.93023		0.28682	0.0155	0.05426	0.30232	0.0155
1a6m_3sdhA	415	0.199	0.91852	81.3	0.77778	0.92593	0.97778	0.87407		-0.04445	0.09629	-0.05186	-0.10371	0.09629
1a6o_1buhA	1050	0.239	0.75949	17271.4	0.63291	0	0.8692	0.76793		0.00844	0.13502	0.76793	-0.10127	0.13502
1a7s_1agjA	1050	0.109	0.36	28642	0.30286	0.49714	0.45714	0.44		0.08	0.13714	-0.05714	-0.01714	0.13714
1a7s_2cgaB	1050	0.249	0.77368	10836	0.71579	0.28421	0.69474	0.88947		0.11579	0.17368	0.60526	0.19473	0.17368
1a7tA_1e5dA	608	0.145	0.6068	1146.7	0.52913	0.53398	0.81553	0.76699		0.16019	0.23786	0.23301	-0.04854	0.23786
1a7tA_1smlA	613	0.123	0.7732	990.2	0.60825	0.74227	0.65464	0.78866		0.01546	0.18041	0.04639	0.13402	0.18041
1a7w_1aoiA	1044	0.175	0.64062	1045.09	0.78125	1	0.65625	0		-0.64062	-0.78125	-1	-0.65625	-0.78125
1a7w_1aoiB	1050	0.195	0.67213	1550.35	1	0.93443	0.93443	0.90164		0.22951	-0.09836	-0.03279	-0.03279	-0.09836
1a7w_1b67B	453	0.809	1	22.13	1	1	1	1		0	0	0	0	0
1a7w_1bh9B	630	0.193	0.68182	989.64	0.92424	0.65152	0.81818	0.93939		0.25757	0.01515	0.28787	0.12121	0.01515
1a7w_1tafA	523	0.227	0.90625	103.35	0.9375	0.92188	0.65625	0.98438		0.07813	0.04688	0.0625	0.32813	0.04688
1a7w_1tafB	494	0.235	0.96875	217.18	1	0.98438	0.98438	0.98438		0.01563	-0.01562	0	0	-0.01562
1a8d_1wba	72	0.033	0.82166	85.77	0.050955	0.80255	0	0		-0.82166	-0.050955	-0.80255	0	-0.050955
1a8h_1qqtA	817	0.224	0.79954	10835.1	0.89522	0.70387	0.89066	0.30979		-0.48975	-0.58543	-0.39408	-0.58087	-0.58543
1a8l_1hyuA	276	0.19	0.94792	232.35	0.97917	0.93229	0.91146	0.24479		-0.70313	-0.73438	-0.6875	-0.66667	-0.73438
1a8o_1qrjB	219	0.096	0.91176	62.2	0.91176	0.94118	0.94118	0.88235		-0.02941	-0.02941	-0.05883	-0.05883	-0.02941
1a8rA_1fb1D	581	0.303	0.91892	301.82	0.91351	0.9027	0.85405	0.65946		-0.25946	-0.25405	-0.24324	-0.19459	-0.25405
1a9nA_1dceA	1050	0.204	0	17176.8	0.31405	0.22314	0.95868	0.79339		0.79339	0.47934	0.57025	-0.16529	0.47934
1a12A_1jtdB	1050	0.157	0.58846	55343.1	0.1	0	0	0.47692		-0.11154	0.37692	0.47692	0.47692	0.37692
1a28A_2prgA	478	0.135	0.57604	1652.8	0.58065	0.5023	0.64516	0.74194		0.1659	0.16129	0.23964	0.09678	0.16129
1a28A_3erdA	375	0.207	0.84279	933.82	0.83843	0.44105	0.68559	0.76856		-0.07423	-0.06987	0.32751	0.08297	-0.06987
1a36A_1a41	225	0.062	0.88172	333.18	0.46237	0.82796	0.52688	0.51613		-0.36559	0.05376	-0.31183	-0.01075	0.05376
1a44_1qouB	1050	0.238	0.71812	6605.88	0.56376	0.60403	0.85235	0.6443		-0.07382	0.08054	0.04027	-0.20805	0.08054
1a49A_1dxeA	914	0.066	0.41935	4849.62	0.38172	0.32796	0.30108	0.44624		0.02689	0.06452	0.11828	0.14516	0.06452
1a49A_1pkyC	344	0.407	0.97188	1047.78	0.91875	0.98438	0.96875	0.72188		-0.25	-0.19687	-0.2625	-0.24687	-0.19687
1a49A_2tpsA	904	0.042	0.12707	5080.49	0	0.1326	0.10497	0.016575		-0.110495	0.016575	-0.116025	-0.088395	0.016575
1a53_1dvjA	674	0.093	0.31694	2319.05	0.38798	0.45355	0.15847	0.34973		0.03279	-0.03825	-0.10382	0.19126	-0.03825
1a53_1hg3A	714	0.138	0.70109	1194.27	0.20109	0.6087	0.57609	0.45109		-0.25	0.25	-0.15761	-0.125	0.25
1a53_1nsj	1050	0.109	0	4877.32	0.14208	0	0	0.33333		0.33333	0.19125	0.33333	0.33333	0.19125
1a53_1qo2A	832	0.105	0.50543	1545.72	0.51087	0	0.50543	0.50543		0	-0.00544	0.50543	0	-0.00544
1a62_1mjc	140	0.12	0.69091	40.83	0.8	0.69091	0.47273	0.30909		-0.38182	-0.49091	-0.38182	-0.16364	-0.49091
1a65A_1aozA	1050	0.256	0.78032	5946.62	0.69565	0.73913	0.75057	0.67048		-0.10984	-0.02517	-0.06865	-0.08009	-0.02517
1a65A_1nif	1050	0.083	0.21805	8355.69	0.26316	0.78195	0.33835	0.33835		0.1203	0.07519	-0.4436	0	0.07519
1a75A_1b8cB	542	0.755	1	137.31	1	1	1	0.96		-0.04	-0.04	-0.04	-0.04	-0.04
1aba_1h75A	1026	0.213	0.69231	183.45	0.86154	0.47692	0.66154	0.75385		0.06154	-0.10769	0.27693	0.09231	-0.10769
1aba_1kte	1026	0.192	0.56164	493.46	0.52055	0.63014	0.56164	0.78082		0.21918	0.26027	0.15068	0.21918	0.26027
1aba_1qfnA	1026	0.214	0.86301	285.03	0.86301	0.72603	0.69863	0.89041		0.0274	0.0274	0.16438	0.19178	0.0274
1aba_3grx	1050	0.264	0.91304	183.85	0.81159	0.94203	0.89855	0.84058		-0.07246	0.02899	-0.10145	-0.05797	0.02899
1abrB_1dqgA	166	0.075	0.58772	416.5	0.35088	0.68421	0.70175	0.32456		-0.26316	-0.02632	-0.35965	-0.37719	-0.02632
1abwA_1cqxA	634	0.102	0	708.99	0.86154	0	0	0.94615		0.94615	0.08461	0.94615	0.94615	0.08461
1ac5_1auoA	1050	0.066	0.29412	9413.52	0.035294	0.36471	0.11765	0		-0.29412	-0.035294	-0.36471	-0.11765	-0.035294
1ac5_1cpy	1050	0.234	0.72351	11493.7	0.57364	0.71059	0.75711	0.25581		-0.4677	-0.31783	-0.45478	-0.5013	-0.31783
1ad3A_1bpwA	1050	0.251	0.74576	13789.2	0.61017	0.56659	0.89588	0.89588		0.15012	0.28571	0.32929	0	0.28571
1ad3A_1euhA	1050	0.24	0.79419	11073.8	0.60533	0.64407	0.90073	0.83051		0.03632	0.22518	0.18644	-0.07022	0.22518
1adeA_1dj3A	296	0.425	0.93985	607.66	0.94737	0.93233	0.95739	0.79198		-0.14787	-0.15539	-0.14035	-0.16541	-0.15539
1adjA_1atiA	666	0.098	0.37255	2522.31	0.33987	0.3268	0.13725	0.30065		-0.0719	-0.03922	-0.02615	0.1634	-0.03922
1adjA_1httD	693	0.352	0.94322	2904.58	0.74448	0.97792	0.94322	0.78549		-0.15773	0.04101	-0.19243	-0.15773	0.04101
1ae9A_1a36A	232	0.099	0.14474	129.8	0.17105	0.52632	0	0		-0.14474	-0.17105	-0.52632	0	-0.17105
1ae9A_1aihA	1050	0.118	0.4322	2542.85	0.16949	0.77966	0.54237	0.77966		0.34746	0.61017	0	0.23729	0.61017
1aerA_1aerB	9	0.892	0.96296	0.36	0.96296	0.96296	0.96296	0.78307		-0.17989	-0.17989	-0.17989	-0.17989	-0.17989
1ag4_1amm	61	0.108	0.81579	7.22	0	0.78947	0.68421	0		-0.81579	0	-0.78947	-0.68421	0
1agdA_1bqsA	1026	0.04	0	1153.46	0	0	0	0		0	0	0	0	0
1agdA_1iakA	939	0.105	0.75	3410.17	0.77174	0.75	0.81522	0.97826		0.22826	0.20652	0.22826	0.16304	0.20652
1agdB_1iakA	1026	0.283	0.89796	1704.96	0.97959	0.95918	0.94898	0.86735		-0.03061	-0.11224	-0.09183	-0.08163	-0.11224
1agjA_1cqqA	175	0.066	0.47581	259.35	0.44355	0.49194	0.49194	0.41935		-0.05646	-0.0242	-0.07259	-0.07259	-0.0242
1agqA_1vpfA	238	0.11	0.61538	48.03	0.26154	0.52308	0.44615	0.092308		-0.523072	-0.169232	-0.430772	-0.353842	-0.169232
1ah1_1cid	78	0.056	0.072917	25.54	0.44792	0	0.32292	0.46875		0.395833	0.02083	0.46875	0.14583	0.02083
1ah1_1f97A	1049	0.097	0	0	0	0.090909	0.45455	0.090909		0.090909	0.090909	0	-0.363641	0
1ah1_1kb5B	237	0.103	0.39535	22.68	0.61628	0.52326	0.54651	0.47674		0.08139	-0.13954	-0.04652	-0.06977	-0.13954
1ah1_1qfoA	184	0.149	0.68085	151.93	0.64894	0.7766	0.68085	0.74468		0.06383	0.09574	-0.03192	0.06383	0.09574
1ah1_1tlk	1049	0.127	0	0	0	0	0.5641	0.67949		0.67949	0.67949	0.67949	0.11539	0
1ah1_1vcaA	88	0.071	0	61.42	0.6875	0.3875	0.7375	0.5625		0.5625	-0.125	0.175	-0.175	-0.125
1ah1_2ncm	65	0.143	0.76923	28.1	0.67692	0.73846	0.63077	0.56923		-0.2	-0.10769	-0.16923	-0.06154	-0.10769
1ah7_1ca1	115	0.224	0.88128	12.12	0.70776	0.621	0.72603	0.13699		-0.74429	-0.57077	-0.48401	-0.58904	-0.57077
1ah9_1bkb	1050	0.085	0	193.6	0	0.12281	0	0		0	0	-0.12281	0	0
1aihA_1a0p	1050	0.188	0.63218	2835.34	0.52874	0.66667	0.67816	0.85057		0.21839	0.32183	0.1839	0.17241	0.32183
1air_1pcl	387	0.227	0.67845	1664.22	0.71731	0.71025	0.74205	0.65018		-0.02827	-0.06713	-0.06007	-0.09187	-0.06713
1aisB_1guxB	174	0.114	0.82812	396.5	0.9375	0.71875	0.65625	0.10938		-0.71874	-0.82812	-0.60937	-0.54687	-0.82812
1aj6_1b63A	666	0.129	0.44444	2673.3	0.48765	0.62346	0.53086	0.55556		0.11112	0.06791	-0.0679	0.0247	0.06791
1aj8A_1csh	456	0.253	0.76271	1097.59	0.85311	0.82203	0.69209	0.84746		0.08475	-0.00565	0.02543	0.15537	-0.00565
1ajqA_1cp9A	440	0.639	0.98974	1169.03	0.86154	1	1	0.85641		-0.13333	-0.00513	-0.14359	-0.14359	-0.00513
1ajqB_1nedA	454	0.022	0	1634.95	0.29808	0	0.30769	0		0	-0.29808	0	-0.30769	-0.29808
1ajsA_1aam	283	0.379	0.96623	479.52	0.93247	0.98961	0.99221	0.94545		-0.02078	0.01298	-0.04416	-0.04676	0.01298
1ajsA_1ibjA	263	0.068	0.42135	312.07	0.34831	0.42697	0.25843	0.37079		-0.05056	0.02248	-0.05618	0.11236	0.02248
1ak1_1hrkA	627	0.26	0.85902	705.55	0.78361	0.85902	0.8459	0.86557		0.00655	0.08196	0.00655	0.01967	0.08196
1ako_1bix	762	0.243	0.80645	3671.59	0.6129	0.72984	0.82661	0.89113		0.08468	0.27823	0.16129	0.06452	0.27823
1alu_1bgc	133	0.134	0.74815	9.72	0.72593	0.71111	0.79259	0.62963		-0.11852	-0.0963	-0.08148	-0.16296	-0.0963
1alu_1cnt3	112	0.102	0.59375	11.43	0.61719	0.41406	0.40625	0.61719		0.02344	0	0.20313	0.21094	0
1alu_1i1rB	109	0.217	0.87162	6.36	0.88514	0.83784	0.9527	0.70946		-0.16216	-0.17568	-0.12838	-0.24324	-0.17568
1aly_1d4vB	286	0.219	0.71111	84.52	0.78519	0.84444	0.73333	0.88148		0.17037	0.09629	0.03704	0.14815	0.09629
1aly_1dyoA	74	0.075	0.25287	5.16	0.16092	0.37931	0.10345	0.12644		-0.12643	-0.03448	-0.25287	0.02299	-0.03448
1aly_2tnfA	271	0.233	0.80882	63.18	0.72794	0.78676	0.72794	0.91176		0.10294	0.18382	0.125	0.18382	0.18382
1am2_1at0	74	0.105	0.85821	30.69	0.51493	0.50746	0.46269	0.74627		-0.11194	0.23134	0.23881	0.28358	0.23134
1am7A_3lzt	222	0.071	0.21429	77.07	0.19643	0.21429	0.21429	0.071429		-0.142861	-0.125001	-0.142861	-0.142861	-0.125001
1amj_1zymA	355	0.009	0	1291	0	0	0	0		0	0	0	0	0
1amk_1hg3A	1026	0.184	0.75728	3221.57	0.8301	0.65049	0.70388	0.8301		0.07282	0	0.17961	0.12622	0
1amoA_1ddgB	974	0.22	0.88696	18559.3	0.84638	0.73043	0.89275	0.53913		-0.34783	-0.30725	-0.1913	-0.35362	-0.30725
1amoA_1ep2B	1050	0.062	0.28774	29544.7	0.35377	0.48585	0.41981	0.49057		0.20283	0.1368	0.00472	0.07076	0.1368
1amoA_1fnc	1050	0.118	0.72222	22160.8	0.73704	0.51481	0.7	0.45556		-0.26666	-0.28148	-0.05925	-0.24444	-0.28148
1amoA_1qfjA	1050	0.055	0.53488	15604.5	0.35814	0.33023	0.53953	0.56744		0.03256	0.2093	0.23721	0.02791	0.2093
1amoA_1rcf	1050	0.052	0.54422	15725.5	0.48299	0.58503	0.56463	0.47619		-0.06803	-0.0068	-0.10884	-0.08844	-0.0068
1amp_1b8oA	559	0.055	0.19643	2680.25	0.089286	0	0.10714	0.15179		-0.04464	0.062504	0.15179	0.04465	0.062504
1amp_1cg2A	946	0.148	0.32645	9368.44	0.24793	0.45041	0.19835	0.7314		0.40495	0.48347	0.28099	0.53305	0.48347
1amp_1cx8B	1031	0.162	0.49615	10838.3	0.40769	0.40385	0.50769	0.70769		0.21154	0.3	0.30384	0.2	0.3
1amp_1xjo	1050	0.168	0.59259	10528.2	0.52263	0.4856	0.53498	0.80247		0.20988	0.27984	0.31687	0.26749	0.27984
1amuA_1lci	1056	0.128	0.69948	0	0	0	0.7487	0.84974		0.15026	0.84974	0.84974	0.10104	0
1an8_1aw7A	147	0.155	0.84865	16.05	0.58378	0.84865	0.78919	0.59459		-0.25406	0.01081	-0.25406	-0.1946	0.01081
1an8_1eu4A	148	0.252	0.85417	33	0.63021	0.89062	0.96354	0.53646		-0.31771	-0.09375	-0.35416	-0.42708	-0.09375
1an8_1f77B	146	0.257	0.87692	16.46	0.77436	0.76923	0.89744	0.41538		-0.46154	-0.35898	-0.35385	-0.48206	-0.35898
1an9A_1c0pA	775	0.274	0.75862	5364.68	0.79624	0.78683	0.85266	0.86207		0.10345	0.06583	0.07524	0.00941	0.06583
1aoa_1bkrA	616	0.085	0	19920.9	0	0	0	0		0	0	0	0	0
1aocA_1bndA	36	0.098	0.425	1.1	0.1625	0.575	0.3875	0.375		-0.05	0.2125	-0.2	-0.0125	0.2125
1aoeA_1d1gA	1050	0.177	0.64474	1326.1	0.69737	0.52632	0.59211	0.74342		0.09868	0.04605	0.2171	0.15131	0.04605
1aoeA_1vdrA	1050	0.182	0.78	2737.15	0.69333	0.74	0.67333	0.81333		0.03333	0.12	0.07333	0.14	0.12
1aoeA_3dfr	1050	0.219	0.83226	2053.17	0.67742	0.72903	0.74194	0.88387		0.05161	0.20645	0.15484	0.14193	0.20645
1aohA_1anu	105	0.685	0.9708	24.95	0.9708	0.9635	0.9708	0.91971		-0.05109	-0.05109	-0.04379	-0.05109	-0.05109
1aohA_1g1kB	121	0.287	0.91971	46.97	0.94891	0.93431	0.94161	0.90511		-0.0146	-0.0438	-0.0292	-0.0365	-0.0438
1aoiA_1bh9B	1034	0.136	0.54	1579.71	0.56	0.46	0.68	0		-0.54	-0.56	-0.46	-0.68	-0.56
1aoiA_1tafA	1030	0.209	0.67164	1458.58	0.67164	0.83582	0	0		-0.67164	-0.67164	-0.83582	0	-0.67164
1aoiB_1a7w	1049	0.193	0.93443	1296.79	0.98361	0	0.95082	0.45902		-0.47541	-0.52459	0.45902	-0.4918	-0.52459
1aoiB_1aoiD	1050	0.12	0.54545	2844.38	0.40909	0.66667	0.39394	0.19697		-0.34848	-0.21212	-0.4697	-0.19697	-0.21212
1aoiB_1jfiB	1050	0.104	0.38806	1961.87	0.56716	0.47761	0.64179	0.95522		0.56716	0.38806	0.47761	0.31343	0.38806
1aoiB_1tafA	1036	0.179	0.52381	1516.03	0.93651	0	0.52381	0.4127		-0.11111	-0.52381	0.4127	-0.11111	-0.52381
1aoiC_1f66G	1044	0.574	0.92157	2854.49	0.88235	0.71569	0.96078	0.61765		-0.30392	-0.2647	-0.09804	-0.34313	-0.2647
1aoiD_1aoiB	1050	0.101	0.22727	2264.23	0.37879	0	0.27273	0.72727		0.5	0.34848	0.72727	0.45454	0.34848
1aoiD_1jfiB	1050	0.097	0.54762	2153.36	0.66667	0.52381	0.7619	0.7381		0.19048	0.07143	0.21429	-0.0238	0.07143
1aoxA_1atzA	750	0.184	0.84916	24302.8	0.42458	0.81006	0.73743	0.85475		0.00559	0.43017	0.04469	0.11732	0.43017
1aoxA_1auq	805	0.144	0.63483	10977	0.67416	0	0.86517	0.88202		0.24719	0.20786	0.88202	0.01685	0.20786
1aoxA_1ido	799	0.234	0.73034	17914.3	0.64045	0	0.77528	0.80337		0.07303	0.16292	0.80337	0.02809	0.16292
1aoy_1b4aA	1050	0.11	0.96774	953.04	0.82258	0.93548	1	0.85484		-0.1129	0.03226	-0.08064	-0.14516	0.03226
1ap0_1dz1A	1042	0.151	0	5643.16	0.64	0	0	0.68		0.68	0.04	0.68	0.68	0.04
1ap8_1ejhA	650	0.16	0.75	3301.18	0.75893	0.73214	0.75893	0.66071		-0.08929	-0.09822	-0.07143	-0.09822	-0.09822
1apyA_1ayyC	649	0.385	0.94074	1019.62	0.88148	0.94074	0.88889	0.94815		0.00741	0.06667	0.00741	0.05926	0.06667
1apyB_2gawD	629	0.355	0.88636	2238.23	0.81061	0.92424	0.90152	0.93939		0.05303	0.12878	0.01515	0.03787	0.12878
1aq0A_1eokA	58	0.053	0.23881	5.55	0.23881	0.14179	0.12687	0.10448		-0.13433	-0.13433	-0.03731	-0.02239	-0.13433
1aq0A_1ghsB	419	0.513	0.92359	1177.95	0.82724	0.93355	0.96346	0.91362		-0.00997	0.08638	-0.01993	-0.04984	0.08638
1aqb_1avgI	82	0.097	0.71642	9.75	0.67164	0.85075	0.65672	0.52239		-0.19403	-0.14925	-0.32836	-0.13433	-0.14925
1aqb_1bebA	134	0.137	0.68382	33.26	0.77206	0.58088	0.44118	0.80147		0.11765	0.02941	0.22059	0.36029	0.02941
1aqb_1epaA	110	0.16	0.72519	36.09	0.72519	0.74809	0.44275	0.74809		0.0229	0.0229	0	0.30534	0.0229
1aqb_1h91A	131	0.154	0.68493	25.26	0.66438	0.78767	0.56849	0.69863		0.0137	0.03425	-0.08904	0.13014	0.03425
1aqt_1e79H	1050	0.207	0.79845	323.49	0.74419	0.83721	0.88372	0.99225		0.1938	0.24806	0.15504	0.10853	0.24806
1aquA_1fmlB	1050	0.281	0.85036	11894.2	0.83577	0.75912	0.9781	0.64234		-0.20802	-0.19343	-0.11678	-0.33576	-0.19343
1aqzA_1de3A	20	0.859	1	0.36	1	1	1	0.76761		-0.23239	-0.23239	-0.23239	-0.23239	-0.23239
1aqzA_9rnt	235	0.233	0.8375	40.3	0.8125	0.9375	0.8625	0.8625		0.025	0.05	-0.075	0	0.05
1arb_2hrvA	67	0.115	0.58242	51.77	0	0.25275	0.14286	0.087912		-0.494508	0.087912	-0.164838	-0.054948	0.087912
1ash_1a6m	85	0.143	0.83212	3.42	0.83942	0.86131	0.62044	0.64964		-0.18248	-0.18978	-0.21167	0.0292	-0.18978
1ash_1flp	84	0.122	0.92647	9.8	0.91912	0.86029	0.94118	0.85294		-0.07353	-0.06618	-0.00735	-0.08824	-0.06618
1ash_1ithA	85	0.102	0.95652	7.44	0.86957	0.88406	0.86957	0.94928		-0.00724	0.07971	0.06522	0.07971	0.07971
1ash_2fal	101	0.116	0.97163	10.56	0.95745	1	0.99291	0.88652		-0.08511	-0.07093	-0.11348	-0.10639	-0.07093
1at3A_1fl1A	85	0.253	0.96988	14.01	0.96988	0.96386	0.96386	0.95783		-0.01205	-0.01205	-0.00603	-0.00603	-0.01205
1at3A_1lay	85	0.23	0.91257	14.2	0.95628	0.92896	0.9071	0.94536		0.03279	-0.01092	0.0164	0.03826	-0.01092
1atg_1ixh	654	0.134	0.37791	1467.37	0.48837	0.48837	0.60465	0.69186		0.31395	0.20349	0.20349	0.08721	0.20349
1atg_1mrp	1012	0.1	0.80992	5031.69	0.71074	0.4876	0.79339	0.80992		0	0.09918	0.32232	0.01653	0.09918
1atg_1wod	1050	0.234	0.8009	2144.25	0.77828	0.84163	0.89593	0.91855		0.11765	0.14027	0.07692	0.02262	0.14027
1atiA_1g5hA	255	0.238	0.79832	458.07	0.79552	0.69468	0.79552	0.4958		-0.30252	-0.29972	-0.19888	-0.29972	-0.29972
1atiA_1qf6A	403	0.142	0.60674	1836.88	0.62079	0.49438	0.54775	0.76124		0.1545	0.14045	0.26686	0.21349	0.14045
1atlA_1bkcA	568	0.215	0.64706	4810.09	0.57754	0.6631	0.97326	0.8877		0.24064	0.31016	0.2246	-0.08556	0.31016
1atzA_1auq	769	0.185	0.53977	10406.3	0.51705	0	0.84659	0.8125		0.27273	0.29545	0.8125	-0.03409	0.29545
1atzA_1ido	951	0.207	0.12791	23659.9	0.3314	0	0.78488	0.72674		0.59883	0.39534	0.72674	-0.05814	0.39534
1atzA_2scuB	328	0.092	0	2119.53	0	0	0	0		0	0	0	0	0
1au7A_2hddA	1028	0.273	1	2347.1	1	1	0.77778	1		0	0	0	0.22222	0
1auiB_1dguA	1050	0.261	0.50932	14516.2	0.45963	0.73292	0.7205	0.59627		0.08695	0.13664	-0.13665	-0.12423	0.13664
1auk_1fsu	1050	0.26	0.63145	16720.7	0.46192	0.74201	0.73219	0.71253		0.08108	0.25061	-0.02948	-0.01966	0.25061
1auoA_1brt	1050	0.147	0.57738	3858.9	0.54762	0.6131	0.50595	0.83333		0.25595	0.28571	0.22023	0.32738	0.28571
1auoA_1fj2B	1050	0.33	0.85308	4349.98	0.76777	0.86256	0.92417	0.88626		0.03318	0.11849	0.0237	-0.03791	0.11849
1auoA_1i6wA	762	0.115	0.44099	1766.03	0.26708	0.60248	0.36646	0.40373		-0.03726	0.13665	-0.19875	0.03727	0.13665
1auoA_1jfrA	836	0.138	0.32203	1558.21	0.43503	0.61582	0.36723	0.70621		0.38418	0.27118	0.09039	0.33898	0.27118
1auq_1ido	794	0.149	0.67836	12347.3	0.46199	0.74269	0.74854	0.76023		0.08187	0.29824	0.01754	0.01169	0.29824
1auvA_1iow	251	0.127	0.43541	214.54	0.55024	0.51675	0.44498	0.45455		0.01914	-0.09569	-0.0622	0.00957	-0.09569
1auyA_1e57B	80	0.337	1	3.8	1	1	1	0.95395		-0.04605	-0.04605	-0.04605	-0.04605	-0.04605
1auyA_1qqp3	96	0.073	0	222.51	0.18681	0	0.30769	0.18681		0.18681	0	0.18681	-0.12088	0
1auz_1dciA	1050	0.103	0.54286	501.29	0.24286	0.25714	0	0.28571		-0.25715	0.04285	0.02857	0.28571	0.04285
1avaC_1wba	280	0.166	0.70513	78.55	0.67949	0.63462	0.66026	0.80769		0.10256	0.1282	0.17307	0.14743	0.1282
1avgI_1epaA	99	0.092	0.59756	4.86	0.57317	0.54878	0.5	0.62195		0.02439	0.04878	0.07317	0.12195	0.04878
1avmA_3mdsA	907	0.398	0.88268	2475.65	0.8324	0.88268	0.92179	0.88827		0.00559	0.05587	0.00559	-0.03352	0.05587
1avpA_1euvA	441	0.068	0.41667	2600.69	0	0.27083	0.41667	0.45833		0.04166	0.45833	0.1875	0.04166	0.45833
1aw0_1cc8A	730	0.197	1	1488.43	0.94444	0.96296	0.96296	1		0	0.05556	0.03704	0.03704	0.05556
1aw8B_1cr5A	1050	0.11	0.71698	165.73	0	0.81132	0	0.18868		-0.5283	0.18868	-0.62264	0.18868	0.18868
1awcA_1bc8C	836	0.445	1	5186	0.94118	0.96471	0.96471	0.90588		-0.09412	-0.0353	-0.05883	-0.05883	-0.0353
1awcA_2hts	747	0.109	0.50877	1524.41	0.50877	0.61404	0.38596	0.45614		-0.05263	-0.05263	-0.1579	0.07018	-0.05263
1awcA_2irfG	277	0.102	0.43662	232.59	0.74648	0.39437	0.59155	0.38028		-0.05634	-0.3662	-0.01409	-0.21127	-0.3662
1awd_1ayfA	1050	0.176	0.75342	532.6	0.79452	0.72603	0.79452	0.83562		0.0822	0.0411	0.10959	0.0411	0.0411
1awe_1btkA	134	0.069	0.76842	224.24	0.63158	0.81053	0.70526	0.66316		-0.10526	0.03158	-0.14737	-0.0421	0.03158
1awe_1dbhA	89	0.685	0.82022	168.1	0.82022	0.82022	0.82022	0.77528		-0.04494	-0.04494	-0.04494	-0.04494	-0.04494
1awe_1faoA	477	0.141	0.68571	2887.63	0.52857	0.8	0.5	0.72857		0.04286	0.2	-0.07143	0.22857	0.2
1awe_1pls	210	0.125	0.9011	500.01	0.63736	0.86813	0.81319	0.82418		-0.07692	0.18682	-0.04395	0.01099	0.18682
1ax4A_2dkb	95	0.086	0.45294	299.31	0.45294	0.54118	0.51176	0.51176		0.05882	0.05882	-0.02942	0	0.05882
1ax4A_2tplA	88	0.445	0.99522	77.75	0.99043	0.97847	0.99282	0.88995		-0.10527	-0.10048	-0.08852	-0.10287	-0.10048
1ax8_1f6fA	220	0.066	0.15238	54.84	0.20952	0.27619	0.17143	0		-0.15238	-0.20952	-0.27619	-0.17143	-0.20952
1ax8_1rcb	90	0.086	0.2561	8.93	0.2439	0.012195	0.20732	0.073171		-0.182929	-0.170729	0.060976	-0.134149	-0.170729
1axiB_1bp3B	199	0.309	0.96629	253.37	0.94944	0.98876	0.92135	0.69101		-0.27528	-0.25843	-0.29775	-0.23034	-0.25843
1axiB_1j7vR	101	0.123	0.82443	38.06	0.64885	0.69466	0.77099	0.60305		-0.22138	-0.0458	-0.09161	-0.16794	-0.0458
1axkA_2nlrA	844	0.046	0	7433.43	0.006135	0.01227	0	0		0	-0.006135	-0.01227	0	-0.006135
1aye_1qmuA	1050	0.137	0.57795	13904.4	0.58555	0.45247	0.673	0.58935		0.0114	0.0038	0.13688	-0.08365	0.0038
1ayfA_1put	1050	0.311	0.88776	2126.34	0.88776	0.83673	0.94898	0.94898		0.06122	0.06122	0.11225	0	0.06122
1aym1_2hwf1	120	0.698	0.99628	85.53	1	1	0.99628	0.7658		-0.23048	-0.2342	-0.2342	-0.23048	-0.2342
1aym2_1hri2	97	0.607	0.99163	32.19	0.94979	0.99582	0.98745	0.84519		-0.14644	-0.1046	-0.15063	-0.14226	-0.1046
1aym2_1qqp2	288	0.218	0.8593	201.06	0.77889	0.87437	0.76884	0.17588		-0.68342	-0.60301	-0.69849	-0.59296	-0.60301
1aym3_1b35A	50	0.081	0	22.83	0.40237	0	0	0.3432		0.3432	-0.05917	0.3432	0.3432	-0.05917
1aym3_1ihmA	143	0.122	0.83226	390.48	0.7871	0	0.83226	0.37419		-0.45807	-0.41291	0.37419	-0.45807	-0.41291
1aym3_1rud3	147	0.517	0.96522	563.28	0.93478	0.98696	0.99565	0.22609		-0.73913	-0.70869	-0.76087	-0.76956	-0.70869
1az9_1bn5	1050	0.082	0.75117	8192.38	0.47887	0.60094	0.75587	0.84977		0.0986	0.3709	0.24883	0.0939	0.3709
1az9_1c24A	1050	0.111	0.72637	13899.6	0.63682	0.53731	0.77612	0.82587		0.0995	0.18905	0.28856	0.04975	0.18905
1azpA_1bf4A	38	0.758	0.98387	0.08	0.90323	1	0.98387	0.93548		-0.04839	0.03225	-0.06452	-0.04839	0.03225
1azsA_1culB	1050	0.258	0.80791	17191	0.62712	0.90395	0	0.82486		0.01695	0.19774	-0.07909	0.82486	0.19774
1azsA_1fx2A	1050	0.153	0	27540.8	0.28824	0.72941	0.65294	0.78824		0.78824	0.5	0.05883	0.1353	0.5
1b0nA_1r69	1050	0.194	0.98361	725.77	0.93443	0.98361	0.98361	0.98361		0	0.04918	0	0	0.04918
1b0uA_1jj7A	1050	0.222	0.70536	11021.1	0.58929	0.70536	0.70089	0.66518		-0.04018	0.07589	-0.04018	-0.03571	0.07589
1b0uA_1skyE	1027	0.066	0.094118	7581.38	0.094118	0.11765	0.094118	0.047059		-0.047059	-0.047059	-0.070591	-0.047059	-0.047059
1b2pA_1msaA	549	0.471	1	2606.47	0.71296	0.97222	0.98148	0.76852		-0.23148	0.05556	-0.2037	-0.21296	0.05556
1b3aA_1hfgA	1050	0.373	1	757.88	1	1	1	1		0	0	0	0	0
1b3aA_1tvxA	1050	0.109	0.87719	518	0.82456	0.82456	0.80702	0.82456		-0.05263	0	0	0.01754	0
1b3jA_1agdA	450	0.292	0.78947	1212.97	0.61404	0.47368	0.82456	0		-0.78947	-0.61404	-0.47368	-0.82456	-0.61404
1b3mA_1b8sA	1050	0.065	0.21774	12160.6	0.25806	0.3871	0.37903	0.53226		0.31452	0.2742	0.14516	0.15323	0.2742
1b4kA_1qmlA	294	0.337	0.93092	88.18	0.95066	0.90132	0.97697	0.96053		0.02961	0.00987	0.05921	-0.01644	0.00987
1b5fB_1smrA	682	0.345	0.79487	3298.34	0.84615	0.91026	0.97436	0.85897		0.0641	0.01282	-0.05129	-0.11539	0.01282
1b5l_1rmi	394	0.27	0.84286	77.82	0.77857	0.77857	0.92143	0.65714		-0.18572	-0.12143	-0.12143	-0.26429	-0.12143
1b6cB_1ia8A	1050	0.187	0.60759	45057.4	0.66667	0.60759	0.64557	0.81857		0.21098	0.1519	0.21098	0.173	0.1519
1b6e_1fm5A	1050	0.19	0.7619	8654.47	0.71429	0.74286	0.81905	0.80952		0.04762	0.09523	0.06666	-0.00953	0.09523
1b6e_1hyrB	1050	0.314	0.90678	15629.1	0.70339	0.85593	0.97458	0.64407		-0.26271	-0.05932	-0.21186	-0.33051	-0.05932
1b6g_1bn6A	1050	0.245	0.70531	7085.24	0.49275	0.71498	0.83092	0.89855		0.19324	0.4058	0.18357	0.06763	0.4058
1b6g_1cqwA	1050	0.255	0.82609	11360.1	0.38768	0.4529	0.67391	0.73551		-0.09058	0.34783	0.28261	0.0616	0.34783
1b6rA_1gsoA	418	0.089	0.60987	528.53	0.55157	0.59193	0.57399	0.78475		0.17488	0.23318	0.19282	0.21076	0.23318
1b6tA_1f9aA	1050	0.14	0.47887	464.89	0.5	0.66901	0.95775	0.6338		0.15493	0.1338	-0.03521	-0.32395	0.1338
1b7eA_1f3iA	256	0.882	0.94643	92.69	0.97024	0.95238	0.94643	0.91667		-0.02976	-0.05357	-0.03571	-0.02976	-0.05357
1b7fA_1b64	1050	0.036	0	4297.1	0	0	0	0		0	0	0	0	0
1b7gO_1drw	647	0.044	0.25862	324.29	0.47414	0.19828	0.18966	0.46552		0.2069	-0.00862	0.26724	0.27586	-0.00862
1b7gO_1gcuA	190	0.058	0.54455	68.7	0.57426	0.47525	0.17822	0.45545		-0.0891	-0.11881	-0.0198	0.27723	-0.11881
1b7gO_1ofgA	1050	0.05	0.52564	4813.05	0.26282	0.50641	0.14103	0.26923		-0.25641	0.00641	-0.23718	0.1282	0.00641
1b8aA_1aszA	779	0.342	0.90465	10310.1	0.90709	0.91443	0.91687	0.67482		-0.22983	-0.23227	-0.23961	-0.24205	-0.23227
1b8aA_1lylA	983	0.231	0.6148	19540.2	0.70408	0.60969	0.70663	0.58673		-0.02807	-0.11735	-0.02296	-0.1199	-0.11735
1b8gA_1bjwA	1050	0.162	0.57459	8985.9	0.57182	0.74033	0.78177	0.81215		0.23756	0.24033	0.07182	0.03038	0.24033
1b8gA_1bw0A	1050	0.164	0.83234	13495.4	0.61677	0.85928	0.83533	0.83832		0.00598	0.22155	-0.02096	0.00299	0.22155
1b8gA_1iaxA	1050	0.556	0.97816	20531.6	0.97816	0.97816	0.97573	0.78883		-0.18933	-0.18933	-0.18933	-0.1869	-0.18933
1b8oA_1cb0A	617	0.189	0.74236	728.78	0.64629	0.68996	0.78603	0.79913		0.05677	0.15284	0.10917	0.0131	0.15284
1b8xA_1pd21	1050	0.188	0.71875	4185.58	0.63542	0.5625	0.76042	0.79167		0.07292	0.15625	0.22917	0.03125	0.15625
1b8xA_1pgtA	1050	0.223	0.7402	8138.42	0.51961	0.60294	0.83824	0.78431		0.04411	0.2647	0.18137	-0.05393	0.2647
1b9hA_1ibjA	1050	0.115	0.60123	7327.77	0.67485	0.73006	0.60736	0.76074		0.15951	0.08589	0.03068	0.15338	0.08589
1b9lA_1dhn	1050	0.185	0.84211	556.97	0.84211	0.90351	0.80702	0.89474		0.05263	0.05263	-0.00877	0.08772	0.05263
1b9yC_1a0rP	269	0.904	1	74.94	0.9759	1	1	0.58434		-0.41566	-0.39156	-0.41566	-0.41566	-0.39156
1b9zA_1a49A	129	0.041	0	264.65	0	0	0	0		0	0	0	0	0
1b16A_1bdb	1050	0.173	0.51456	4709.21	0.71845	0.67476	0.56796	0.69417		0.17961	-0.02428	0.01941	0.12621	-0.02428
1b16A_1bsvA	1050	0.087	0.54706	5258.07	0.48824	0.67059	0.42941	0.34706		-0.2	-0.14118	-0.32353	-0.08235	-0.14118
1b16A_1e6wA	1050	0.213	0.73039	5026.54	0.61765	0.7598	0.66176	0.7402		0.00981	0.12255	-0.0196	0.07844	0.12255
1b16A_1fds	1050	0.165	0.53398	4826.75	0.59709	0.65534	0.53398	0.7767		0.24272	0.17961	0.12136	0.24272	0.17961
1b16A_1he2A	1050	0.094	0.32955	3957.16	0.39773	0.41477	0.45455	0.45455		0.125	0.05682	0.03978	0	0.05682
1b16A_1xel	1050	0.146	0.35751	5603.04	0.46114	0.68912	0.43523	0.63731		0.2798	0.17617	-0.05181	0.20208	0.17617
1b16A_1ybvA	1050	0.165	0.56364	5946.03	0.55	0.68182	0.62727	0.70455		0.14091	0.15455	0.02273	0.07728	0.15455
1b16A_3chy	1050	0.02	0.078431	4094.01	0.14706	0.30392	0.098039	0.029412		-0.049019	-0.117648	-0.274508	-0.068627	-0.117648
1b20A_1rgeA	1028	0.232	0.69118	1027.08	0.77941	0.80882	0.77941	0.83824		0.14706	0.05883	0.02942	0.05883	0.05883
1b25A_1aorA	466	0.379	0.92348	1241.01	0.92522	0.90087	0.90087	0.1513		-0.77218	-0.77392	-0.74957	-0.74957	-0.77392
1b34B_1d3bA	776	0.127	0.66667	694.01	0.74603	0.2381	0.5873	1		0.33333	0.25397	0.7619	0.4127	0.25397
1b34B_1d3bB	1040	0.185	0.78689	3713.36	0.81967	0.98361	0.78689	0.93443		0.14754	0.11476	-0.04918	0.14754	0.11476
1b34B_1i8fA	1050	0.271	0.88333	1288.03	0.81667	0.83333	0.8	0.91667		0.03334	0.1	0.08334	0.11667	0.1
1b35A_1b35B	55	0.075	0	28.94	0.57353	0	0	0.40441		0.40441	-0.16912	0.40441	0.40441	-0.16912
1b35A_1ihmA	112	0.051	0.2459	28.44	0.20492	0.63934	0.46721	0.10656		-0.13934	-0.09836	-0.53278	-0.36065	-0.09836
1b35A_2mev1	55	0.082	0.45714	7.47	0.37143	0	0.38571	0.34286		-0.11428	-0.02857	0.34286	-0.04285	-0.02857
1b37B_1gpeA	1050	0.041	0.27273	20290	0.34091	0.61364	0.25758	0.31818		0.04545	-0.02273	-0.29546	0.0606	-0.02273
1b64_1fjfJ	736	0.055	0	1686.56	0.09434	0	0	0		0	-0.09434	0	0	-0.09434
1b87A_1i21A	392	0.149	0.65094	236.94	0.64151	0.75472	0.72642	0.59434		-0.0566	-0.04717	-0.16038	-0.13208	-0.04717
1b93A_1g8mA	560	0.037	0.41935	905.19	0.24731	0.64516	0.34409	0.1828		-0.23655	-0.06451	-0.46236	-0.16129	-0.06451
1ba1_1dkgD	1004	0.492	0.98607	10768.8	0.92479	0.94986	0.95543	0.79109		-0.19498	-0.1337	-0.15877	-0.16434	-0.1337
1ba1_1glcG	1026	0.085	0.28713	16805.5	0.13861	0.12871	0.11881	0.31683		0.0297	0.17822	0.18812	0.19802	0.17822
1bag_1smd	461	0.2	0.6507	4228.69	0.62535	0.66761	0.73803	0.7493		0.0986	0.12395	0.08169	0.01127	0.12395
1bak_1btkA	127	0.081	0.86667	76.09	0.96	0.94667	0.74667	0.77333		-0.09334	-0.18667	-0.17334	0.02666	-0.18667
1bak_1btn	196	0.142	0.65385	579.22	0.87179	0.67949	0.73077	0.83333		0.17948	-0.03846	0.15384	0.10256	-0.03846
1bak_1dynA	72	0.134	0.88235	42.73	0.91176	0	0.92647	0.79412		-0.08823	-0.11764	0.79412	-0.13235	-0.11764
1bak_1faoA	528	0.23	0.87342	4323.5	0.62025	0.79747	0.86076	0.87342		0	0.25317	0.07595	0.01266	0.25317
1bak_1mai	103	0.119	0.63636	49.94	0.76136	0.65909	0.64773	0.65909		0.02273	-0.10227	0	0.01136	-0.10227
1bb9_2semA	160	0.232	0.83929	108.17	0.98214	0.96429	0.91071	0.89286		0.05357	-0.08928	-0.07143	-0.01785	-0.08928
1bbhA_1jafB	680	0.252	0.928	194.42	0.888	0.912	0.944	0.912		-0.016	0.024	0	-0.032	0.024
1bbhA_2ccyA	496	0.198	0.872	95.76	0.728	0.88	0.696	0.872		0	0.144	-0.008	0.176	0.144
1bbzA_1ckaA	759	0.255	0.88679	3826.16	0.84906	0.90566	1	0.92453		0.03774	0.07547	0.01887	-0.07547	0.07547
1bbzA_1gcpA	88	0.154	0.74545	22.93	0.74545	0.76364	0.92727	0.8		0.05455	0.05455	0.03636	-0.12727	0.05455
1bcfA_1dpsA	702	0.134	0.75	167.92	0.62121	0.87121	0.43939	0.93182		0.18182	0.31061	0.06061	0.49243	0.31061
1bcfA_1eumA	876	0.127	0.76974	370.21	0.92105	0.88816	0.90789	0.92105		0.15131	0	0.03289	0.01316	0
1bcfA_1qghA	842	0.134	0.68889	182.29	0.7037	0.88148	0.54815	0.86667		0.17778	0.16297	-0.01481	0.31852	0.16297
1bcfA_2fha	1050	0.21	0.70968	1126.62	0.88387	0.7871	0.85161	0.90323		0.19355	0.01936	0.11613	0.05162	0.01936
1bcpA_1lt3A	139	0.146	0.74138	153.24	0.7931	0.82759	0.64655	0.72414		-0.01724	-0.06896	-0.10345	0.07759	-0.06896
1bcpD_1prtF	6	0.133	0.92941	0.08	0.92941	0.90588	0.75294	0.91765		-0.01176	-0.01176	0.01177	0.16471	-0.01176
1bcpD_1tiiD	11	0.062	0.36986	0.08	0.53425	0.43836	0	0.10959		-0.26027	-0.42466	-0.32877	0.10959	-0.42466
1bcpD_3chbD	39	0.078	0.11594	0.73	0.34783	0.10145	0.043478	0		-0.11594	-0.34783	-0.10145	-0.043478	-0.34783
1bd3A_1dkuA	695	0.078	0.34177	2427.85	0.35443	0.39241	0.49367	0.40506		0.06329	0.05063	0.01265	-0.08861	0.05063
1bd3A_1nulA	165	0.135	0.39474	15.71	0.36842	0.50877	0.36842	0.35088		-0.04386	-0.01754	-0.15789	-0.01754	-0.01754
1bdb_1cydA	1050	0.199	0.54545	5854.9	0.65368	0.62338	0.71429	0.75325		0.2078	0.09957	0.12987	0.03896	0.09957
1bdb_1e6wA	1050	0.24	0.8412	5892.1	0.66524	0.74249	0.98283	0.73391		-0.10729	0.06867	-0.00858	-0.24892	0.06867
1bdb_1e7wA	1050	0.228	0.84305	4936.15	0.51121	0.7713	0.73094	0.74439		-0.09866	0.23318	-0.02691	0.01345	0.23318
1bdb_1hdcA	1050	0.277	0.713	6972.82	0.56951	0.72646	0.91031	0.78475		0.07175	0.21524	0.05829	-0.12556	0.21524
1bdb_1oaa	1050	0.176	0.76364	7269.63	0.51818	0.62727	0.56818	0.65455		-0.10909	0.13637	0.02728	0.08637	0.13637
1bdb_1ybvA	1050	0.232	0.80087	5086.54	0.62338	0.49784	0.80087	0.72294		-0.07793	0.09956	0.2251	-0.07793	0.09956
1bdo_1ghj	1050	0.177	0.74627	1869.96	0.89552	0	0.77612	0.8209		0.07463	-0.07462	0.8209	0.04478	-0.07462
1bdo_1iyu	1050	0.203	0.83824	2157.66	0.91176	0.91176	0.80882	0.80882		-0.02942	-0.10294	-0.10294	0	-0.10294
1bdyA_1rlw	66	0.13	0.63441	18.96	0.63441	0.68817	0.66667	0.58065		-0.05376	-0.05376	-0.10752	-0.08602	-0.05376
1be3A_1be3B	1050	0.202	0.80244	30924.8	0.79024	0.77805	0.89756	0.86098		0.05854	0.07074	0.08293	-0.03658	0.07074
1be3A_1ezvA	1050	0.256	0.92326	12351.9	0.57794	0.79137	0.94484	0.81295		-0.11031	0.23501	0.02158	-0.13189	0.23501
1be3A_1ezvB	1050	0.114	0.55718	32289.3	0.53372	0.6129	0.77419	0.71554		0.15836	0.18182	0.10264	-0.05865	0.18182
1be3A_1hr6A	1050	0.238	0.91469	12027	0.69431	0.68246	0.9218	0.85782		-0.05687	0.16351	0.17536	-0.06398	0.16351
1be3B_1bccB	538	0.811	0.98158	2248.54	0.97105	0.98158	0.98158	0.92895		-0.05263	-0.0421	-0.05263	-0.05263	-0.0421
1be3B_1ezvB	633	0.2	0.66372	2906.96	0.58702	0.81121	0.81711	0.73746		0.07374	0.15044	-0.07375	-0.07965	0.15044
1be3B_1hr6A	801	0.258	0.86029	10199.5	0.76716	0.81373	0.88235	0.8848		0.02451	0.11764	0.07107	0.00245	0.11764
1be3C_3bccC	76	0.71	0.96496	26.48	0.96496	0.96496	0.96496	0.78706		-0.1779	-0.1779	-0.1779	-0.1779	-0.1779
1bebA_1bj7	231	0.16	0.74638	57.6	0.76087	0.75362	0.75362	0.89855		0.15217	0.13768	0.14493	0.14493	0.13768
1bebA_1epaA	257	0.179	0.82812	133.17	0.74219	0.64844	0.85156	0.90625		0.07813	0.16406	0.25781	0.05469	0.16406
1bebA_1mup	313	0.154	0.8042	127.54	0.82517	0.7972	0.81119	0.84615		0.04195	0.02098	0.04895	0.03496	0.02098
1bec_1iakB	1030	0.105	0.64368	5211.67	0.36782	0.73563	0	0		-0.64368	-0.36782	-0.73563	0	-0.36782
1bec_1tvdA	1042	0.109	0.67619	3237.31	0.6381	0	0.77143	0.58095		-0.09524	-0.05715	0.58095	-0.19048	-0.05715
1bec_3mcg1	1035	0.277	0.73743	893.72	0.35196	0.65922	0.37989	0.34078		-0.39665	-0.01118	-0.31844	-0.03911	-0.01118
1befA_1jxpA	46	0.13	0.58537	41.14	0.84146	0.60366	0.64024	0.64634		0.06097	-0.19512	0.04268	0.0061	-0.19512
1befA_2hrvA	53	0.068	0.27723	65.3	0.38614	0.63366	0.17822	0.13861		-0.13862	-0.24753	-0.49505	-0.03961	-0.24753
1bf2_1ehaA	1050	0.103	0.57507	6950.06	0.45326	0.61473	0.55524	0.27195		-0.30312	-0.18131	-0.34278	-0.28329	-0.18131
1bfd_1d4oA	228	0.159	0.34783	127.12	0	0	0.43478	0.06087		-0.28696	0.06087	0.06087	-0.37391	0.06087
1bfg_1afcH	638	0.556	0.96	1127.47	0.976	0.944	0.992	0.568		-0.392	-0.408	-0.376	-0.424	-0.408
1bfg_1jlyA	275	0.127	0.56667	71.81	0.575	0.9	0.875	0.14167		-0.425	-0.43333	-0.75833	-0.73333	-0.43333
1bg2_1f9tA	1050	0.325	0.8566	62677.1	0.65283	0.82642	0.89811	0.83019		-0.02641	0.17736	0.00377	-0.06792	0.17736
1bglA_1bhgA	1050	0.12	0.58708	20441.5	0.39139	0.54207	0.60665	0.74168		0.1546	0.35029	0.19961	0.13503	0.35029
1bh9B_1jfiB	997	0.111	0.3	5431.57	0.74286	0	0.85714	0.88571		0.58571	0.14285	0.88571	0.02857	0.14285
1bh9B_1tafA	392	0.079	0	934.37	0	0.43333	0	0.48333		0.48333	0.48333	0.05	0.48333	0.48333
1bhe_1czfA	764	0.181	0.69965	10790.4	0.64311	0.63604	0.68198	0.78799		0.08834	0.14488	0.15195	0.10601	0.14488
1bhe_1rmg	756	0.144	0.61538	11374.9	0.51603	0.59295	0.6859	0.78846		0.17308	0.27243	0.19551	0.10256	0.27243
1bhgA_1qnoA	1050	0.075	0.26562	33972.9	0.25	0.48828	0.35547	0.57422		0.3086	0.32422	0.08594	0.21875	0.32422
1bhtA_5hpgA	590	0.21	0.83951	3603.78	1	0.81481	0.95062	0.88889		0.04938	-0.11111	0.07408	-0.06173	-0.11111
1bi0_1fx7B	1050	0.509	1	877.31	0.92593	1	1	0.85926		-0.14074	-0.06667	-0.14074	-0.14074	-0.06667
1bi0_1smtA	1050	0.037	0.38356	808.76	0.39726	0.46575	0.34247	0.46575		0.08219	0.06849	0	0.12328	0.06849
1bi5A_1dd8A	423	0.088	0.41121	702.68	0.47196	0.56542	0.49533	0.65888		0.24767	0.18692	0.09346	0.16355	0.18692
1bi5A_1hn9A	1027	0.157	0.65568	8667.35	0.66667	0.67399	0.76557	0.87912		0.22344	0.21245	0.20513	0.11355	0.21245
1bif_1qhfA	1050	0.088	0.58421	12738.2	0.58947	0.53684	0.73684	0.90526		0.32105	0.31579	0.36842	0.16842	0.31579
1bj4A_1bjwA	232	0.113	0.55702	198.14	0.66228	0.42544	0.39035	0.52193		-0.03509	-0.14035	0.09649	0.13158	-0.14035
1bj7_1epaA	178	0.12	0.83206	42.8	0.70229	0.80916	0.89313	0.87023		0.03817	0.16794	0.06107	-0.0229	0.16794
1bj7_1obpA	184	0.207	0.95614	34.81	0.92105	0.96491	0.9386	0.92105		-0.03509	0	-0.04386	-0.01755	0
1bjnA_1bt4A	260	0.453	0.97443	100.12	0.94318	0.98864	0.99432	0.96875		-0.00568	0.02557	-0.01989	-0.02557	0.02557
1bjwA_1bw0A	1050	0.243	0.70321	8280.62	0.91711	0.66578	0.79947	0.81283		0.10962	-0.10428	0.14705	0.01336	-0.10428
1bjwA_1cl2A	1050	0.102	0.52439	8751.37	0.37805	0.57927	0.60366	0.71341		0.18902	0.33536	0.13414	0.10975	0.33536
1bjwA_1d2fA	1050	0.181	0.85174	5633.79	0.99128	0.77035	0.875	0.90988		0.05814	-0.0814	0.13953	0.03488	-0.0814
1bjx_1qgvA	241	0.147	0.59649	42.72	0.38596	0	0.29825	0		-0.59649	-0.38596	0	-0.29825	-0.38596
1bk5A_1ialA	768	0.474	0.97135	7800.18	0.875	0.99479	0.98177	0.27865		-0.6927	-0.59635	-0.71614	-0.70312	-0.59635
1bk7A_1bolA	588	0.247	0.87117	1793.36	0.83436	0.69325	0.96319	0.65644		-0.21473	-0.17792	-0.03681	-0.30675	-0.17792
1bkjA_1f5vA	1050	0.522	1	4022.16	1	1	1	0.68696		-0.31304	-0.31304	-0.31304	-0.31304	-0.31304
1bkjA_1vfrA	1050	0.074	0.77551	2568.05	0.82313	0.84354	0.86395	0.95238		0.17687	0.12925	0.10884	0.08843	0.12925
1bkpA_1tlcA	424	0.342	0.93254	600.78	0.97619	0.84524	0.96032	0.79762		-0.13492	-0.17857	-0.04762	-0.1627	-0.17857
1bkrA_1aoa	686	0.194	0	20858.4	0.41304	0	0	0		0	-0.41304	0	0	-0.41304
1bkrA_1bhdA	717	0.444	0.99048	32757.8	0.88571	0.99048	0.99048	0.92381		-0.06667	0.0381	-0.06667	-0.06667	0.0381
1bli_1jdc	646	0.146	0.68581	9208.31	0.45608	0.69595	0.49324	0.76351		0.0777	0.30743	0.06756	0.27027	0.30743
1bm9A_1cf7B	67	0.1	0.62903	6.78	0.43548	0.67742	0.59677	0.5		-0.12903	0.06452	-0.17742	-0.09677	0.06452
1bmdA_1b8pA	307	0.615	0.99375	360.3	0.99062	0.99375	0.99062	0.88125		-0.1125	-0.10937	-0.1125	-0.10937	-0.10937
1bmdA_1ceqA	565	0.168	0.70307	957.98	0.72355	0.79181	0.76451	0.86689		0.16382	0.14334	0.07508	0.10238	0.14334
1bmdA_1hyhA	552	0.107	0.71678	1079.96	0.78322	0.68182	0.75874	0.87413		0.15735	0.09091	0.19231	0.11539	0.09091
1bmdA_2cmd	528	0.187	0.66323	1670.24	0.63918	0.61512	0.72509	0.79038		0.12715	0.1512	0.17526	0.06529	0.1512
1bmfG_1mabG	1050	0.902	1	1524.4	1	1	1	0.84259		-0.15741	-0.15741	-0.15741	-0.15741	-0.15741
1bmlC_1qqrC	34	0.355	1	2.68	0.94286	1	1	0.82857		-0.17143	-0.11429	-0.17143	-0.17143	-0.11429
1bn5_1c24A	1002	0.146	0.78632	5255.87	0.61538	0.58547	0.81197	0.76923		-0.01709	0.15385	0.18376	-0.04274	0.15385
1bn6A_1cv2A	1050	0.498	0.92086	3073.38	0.43165	0.63669	0.91727	0.76619		-0.15467	0.33454	0.1295	-0.15108	0.33454
1bndA_1aocA	132	0.156	0.575	21.75	0.4	0.8625	0.3375	0.275		-0.3	-0.125	-0.5875	-0.0625	-0.125
1bndA_1nt3A	158	0.56	1	14.56	1	1	0.9798	0.70707		-0.29293	-0.29293	-0.29293	-0.27273	-0.29293
1bo4A_1cjwA	254	0.097	0.64198	131.92	0.77778	0.69136	0.24691	0.37037		-0.27161	-0.40741	-0.32099	0.12346	-0.40741
1bo4A_1i21A	278	0.132	0.76	56.94	0.69	0.76	0.71	0.75		-0.01	0.06	-0.01	0.04	0.06
1bob_1qsmA	612	0.093	0.37383	121.17	0.38318	0.47664	0.63551	0.28037		-0.09346	-0.10281	-0.19627	-0.35514	-0.10281
1bob_1yghA	177	0.085	0.55856	199.85	0	0.36036	0.43243	0.11712		-0.44144	0.11712	-0.24324	-0.31531	0.11712
1bolA_1bk7A	544	0.23	0.82353	2097.16	0.66176	0.85294	0.85294	0.83824		0.01471	0.17648	-0.0147	-0.0147	0.17648
1booA_1eg2A	1022	0.181	0.76389	9888.43	0.5787	0.64352	0.71759	0.70833		-0.05556	0.12963	0.06481	-0.00926	0.12963
1boy_1a21A	117	0.697	1	19.15	0.96277	0.99468	0.99468	0.79787		-0.20213	-0.1649	-0.19681	-0.19681	-0.1649
1bp7A_1af5	116	0.762	1	4.5	1	1	1	0.89189		-0.10811	-0.10811	-0.10811	-0.10811	-0.10811
1bpi_1brcI	1050	0.431	0.98182	10858.3	0.98182	1	0.90909	0.94545		-0.03637	-0.03637	-0.05455	0.03636	-0.03637
1bpv_1bquA	435	0.097	0.69512	26580.1	0.42683	0	0	0.76829		0.07317	0.34146	0.76829	0.76829	0.34146
1bpv_2fnbA	150	0.149	0.80597	4984.11	0.71642	0	0.83582	0.8806		0.07463	0.16418	0.8806	0.04478	0.16418
1bpwA_1euhA	729	0.275	0.897	6682.67	0.78112	0.89914	0.92704	0.88627		-0.01073	0.10515	-0.01287	-0.04077	0.10515
1bpwA_1eyyA	737	0.165	0.96575	7906.89	0.7968	0.64612	0.96347	0.8105		-0.15525	0.0137	0.16438	-0.15297	0.0137
1bqcA_7a3hA	413	0.172	0.51724	1402.61	0.61686	0.68966	0.63985	0.64368		0.12644	0.02682	-0.04598	0.00383	0.02682
1bqg_1ec7B	464	0.709	0.99748	1041.6	0.86146	0.99748	0.99748	0.77834		-0.21914	-0.08312	-0.21914	-0.21914	-0.08312
1bqg_1mucA	1050	0.18	0.66667	5677.17	0.89855	0.67536	0.71884	0.7942		0.12753	-0.10435	0.11884	0.07536	-0.10435
1bqg_1qumA	210	0.045	0.080882	88.86	0.088235	0.13235	0	0		-0.080882	-0.088235	-0.13235	0	-0.088235
1bqg_2mnr	935	0.16	0.74706	6485.56	0.7	0.54706	0.71471	0.76765		0.02059	0.06765	0.22059	0.05294	0.06765
1bqk_2mtaA	770	0.25	0.89831	1183.22	0.84746	0.81356	0.9322	0.9661		0.06779	0.11864	0.15254	0.0339	0.11864
1bqsA_1cvsC	1050	0.062	0.72603	0	0	0	0.79452	0.69863		-0.0274	0.69863	0.69863	-0.09589	0
1bquA_1bj8	360	0.495	1	7531.21	0.85859	1	1	0.88889		-0.11111	0.0303	-0.11111	-0.11111	0.0303
1br9_1d2bA	203	0.293	0.88679	54.61	0.91509	0.91509	0.9434	0.73585		-0.15094	-0.17924	-0.17924	-0.20755	-0.17924
1br9_1jc7A	64	0.078	0.36957	49.61	0.66304	0.18478	0.13043	0.52174		0.15217	-0.1413	0.33696	0.39131	-0.1413
1brmA_1drw	650	0.077	0.1978	578.63	0.24176	0.79121	0.26374	0.20879		0.01099	-0.03297	-0.58242	-0.05495	-0.03297
1brmA_1gcuA	114	0.052	0.3375	18.19	0.4125	0.6	0.25	0.3		-0.0375	-0.1125	-0.3	0.05	-0.1125
1brmA_1qrrA	198	0.051	0.27536	54.4	0.28986	0.2029	0.26087	0.043478		-0.231882	-0.246382	-0.159422	-0.217392	-0.246382
1brt_1i6wA	1050	0.101	0.58599	8910.41	0.26115	0.50955	0.6051	0.61146		0.02547	0.35031	0.10191	0.00636	0.35031
1brt_1jfrA	1050	0.134	0.45402	2978.29	0.48851	0.56897	0.59195	0.75862		0.3046	0.27011	0.18965	0.16667	0.27011
1brt_1qlwA	1050	0.126	0.51323	8012.19	0.38095	0.3545	0.63492	0.80952		0.29629	0.42857	0.45502	0.1746	0.42857
1bs0A_1b8gA	833	0.076	0.34043	6993	0.28191	0.36702	0.47872	0.54787		0.20744	0.26596	0.18085	0.06915	0.26596
1bs0A_1elqA	833	0.123	0.51142	7216.39	0.46119	0.60731	0.58904	0.65297		0.14155	0.19178	0.04566	0.06393	0.19178
1bs9_1cex	478	0.164	0.80769	737.79	0.83974	0.77564	0.75	0.85256		0.04487	0.01282	0.07692	0.10256	0.01282
1bs9_1ei9A	370	0.106	0.44792	413.73	0.125	0.52083	0	0.52083		0.07291	0.39583	0	0.52083	0.39583
1bsvA_1bwsA	1050	0.852	1	5628.78	1	1	1	0.91513		-0.08487	-0.08487	-0.08487	-0.08487	-0.08487
1bsvA_1bxkA	1050	0.186	0.80515	9546.11	0.51838	0.70588	0.75368	0.86029		0.05514	0.34191	0.15441	0.10661	0.34191
1bsvA_1he2A	1050	0.085	0.38462	5341.73	0.53254	0.50296	0.28994	0.6213		0.23668	0.08876	0.11834	0.33136	0.08876
1bsvA_1xel	1050	0.17	0.71379	8214.56	0.54138	0.54138	0.81724	0.82414		0.11035	0.28276	0.28276	0.0069	0.28276
1bt3A_1lla	559	0.063	0.30081	2644.92	0.34146	0.42276	0.25203	0.38211		0.0813	0.04065	-0.04065	0.13008	0.04065
1btkA_1btn	213	0.094	0.85333	1399.55	0.64	0.61333	0.81333	0.8		-0.05333	0.16	0.18667	-0.01333	0.16
1btkA_1dynA	92	0.17	0.94805	43.45	0.87013	0.8961	0.83117	0.68831		-0.25974	-0.18182	-0.20779	-0.14286	-0.18182
1btkA_1faoA	136	0.1	0.78261	107.08	0.82609	0.90217	0.83696	0.84783		0.06522	0.02174	-0.05434	0.01087	0.02174
1btkA_1pls	444	0.125	0.84127	2872.73	0.55556	0.80952	0.65079	0.77778		-0.06349	0.22222	-0.03174	0.12699	0.22222
1btkA_1rrpB	374	0.038	0	1046.26	0	0	0	0		0	0	0	0	0
1btl_1e25A	559	0.221	0.86381	1274.76	0.70817	0.78599	0.84436	0.90661		0.0428	0.19844	0.12062	0.06225	0.19844
1btl_1ei5A	326	0.099	0.074627	280.95	0.16418	0.76866	0.41791	0.20149		0.126863	0.03731	-0.56717	-0.21642	0.03731
1btl_1omeB	391	0.285	0.97706	350.47	0.88991	0.94495	0.94954	0.96789		-0.00917	0.07798	0.02294	0.01835	0.07798
1btl_1skf	1035	0.148	0.46083	10533.2	0.48387	0.46083	0.4424	0.6682		0.20737	0.18433	0.20737	0.2258	0.18433
1btn_1dynA	88	0.134	0.84091	54.58	0.53409	0.75	0.72727	0.625		-0.21591	0.09091	-0.125	-0.10227	0.09091
1btn_1mai	94	0.085	0.64789	45.66	0.4507	0.52113	0.4507	0.4507		-0.19719	0	-0.07043	0	0
1btn_1pls	416	0.223	0.7907	2029.46	0.5	0.83721	0.84884	0.94186		0.15116	0.44186	0.10465	0.09302	0.44186
1btn_1qqgA	224	0.083	0.68966	883.71	0.045977	0.73563	0.72414	0.70115		0.01149	0.655173	-0.03448	-0.02299	0.655173
1btn_1rrpB	415	0.045	0.31818	2321.5	0.30303	0	0.31818	0		-0.31818	-0.30303	0	-0.31818	-0.30303
1bu2A_1g3nC	433	0.31	0.81818	1550.39	0.51818	0.54545	0.77727	0.68636		-0.13182	0.16818	0.14091	-0.09091	0.16818
1bu2A_1vin	1050	0.192	0.60987	8051	0.62332	0.63229	0.74439	0.67713		0.06726	0.05381	0.04484	-0.06726	0.05381
1bu7A_1ea1A	1050	0.174	0.61963	20110.3	0.47546	0.80982	0.78528	0.78528		0.16565	0.30982	-0.02454	0	0.30982
1burA_1rusB	90	0.256	0.88413	11.55	0.83375	0.88665	0.84383	0.78338		-0.10075	-0.05037	-0.10327	-0.06045	-0.05037
1bv1_1em2A	147	0.052	0.21429	24.79	0.27679	0.24107	0.17857	0.27679		0.0625	0	0.03572	0.09822	0
1bv1_3pmgA	353	0.063	0	167.84	0	0	0	0.084746		0.084746	0.084746	0.084746	0.084746	0.084746
1bvwA_1dysA	258	0.367	0.9577	536.41	0.87009	0.91541	0.91541	0.73112		-0.22658	-0.13897	-0.18429	-0.18429	-0.13897
1bvwA_1tml	305	0.192	0.73234	478.08	0.71375	0.63941	0.74721	0.66171		-0.07063	-0.05204	0.0223	-0.0855	-0.05204
1bvzA_1cxlA	1050	0.171	0.67079	13350.9	0.72277	0.68564	0.80941	0.7599		0.08911	0.03713	0.07426	-0.04951	0.03713
1bvzA_1ehaA	1050	0.132	0.65084	9338.01	0.59218	0.57542	0.6676	0.61453		-0.03631	0.02235	0.03911	-0.05307	0.02235
1bvzA_1smaA	1050	0.451	0.96774	21251	0.96953	0.97491	0.95699	0.62724		-0.3405	-0.34229	-0.34767	-0.32975	-0.34229
1bvzA_7taa	1050	0.154	0.64216	16520.7	0.44608	0.58824	0.71078	0.72549		0.08333	0.27941	0.13725	0.01471	0.27941
1bw0A_1d2fA	1050	0.138	0.74432	8765.7	0.6108	0.73011	0.8267	0.81818		0.07386	0.20738	0.08807	-0.00852	0.20738
1bw9A_1qorA	341	0.057	0.47312	587.69	0.63441	0.30108	0.56989	0.36559		-0.10753	-0.26882	0.06451	-0.2043	-0.26882
1bw9A_1qp8A	1050	0.073	0.28972	5203.08	0.51402	0.57009	0.46729	0.45794		0.16822	-0.05608	-0.11215	-0.00935	-0.05608
1bx4A_1dgyA	1050	0.304	0.86997	8197.8	0.58824	0.91641	0.8483	0.73375		-0.13622	0.14551	-0.18266	-0.11455	0.14551
1bx4A_1rkd	1050	0.19	0.7007	5811.49	0.57394	0.67958	0.77465	0.80282		0.10212	0.22888	0.12324	0.02817	0.22888
1bxkA_1db3A	1050	0.205	0.62543	5878.36	0.57045	0.74914	0.74914	0.83505		0.20962	0.2646	0.08591	0.08591	0.2646
1bxkA_1eq2A	1050	0.161	0.71154	5690.25	0.49231	0.66538	0.73462	0.78077		0.06923	0.28846	0.11539	0.04615	0.28846
1bxkA_1he2A	1050	0.073	0.46591	3243.46	0.47727	0.73295	0.57955	0.64205		0.17614	0.16478	-0.0909	0.0625	0.16478
1bxkA_1xel	1050	0.229	0.83	11196	0.57333	0.69	0.89333	0.84333		0.01333	0.27	0.15333	-0.05	0.27
1byb_1fa2A	124	0.671	0.97053	169.87	0.97053	0.97474	0.97053	0.71579		-0.25474	-0.25474	-0.25895	-0.25474	-0.25474
1byfA_1esl	171	0.203	0.73832	272.62	0.83178	0.66355	0.6729	0.85981		0.12149	0.02803	0.19626	0.18691	0.02803
1byfA_1fm5A	481	0.13	0.7957	1265.4	0.69892	0.51613	0.69892	0.93548		0.13978	0.23656	0.41935	0.23656	0.23656
1byfA_1htn	472	0.122	0.5625	3192.61	0.66071	0.83036	0.67857	0.83929		0.27679	0.17858	0.00893	0.16072	0.17858
1byfA_1rtm1	240	0.171	0.75229	245.81	0.66972	0.77982	0.90826	0.80734		0.05505	0.13762	0.02752	-0.10092	0.13762
1byi_1eg7A	177	0.053	0.288	161.97	0.152	0.264	0.224	0		-0.288	-0.152	-0.264	-0.224	-0.152
1byi_1nksA	103	0.078	0.27	5.63	0.32	0.34	0.23	0.19		-0.08	-0.13	-0.15	-0.04	-0.13
1bykA_1gca	1050	0.102	0.67194	3348.1	0.51779	0.65613	0.71542	0.83794		0.166	0.32015	0.18181	0.12252	0.32015
1bykA_1qpzA	1050	0.169	0.56126	5857.12	0.5336	0.81028	0.71146	0.89328		0.33202	0.35968	0.083	0.18182	0.35968
1bykA_1tlfA	1050	0.153	0.5415	4077.52	0.49407	0.47826	0.58103	0.96047		0.41897	0.4664	0.48221	0.37944	0.4664
1bykA_2dri	1050	0.145	0.71429	4672.31	0.54365	0.6627	0.77778	0.85317		0.13888	0.30952	0.19047	0.07539	0.30952
1bylA_1ecsA	363	0.23	0.82456	87.46	0.85088	0.86842	0.75439	0.92982		0.10526	0.07894	0.0614	0.17543	0.07894
1bylA_1qipA	99	0.123	0.90816	30.17	0.7551	0.63265	0.35714	0.59184		-0.31632	-0.16326	-0.04081	0.2347	-0.16326
1bylA_1qtoA	259	0.582	0.97479	24.48	1	1	1	0.90756		-0.06723	-0.09244	-0.09244	-0.09244	-0.09244
1byuA_1ctqA	1049	0.183	0.69536	9268.84	0.69536	0.4702	0.72848	0.80132		0.10596	0.10596	0.33112	0.07284	0.10596
1bywA_1drmA	1050	0.11	0	13318.4	0.50602	0.83133	0.48193	0.71084		0.71084	0.20482	-0.12049	0.22891	0.20482
1bywA_1g28D	1050	0.291	0.95192	11237.8	0.73077	0.91346	0.94231	0.94231		-0.00961	0.21154	0.02885	0	0.21154
1bywA_3pyp	132	0.065	0.40476	71.49	0.44048	0.55952	0.40476	0.29762		-0.10714	-0.14286	-0.2619	-0.10714	-0.14286
1c0aA_1adjA	615	0.056	0.50862	4337.13	0.25862	0.64655	0.5	0.51724		0.00862	0.25862	-0.12931	0.01724	0.25862
1c0aA_1lylA	941	0.176	0.68564	10061.8	0.64228	0.69377	0.72358	0.60434		-0.0813	-0.03794	-0.08943	-0.11924	-0.03794
1c0nA_1ecxA	1050	0.235	0.78592	8243.56	0.65352	0.68732	0.85915	0.89014		0.10422	0.23662	0.20282	0.03099	0.23662
1c0nA_1elqA	1050	0.213	0.86188	15653	0.57182	0.78453	0.79558	0.85912		-0.00276	0.2873	0.07459	0.06354	0.2873
1c3cA_1f1oA	297	0.172	0.33718	307.04	0.27954	0.33718	0.33718	0.31412		-0.02306	0.03458	-0.02306	-0.02306	0.03458
1c3d_1qsjD	388	0.786	1	2691.42	0.99638	1	1	0.21014		-0.78986	-0.78624	-0.78986	-0.78986	-0.78624
1c3oB_1qdlB	1050	0.111	0.51111	10872.4	0.55556	0.63333	0.77222	0.87778		0.36667	0.32222	0.24445	0.10556	0.32222
1c3wA_1brd	315	0.626	0.89474	97.49	0.81579	0.89474	0.88158	0.80263		-0.09211	-0.01316	-0.09211	-0.07895	-0.01316
1c3wA_1jgjA	338	0.275	0.95261	131.5	0.84834	0.95735	0.94787	0.90995		-0.04266	0.06161	-0.0474	-0.03792	0.06161
1c4rA_1qu0A	279	0.15	0.57516	3527.3	0.66013	0	0	0.72549		0.15033	0.06536	0.72549	0.72549	0.06536
1c4rA_1sacA	182	0.133	0.39103	315.86	0.48718	0	0.53846	0.34615		-0.04488	-0.14103	0.34615	-0.19231	-0.14103
1c4xA_1jfrA	1050	0.103	0.52778	5943.5	0.47778	0.52222	0.65	0.69444		0.16666	0.21666	0.17222	0.04444	0.21666
1c05A_1dm9A	1009	0.088	0.71642	1535.7	0.70149	0.73134	0.70149	0.70149		-0.01493	0	-0.02985	0	0
1c8bA_1cfzA	596	0.154	0.4717	306.6	0.4434	0.48113	0.41509	0.36792		-0.10378	-0.07548	-0.11321	-0.04717	-0.07548
1c8oA_1hleA	1050	0.343	0.93116	7468.15	0.94565	0.88406	0.84783	0.8913		-0.03986	-0.05435	0.00724	0.04347	-0.05435
1c8oA_1ovaA	1050	0.267	0.77622	20504.1	0.82168	0.8042	0.77972	0.9021		0.12588	0.08042	0.0979	0.12238	0.08042
1c8oA_1sek	1050	0.273	0.97887	8759.78	0.58451	0.83099	0.98239	0.91197		-0.0669	0.32746	0.08098	-0.07042	0.32746
1c8pA_1cto	106	0.186	0.63158	43.71	0.73684	0.73684	0.78947	0.63158		0	-0.10526	-0.10526	-0.15789	-0.10526
1c9kB_1cbuC	1050	0.9	0.95833	1737.43	0.95833	0.95833	0.95833	0.8631		-0.09523	-0.09523	-0.09523	-0.09523	-0.09523
1c9kB_1d2nA	135	0.061	0.50515	94.1	0.54639	0	0	0.30928		-0.19587	-0.23711	0.30928	0.30928	-0.23711
1c9kB_1esc	1047	0.067	0.16667	2609.19	0.21429	0.21429	0	0.15476		-0.01191	-0.05953	-0.05953	0.15476	-0.05953
1c9kB_1g5rA	698	0.115	0.6044	737.19	0.18681	0	0.043956	0.28571		-0.31869	0.0989	0.28571	0.241754	0.0989
1c9kB_2dhqA	1050	0.1	0.14286	958.72	0.20238	0	0	0.45238		0.30952	0.25	0.45238	0.45238	0.25
1c20A_1ig6A	512	0.188	0.91667	4286.49	0.82143	0.95238	0.94048	0.92857		0.0119	0.10714	-0.02381	-0.01191	0.10714
1c24A_1chmA	1050	0.141	0.59709	8225.73	0.49029	0.49515	0.82039	0.74272		0.14563	0.25243	0.24757	-0.07767	0.25243
1c24A_1xgmA	1050	0.272	0.81938	6353.83	0.64317	0.64758	0.8326	0.82379		0.00441	0.18062	0.17621	-0.00881	0.18062
1c53_2dvh	584	0.785	1	166.05	1	1	1	0.9589		-0.0411	-0.0411	-0.0411	-0.0411	-0.0411
1ca1_1ah7	106	0.149	0.77251	12.88	0.75829	0.74882	0.72038	0.11848		-0.65403	-0.63981	-0.63034	-0.6019	-0.63981
1caxB_1dgwA	159	0.174	0	111.12	0.84906	0	0	0.80503		0.80503	-0.04403	0.80503	0.80503	-0.04403
1cb8A_1eguA	334	0.18	0.64715	1535.17	0.60325	0.71382	0.74797	0.042276		-0.604874	-0.560974	-0.671544	-0.705694	-0.560974
1cczA_1fltX	89	0.128	0.66667	58.57	0.34722	0	0.27778	0.66667		0	0.31945	0.66667	0.38889	0.31945
1cczA_1hngB	233	0.556	0.94231	89.16	0.85256	0.73718	0.89744	0.82051		-0.1218	-0.03205	0.08333	-0.07693	-0.03205
1cczA_1qfoA	233	0.096	0.41509	551.34	0.69811	0.11321	0.50943	0.66038		0.24529	-0.03773	0.54717	0.15095	-0.03773
1cczA_1tlk	949	0.186	0.052632	76802.3	0.53947	0	0.46053	0.65789		0.605258	0.11842	0.65789	0.19736	0.11842
1cd8_1hxmD	1042	0.158	0.75	457.05	0.76852	0.92593	0.87963	0.69444		-0.05556	-0.07408	-0.23149	-0.18519	-0.07408
1cd8_1tvdA	1034	0.219	0.70755	642.53	0.80189	0.89623	0.91509	0.77358		0.06603	-0.02831	-0.12265	-0.14151	-0.02831
1cd8_1wit	141	0.096	0.82051	29.29	0.62821	0.33333	0.38462	0.67949		-0.14102	0.05128	0.34616	0.29487	0.05128
1cd31_1cd32	14	0.706	0.875	0.16	0.875	0.875	0.875	0.70536		-0.16964	-0.16964	-0.16964	-0.16964	-0.16964
1cdkA_1apmE	1050	0.962	1	36863.4	1	1	1	0.71261		-0.28739	-0.28739	-0.28739	-0.28739	-0.28739
1cdkA_1csn	1050	0.149	0.48413	26713.5	0.53175	0.57143	0.67063	0.7619		0.27777	0.23015	0.19047	0.09127	0.23015
1cdkA_1hcl	1050	0.198	0.78873	40882.6	0.62441	0.88263	0.91549	0.92958		0.14085	0.30517	0.04695	0.01409	0.30517
1cdkA_1ia8A	1050	0.204	0.77551	18935.1	0.63265	0	0.82857	0.80816		0.03265	0.17551	0.80816	-0.02041	0.17551
1ceo_1cz1A	778	0.163	0.47909	8517.4	0.57034	0.55133	0.57414	0.71863		0.23954	0.14829	0.1673	0.14449	0.14829
1ceo_1edg	816	0.166	0.60606	7349.59	0.56902	0.72727	0.71044	0.76768		0.16162	0.19866	0.04041	0.05724	0.19866
1ceqA_1hyhA	517	0.217	0.93403	1247.59	0.94097	0.94097	0.98264	0.93403		0	-0.00694	-0.00694	-0.04861	-0.00694
1ceqA_2cmd	605	0.243	0.7305	1655.16	0.81206	0.64539	0.93617	0.89716		0.16666	0.0851	0.25177	-0.03901	0.0851
1ceqA_3ldh	458	0.207	0.72635	568.6	0.74662	0.81757	0.78378	0.74662		0.02027	0	-0.07095	-0.03716	0
1cewI_1eqkA	756	0.248	0.78481	641.01	0.78481	0.79747	0.82278	0.93671		0.1519	0.1519	0.13924	0.11393	0.1519
1cf7A_1cf7B	478	0.299	0.71667	777.26	0.85	0.5	0.76667	0.55		-0.16667	-0.3	0.05	-0.21667	-0.3
1cf9A_1g2iA	955	0.033	0	6259.1	0	0.80147	0	0		0	0	-0.80147	0	0
1cg2A_1cx8B	1050	0.095	0.18103	11916.4	0.29741	0.3319	0.27586	0.55172		0.37069	0.25431	0.21982	0.27586	0.25431
1cg2A_1xjo	1050	0.131	0.53712	8514.42	0.53275	0.33188	0.37118	0.81659		0.27947	0.28384	0.48471	0.44541	0.28384
1cg5B_1flp	317	0.099	0.87023	59.41	0.60305	0.74809	1	0.43511		-0.43512	-0.16794	-0.31298	-0.56489	-0.16794
1cg5B_1gcwC	436	0.262	0.96324	166.53	0.86765	0.98529	0.96324	0.81618		-0.14706	-0.05147	-0.16911	-0.14706	-0.05147
1cg5B_1hlb	453	0.177	0.88971	158.23	0.875	0.79412	0.97059	0.91912		0.02941	0.04412	0.125	-0.05147	0.04412
1cg5B_1ithA	348	0.142	0.76866	73.72	0.92537	0.98507	0.86567	0.67164		-0.09702	-0.25373	-0.31343	-0.19403	-0.25373
1cg5B_2fal	389	0.17	0.81343	131.81	0.78358	0.94776	0.95522	0.90299		0.08956	0.11941	-0.04477	-0.05223	0.11941
1cg5B_2hbg	446	0.213	0.83824	230.36	0.92647	0.95588	0.96324	0.93382		0.09558	0.00735	-0.02206	-0.02942	0.00735
1cg5B_3sdhA	416	0.177	0.86466	156.42	0.6391	0.93985	0.96241	0.80451		-0.06015	0.16541	-0.13534	-0.1579	0.16541
1chkA_1l92	71	0.067	0.31034	12.9	0.25862	0.34483	0.2931	0		-0.31034	-0.25862	-0.34483	-0.2931	-0.25862
1chmA_1ihoA	762	0.013	0.23171	2791.3	0.17073	0.39024	0.23171	0.47561		0.2439	0.30488	0.08537	0.2439	0.30488
1cid_1kb5B	171	0.103	0.37931	24.43	0.32759	0.22414	0.17241	0.12069		-0.25862	-0.2069	-0.10345	-0.05172	-0.2069
1cid_1qa9A	82	0.069	0.2907	12.2	0.67442	0.60465	0.24419	0.39535		0.10465	-0.27907	-0.2093	0.15116	-0.27907
1cipA_1ctqA	1049	0.095	0.37736	17843.5	0.13836	0.044025	0.32704	0.41509		0.03773	0.27673	0.371065	0.08805	0.27673
1cipA_1hurA	1050	0.101	0.43624	28483.4	0.22148	0.11409	0.31544	0.38255		-0.05369	0.16107	0.26846	0.06711	0.16107
1cjwA_1i21A	391	0.143	0.59615	215.76	0.78846	0.84615	0.75	0.86538		0.26923	0.07692	0.01923	0.11538	0.07692
1cjxA_1qipA	344	0.017	0	348.54	0	0.57692	0.32692	0		0	0	-0.57692	-0.32692	0
1ckeA_1dekA	79	0.075	0.53922	8.19	0.70588	0.46078	0.48039	0.55882		0.0196	-0.14706	0.09804	0.07843	-0.14706
1ckuA_1eytA	356	0.881	1	15.97	1	1	1	0.78049		-0.21951	-0.21951	-0.21951	-0.21951	-0.21951
1ckv_1g10A	96	0.128	0.67778	2.13	0.71111	0.65556	0.66667	0.63333		-0.04445	-0.07778	-0.02223	-0.03334	-0.07778
1cl2A_1qgnH	641	0.261	0.84759	2333.3	0.67914	0.86631	0.84759	0.86898		0.02139	0.18984	0.00267	0.02139	0.18984
1clc_1tf4A	657	0.174	0.59296	3413.85	0.71859	0.69347	0.62563	0.59799		0.00503	-0.1206	-0.09548	-0.02764	-0.1206
1clqA_1nozB	203	0.223	0.99048	645.68	0.73333	0.9873	0.99048	0.65714		-0.33334	-0.07619	-0.33016	-0.33334	-0.07619
1cmbA_1mjoB	103	0.874	0.96809	1.37	0.96809	0.96809	0.96809	0.94681		-0.02128	-0.02128	-0.02128	-0.02128	-0.02128
1cmoA_1hjbC	174	0.717	0.85577	100.73	0.85577	0.85577	0.85577	0.85577		0	0	0	0	0
1cnt3_1bgc	83	0.192	1	5.84	0.88034	0.39316	0.90598	0.4359		-0.5641	-0.44444	0.04274	-0.47008	-0.44444
1cnt3_1cnt2	36	0.459	1	1.39	0.98361	0.98361	0.98361	0.77049		-0.22951	-0.21312	-0.21312	-0.21312	-0.21312
1cnt3_1lki	60	0.151	0.90977	4.39	0.91729	0.84962	0.8797	0.73684		-0.17293	-0.18045	-0.11278	-0.14286	-0.18045
1cnv_1llo	387	0.399	0.80695	1362.5	0.87645	0.85328	0.89575	0.88417		0.07722	0.00772	0.03089	-0.01158	0.00772
1cnzA_1iso	455	0.256	0.85044	1171.21	0.78592	0.83284	0.82405	0.87097		0.02053	0.08505	0.03813	0.04692	0.08505
1cof_1cnuA	574	0.415	0.99237	1012.54	0.94656	0.94656	0.98473	0.89313		-0.09924	-0.05343	-0.05343	-0.0916	-0.05343
1cozA_1ihoA	572	0.078	0.28	722.96	0.32	0.28	0.32	0.3		0.02	-0.02	0.02	-0.02	-0.02
1cozA_2ts1	401	0.038	0.17708	326.16	0.20833	0.26042	0.13542	0		-0.17708	-0.20833	-0.26042	-0.13542	-0.20833
1cp2A_1eg7A	144	0.068	0.31193	64.67	0.16514	0	0.091743	0.073394		-0.238536	-0.091746	0.073394	-0.018349	-0.091746
1cp2A_2nipA	84	0.703	1	11.74	1	0.98134	1	0.48881		-0.51119	-0.51119	-0.49253	-0.51119	-0.51119
1cpcA_1allA	149	0.265	0.92994	7.58	0.92994	0.91083	0.94904	0.97452		0.04458	0.04458	0.06369	0.02548	0.04458
1cpcA_2hbg	91	0.068	0.35366	3.02	0	0.32927	0	0.2561		-0.09756	0.2561	-0.07317	0.2561	0.2561
1cpq_256bA	213	0.2	0.72464	9.13	0.72464	0.86957	0.72464	0.72464		0	0	-0.14493	0	0
1cpt_1f4tA	1050	0.204	0.85337	9608.32	0.54545	0.87097	0.88856	0.81818		-0.03519	0.27273	-0.05279	-0.07038	0.27273
1cqkA_1fc1B	600	0.554	1	1197.95	0.92045	1	0	0.93182		-0.06818	0.01137	-0.06818	0.93182	0.01137
1cqkA_1hxmD	363	0.149	0.66316	487.11	0.8	0.78947	0.61053	0.72632		0.06316	-0.07368	-0.06315	0.11579	-0.07368
1cqkA_1iakA	1006	0.198	0.82979	5807.14	0.71277	0	0.7766	0.7766		-0.05319	0.06383	0.7766	0	0.06383
1cqqA_1havA	88	0.194	0.61404	122.12	0.66667	0.80702	0.81871	0.64912		0.03508	-0.01755	-0.1579	-0.16959	-0.01755
1cqxA_1dlyA	472	0.107	0.65714	155.81	0.7	0.55714	0.77143	0.85714		0.2	0.15714	0.3	0.08571	0.15714
1cr1A_2reb	194	0.127	0.67816	90.96	0.54023	0.56897	0.60345	0.16092		-0.51724	-0.37931	-0.40805	-0.44253	-0.37931
1cr5A_1e32A	106	0.09	0.60544	41.31	0.54422	0.5034	0.46259	0.29932		-0.30612	-0.2449	-0.20408	-0.16327	-0.2449
1cr5A_1qcsA	84	0.247	0.93413	26.03	0.93413	0.87425	0.94611	0.73054		-0.20359	-0.20359	-0.14371	-0.21557	-0.20359
1cr6B_1ehyA	1050	0.133	0.58491	11602.6	0.34717	0.47925	0.68679	0.75849		0.17358	0.41132	0.27924	0.0717	0.41132
1cs6A_1fltX	98	0.179	0	212.53	0.066667	0	0	0		0	-0.066667	0	0	-0.066667
1cs6A_1tit	234	0.191	0	0	0	0	0	0		0	0	0	0	0
1cs8A_1cv8	118	0.099	0.51724	41.9	0.2069	0.68103	0.49138	0.19828		-0.31896	-0.00862	-0.48275	-0.2931	-0.00862
1cs8A_1qmyA	36	0.071	0.33333	9.15	0.19608	0.45098	0	0		-0.33333	-0.19608	-0.45098	0	-0.19608
1csh_4ctsA	268	0.933	1	225.92	1	1	1	0.81524		-0.18476	-0.18476	-0.18476	-0.18476	-0.18476
1csn_1ckiA	1050	0.546	1	19825.1	0.76056	0.97887	0.96479	0.78521		-0.21479	0.02465	-0.19366	-0.17958	0.02465
1ct9A_1gdoA	1050	0.099	0.58659	7505.69	0.58101	0.63687	0.62011	0.60335		0.01676	0.02234	-0.03352	-0.01676	0.02234
1ctj_1e29A	370	0.149	0.97368	68.32	0.93421	0.90789	0.88158	0.72368		-0.25	-0.21053	-0.18421	-0.1579	-0.21053
1ctj_2mtaC	577	0.116	0.60256	1163.66	0.74359	0.74359	0.74359	0.79487		0.19231	0.05128	0.05128	0.05128	0.05128
1ctn_1d2kA	1050	0.208	0.90116	16927.4	0.84302	0.69477	0.86047	0.28198		-0.61918	-0.56104	-0.41279	-0.57849	-0.56104
1cto_1bpv	69	0.101	0.63636	163.03	0.51948	0	0.63636	0.61039		-0.02597	0.09091	0.61039	-0.02597	0.09091
1ctqA_1am4D	1040	0.331	0.80645	11242.1	0.50968	0.65161	0.92258	0.94839		0.14194	0.43871	0.29678	0.02581	0.43871
1ctqA_1d4aA	1040	0.06	0.39216	14531.8	0	0.098039	0	0		-0.39216	0	-0.098039	0	0
1ctqA_1d5cA	1049	0.283	0.875	9621.17	0.81875	0.5625	0.93125	0.875		0	0.05625	0.3125	-0.05625	0.05625
1cv8_1dkiA	242	0.066	0.22078	623.81	0.19481	0	0.22078	0.077922		-0.142858	-0.116888	0.077922	-0.142858	-0.116888
1cviA_1rpt	749	0.833	1	6098.12	1	1	1	0.88889		-0.11111	-0.11111	-0.11111	-0.11111	-0.11111
1cvjB_2u1a	670	0.172	0	3041.3	0	0	0	0		0	0	0	0	0
1cvl_1tca	495	0.095	0.62162	2104.67	0.43243	0.45405	0.55135	0.75676		0.13514	0.32433	0.30271	0.20541	0.32433
1cvsC_1ev2E	1050	0.735	1	49932.2	0.82723	0.99476	1	0.7644		-0.2356	-0.06283	-0.23036	-0.2356	-0.06283
1cvsC_1fltX	89	0.095	0	109.75	0.60759	0	0	0.55696		0.55696	-0.05063	0.55696	0.55696	-0.05063
1cvsC_1qfoA	156	0.114	0	195.34	0.38235	0	0.61765	0.47059		0.47059	0.08824	0.47059	-0.14706	0.08824
1cvsC_1wit	270	0.237	0	0	0	0.81818	0	0.89773		0.89773	0.89773	0.07955	0.89773	0
1cvsC_2ncm	72	0.141	0.89189	45.41	0.86486	0	0.90541	0.7973		-0.09459	-0.06756	0.7973	-0.10811	-0.06756
1cwpA_1f15B	32	0.174	0.75	0.96	0.67857	0.74286	0.68571	0.61429		-0.13571	-0.06428	-0.12857	-0.07142	-0.06428
1cwvA_1qfhA	1050	0.039	0	27353	0.1831	0	0	0.32394		0.32394	0.14084	0.32394	0.32394	0.14084
1cwyA_1bag	361	0.094	0.10185	735.3	0	0.060185	0.11574	0.055556		-0.046294	0.055556	-0.004629	-0.060184	0.055556
1cx8B_1xjo	1050	0.066	0.58333	11455.5	0.4875	0.68333	0.70833	0.64167		0.05834	0.15417	-0.04166	-0.06666	0.15417
1cxlA_1cgu	1050	0.722	0.99397	9128.54	0.73756	0.99698	0.99397	0.4902		-0.50377	-0.24736	-0.50678	-0.50377	-0.24736
1cxlA_7taa	1050	0.16	0.60092	24945.4	0.24541	0.59862	0.75229	0.63991		0.03899	0.3945	0.04129	-0.11238	0.3945
1cxqA_1b9dA	148	0.21	0.86957	243.1	0.8087	0.95652	0.85217	0.61739		-0.25218	-0.19131	-0.33913	-0.23478	-0.19131
1cxqA_1c0mC	122	0.923	1	216.92	1	0.72932	0.99248	0.66165		-0.33835	-0.33835	-0.06767	-0.33083	-0.33835
1cy5A_3ygsP	128	0.196	1	73.87	1	0.95604	1	0.89011		-0.10989	-0.10989	-0.06593	-0.10989	-0.10989
1cydA_1e6wA	1050	0.244	0.76339	8369.85	0.66518	0.67857	0.77679	0.77232		0.00893	0.10714	0.09375	-0.00447	0.10714
1cydA_1e7wA	1050	0.252	0.67811	4895.82	0.52361	0.70386	0.80687	0.72103		0.04292	0.19742	0.01717	-0.08584	0.19742
1cydA_1enp	1050	0.207	0.75325	8554.64	0.66667	0.67965	0.66667	0.57143		-0.18182	-0.09524	-0.10822	-0.09524	-0.09524
1cydA_1eny	1050	0.178	0.64286	5029.84	0.60504	0.59244	0.9958	0.70588		0.06302	0.10084	0.11344	-0.28992	0.10084
1cydA_1fds	1050	0.202	0.62946	10493.2	0.60714	0.57143	0.73661	0.72321		0.09375	0.11607	0.15178	-0.0134	0.11607
1cydA_1fjhB	1050	0.174	0.30526	5204.54	0.68947	0.60526	0.65263	0.65263		0.34737	-0.03684	0.04737	0	-0.03684
1cydA_1gegG	1050	0.289	0.87281	7319.12	0.75	0.82018	0.86404	0.8114		-0.06141	0.0614	-0.00878	-0.05264	0.0614
1cydA_1h5qL	1050	0.293	0.77917	5514.52	0.8375	0.75417	0.8375	0.7875		0.00833	-0.05	0.03333	-0.05	-0.05
1cydA_1he2A	1050	0.099	0.42778	6585.36	0.35	0.4	0.38889	0.32778		-0.1	-0.02222	-0.07222	-0.06111	-0.02222
1cydA_1oaa	1050	0.227	0.98246	4136.92	0.57018	0.47807	0.98684	0.77193		-0.21053	0.20175	0.29386	-0.21491	0.20175
1cydA_1ybvA	1050	0.264	0.68354	5561.01	0.55274	0.67511	0.78903	0.81013		0.12659	0.25739	0.13502	0.0211	0.25739
1cydA_2ae2B	1050	0.281	0.99138	3882.96	0.74569	0.75862	0.96552	0.80603		-0.18535	0.06034	0.04741	-0.15949	0.06034
1cyo_1cxyA	1050	0.299	0.93243	3998.2	0.95946	0.66216	0.86486	0.93243		0	-0.02703	0.27027	0.06757	-0.02703
1cyx_1plc	745	0.076	0.17188	916.03	0.26562	0	0.17188	0.23438		0.0625	-0.03124	0.23438	0.0625	-0.03124
1cyx_2occB	1030	0.196	0.83333	1545.43	0.78947	0.95614	0.84211	0.70175		-0.13158	-0.08772	-0.25439	-0.14036	-0.08772
1czfA_1rmg	701	0.17	0.63455	15854	0.50166	0.59801	0.73754	0.75415		0.1196	0.25249	0.15614	0.01661	0.25249
1cztA_1eut	700	0.138	0.3806	14756.1	0.30597	0.45522	0	0.49254		0.11194	0.18657	0.03732	0.49254	0.18657
1cztA_1ulo	671	0.044	0	8492.39	0	0	0	0		0	0	0	0	0
1d0nA_2vil	530	0.086	0.9009	5280.78	0.1982	0.81982	0.89189	0.87387		-0.02703	0.67567	0.05405	-0.01802	0.67567
1d1dA_1qrjB	80	0.077	0.93684	183.22	0.63158	0.52632	0.87368	0.89474		-0.0421	0.26316	0.36842	0.02106	0.26316
1d1gA_1vdrA	1050	0.164	0.56579	1509.18	0.69079	0.75	0.65132	0.75		0.18421	0.05921	0	0.09868	0.05921
1d1gA_3dfr	1050	0.242	0.90667	2122.59	0.74	0.72667	0.66	0.88		-0.02667	0.14	0.15333	0.22	0.14
1d1rA_2if1	1050	0.277	0.81356	661.17	0.71186	0.62712	0.76271	0.83051		0.01695	0.11865	0.20339	0.0678	0.11865
1d2fA_1c7nF	1050	0.271	0.96639	7613.81	0.70308	0.9916	0.96359	0.87955		-0.08684	0.17647	-0.11205	-0.08404	0.17647
1d2fA_1c7oH	1050	0.271	0.97214	6702.79	0.94429	0.95543	0.961	0.89136		-0.08078	-0.05293	-0.06407	-0.06964	-0.05293
1d2iA_1es8A	11	0.735	1	0.14	1	0.98193	1	0.77108		-0.22892	-0.22892	-0.21085	-0.22892	-0.22892
1d2kA_1ctn	1050	0.286	0.84884	18519.5	0.6657	0.77035	0.86337	0.28198		-0.56686	-0.38372	-0.48837	-0.58139	-0.38372
1d2kA_1e9lA	1050	0.23	0.80357	23225.7	0.52381	0.62798	0.80952	0.77083		-0.03274	0.24702	0.14285	-0.03869	0.24702
1d2mA_1pjr	1050	0.058	0.22772	7998.58	0.10891	0.35644	0.22277	0.054455		-0.173265	-0.054455	-0.301985	-0.168315	-0.054455
1d2nA_1g6oA	587	0.043	0	2232.91	0	0.21649	0	0		0	0	-0.21649	0	0
1d2sA_1dykA	285	0.188	0.41176	3404.07	0.71895	0	0.8366	0.69935		0.28759	-0.0196	0.69935	-0.13725	-0.0196
1d2sA_1sacA	97	0.094	0.44538	137.64	0.43697	0.42017	0.30252	0.53782		0.09244	0.10085	0.11765	0.2353	0.10085
1d2tA_1eoiA	263	0.946	1	348.97	1	1	1	0.55502		-0.44498	-0.44498	-0.44498	-0.44498	-0.44498
1d2zA_1d2zB	58	0.148	0.91011	17.27	0.96629	0.83146	0.88764	0.7191		-0.19101	-0.24719	-0.11236	-0.16854	-0.24719
1d2zA_1fadA	59	0.127	0.97403	4.67	0.96104	0.97403	0.38961	0.79221		-0.18182	-0.16883	-0.18182	0.4026	-0.16883
1d2zA_1ngr	81	0.2	0.92771	18.49	0.96386	0.89157	0.95181	0.89157		-0.03614	-0.07229	0	-0.06024	-0.07229
1d2zB_1fadA	72	0.087	0.83871	12.92	0.72581	0.80645	0.69355	0.53226		-0.30645	-0.19355	-0.27419	-0.16129	-0.19355
1d2zB_1ngr	76	0.141	0.89286	14.1	0.25	0.92857	0.33333	0.70238		-0.19048	0.45238	-0.22619	0.36905	0.45238
1d3bA_1d3bB	898	0.111	0.70769	1660.8	0.81538	0	0.72308	0.89231		0.18462	0.07693	0.89231	0.16923	0.07693
1d3bA_1i8fA	985	0.181	0.97143	846.03	0.91429	0.88571	0.95714	0.91429		-0.05714	0	0.02858	-0.04285	0
1d3bB_1i8fA	1050	0.243	0.86154	1140.08	0.83077	0.92308	0.81538	0.84615		-0.01539	0.01538	-0.07693	0.03077	0.01538
1d3gA_2dorA	823	0.192	0.75	5520.29	0.69863	0.80137	0.70205	0.81507		0.06507	0.11644	0.0137	0.11302	0.11644
1d4oA_1j8fA	1050	0.084	0.43617	5542.56	0.30851	0.30851	0.38298	0.59574		0.15957	0.28723	0.28723	0.21276	0.28723
1d4tA_1csyA	421	0.279	0.94253	983.53	0.93103	0.65517	0.91954	0.91954		-0.02299	-0.01149	0.26437	0	-0.01149
1d4tA_1jwoA	519	0.25	0.69072	2870.46	0.72165	0.63918	0.8866	0.83505		0.14433	0.1134	0.19587	-0.05155	0.1134
1d4vA_1extA	658	0.259	0.78082	2171.66	0.78082	0.82192	0.79452	0.90411		0.12329	0.12329	0.08219	0.10959	0.12329
1d4vB_2tnfA	369	0.178	0.85401	353.78	0.88321	0.86861	0.81022	0.89781		0.0438	0.0146	0.0292	0.08759	0.0146
1d5rA_1fpzA	556	0.085	0.53165	6454.73	0.48734	0.61392	0.6519	0.5		-0.03165	0.01266	-0.11392	-0.1519	0.01266
1d5rA_1vhrA	999	0.078	0.25	16082.8	0.27083	0.29861	0.33333	0.81944		0.56944	0.54861	0.52083	0.48611	0.54861
1d5yA_1bl0A	1050	0.184	0.87931	4102.94	0	0.89655	1	0.87931		0	0.87931	-0.01724	-0.12069	0.87931
1d6aB_1dm0A	143	0.176	0.82323	33.9	0.86364	0.85859	0.84848	0.82323		0	-0.04041	-0.03536	-0.02525	-0.04041
1d6jA_1f48A	563	0.033	0	1375.08	0	0	0.48649	0		0	0	0	-0.48649	0
1d6jA_1nksA	118	0.093	0.50926	6.14	0.40741	0.7037	0.52778	0.47222		-0.03704	0.06481	-0.23148	-0.05556	0.06481
1d6jA_1nstA	493	0.04	0.24675	702.24	0.12987	0.25974	0.42857	0		-0.24675	-0.12987	-0.25974	-0.42857	-0.12987
1d6jA_3tmkA	777	0.079	0.56716	1657.94	0.47761	0.38806	0.61194	0.47761		-0.08955	0	0.08955	-0.13433	0
1d7yA_1nhp	1050	0.185	0.75989	12706.6	0.54617	0.73615	0.76517	0.63061		-0.12928	0.08444	-0.10554	-0.13456	0.08444
1d8jA_1d8kA	39	0.877	0.93333	1.7	0.93333	0.93333	0.93333	0.90667		-0.02666	-0.02666	-0.02666	-0.02666	-0.02666
1d9cA_1ekuB	124	0.57	0.47368	6.78	0	1	0	0		-0.47368	0	-1	0	0
1d9eA_1dvjA	144	0.113	0.73154	34.98	0.42953	0.33557	0.28859	0.13423		-0.59731	-0.2953	-0.20134	-0.15436	-0.2953
1d9eA_1fx6B	160	0.429	0.99576	36.42	0.99576	0.99576	0.97458	0.93644		-0.05932	-0.05932	-0.05932	-0.03814	-0.05932
1d9eA_1qr7A	228	0.109	0.61317	116.07	0.62963	0.65432	0.56379	0.66255		0.04938	0.03292	0.00823	0.09876	0.03292
1daaA_1ekfA	1050	0.177	0.63941	10554.5	0.47955	0.67286	0.72119	0.80669		0.16728	0.32714	0.13383	0.0855	0.32714
1daaA_1et0A	1050	0.199	0.78	4115.07	0.556	0.696	0.892	0.84		0.06	0.284	0.144	-0.052	0.284
1daaA_1i1mC	1050	0.274	0.84364	4518.67	0.96727	0.80364	0.86909	0.86182		0.01818	-0.10545	0.05818	-0.00727	-0.10545
1dapA_1dssG	459	0.048	0.10791	764.2	0.34532	0.30935	0.15108	0		-0.10791	-0.34532	-0.30935	-0.15108	-0.34532
1dapA_1hyhA	72	0.059	0.36364	5.97	0.32955	0.34091	0.13636	0.35227		-0.01137	0.02272	0.01136	0.21591	0.02272
1dar_1efcA	738	0.068	0.57895	4864.98	0.61842	0.78947	0.72368	0.46711		-0.11184	-0.15131	-0.32236	-0.25657	-0.15131
1db1A_2lbd	556	0.232	0.83482	3717.05	0.66071	0.82143	0.85714	0.71429		-0.12053	0.05358	-0.10714	-0.14285	0.05358
1db1A_3erdA	636	0.172	0.70813	2671.27	0.56459	0.6555	0.72727	0.72727		0.01914	0.16268	0.07177	0	0.16268
1db3A_1bg6	967	0.048	0.28571	4582.89	0.2987	0.44156	0.11688	0		-0.28571	-0.2987	-0.44156	-0.11688	-0.2987
1db3A_1fds	1050	0.093	0.57303	5511.77	0.52809	0.47753	0.65169	0.74157		0.16854	0.21348	0.26404	0.08988	0.21348
1db3A_1he2A	1050	0.072	0.60714	2775.28	0.42857	0.66667	0.625	0.67857		0.07143	0.25	0.0119	0.05357	0.25
1db3A_1qrrA	1050	0.167	0.53818	3342.99	0.54182	0.63636	0.64	0.78182		0.24364	0.24	0.14546	0.14182	0.24
1dbtA_1dvjA	725	0.19	0.74882	943.27	0.85308	0.67299	0.84834	0.87678		0.12796	0.0237	0.20379	0.02844	0.0237
1dbwA_1tmy	1050	0.285	0.79487	11011.9	0.65812	0.80342	0.86325	0.99145		0.19658	0.33333	0.18803	0.1282	0.33333
1dbwA_3chy	1050	0.228	0.66667	9010.7	0.69106	0.87805	0.89431	0.94309		0.27642	0.25203	0.06504	0.04878	0.25203
1dceB_1ft1B	526	0.28	0.79239	2849.15	0.95502	0.73702	0.85121	0.79585		0.00346	-0.15917	0.05883	-0.05536	-0.15917
1dcfA_1dbwA	1050	0.15	0.64151	11029.4	0.66981	0.9434	0.83962	0.99057		0.34906	0.32076	0.04717	0.15095	0.32076
1dcfA_3chy	1050	0.173	0.73729	8969.31	0.61864	0.80508	0.81356	0.94915		0.21186	0.33051	0.14407	0.13559	0.33051
1dciA_1ef8A	1050	0.175	0.86603	6989.31	0.75598	0.87081	0.81818	0.87081		0.00478	0.11483	0	0.05263	0.11483
1dciA_2dubF	1050	0.247	0.87295	10454.7	0.72131	0.69262	0.89344	0.84836		-0.02459	0.12705	0.15574	-0.04508	0.12705
1dcs_1bk0	441	0.172	0.75829	623.11	0.67773	0.83412	0.72512	0.80095		0.04266	0.12322	-0.03317	0.07583	0.12322
1ddbA_2bidA	69	0.18	0.22115	8.25	0.22115	0.25	0.22115	0.17308		-0.04807	-0.04807	-0.07692	-0.04807	-0.04807
1ddzA_1i6pA	1050	0.202	0.90148	10517	0.68473	0.90148	0	0.85222		-0.04926	0.16749	-0.04926	0.85222	0.16749
1debA_1fe6A	23	0.037	0	9.08	0	0	0	1		1	1	1	1	1
1dekA_1gky	1034	0.114	0.32353	9181.65	0.22549	0.23529	0.56863	0.18627		-0.13726	-0.03922	-0.04902	-0.38236	-0.03922
1dekA_3tmkA	640	0.051	0.42593	986.55	0.7037	0.83333	0.33333	0.44444		0.01851	-0.25926	-0.38889	0.11111	-0.25926
1deoA_1wab	325	0.142	0.63559	595.38	0.64407	0.69492	0.60169	0.78814		0.15255	0.14407	0.09322	0.18645	0.14407
1derA_1a6dA	347	0.181	0.81781	935.93	0.79757	0.89474	0.85425	0.91093		0.09312	0.11336	0.01619	0.05668	0.11336
1dfuP_1feuA	1050	0.16	0.83146	286.86	0.69663	0.85393	0.88764	0.91011		0.07865	0.21348	0.05618	0.02247	0.21348
1dg9A_1d2aB	1050	0.395	0.90728	2236.52	0.78146	0.82781	0.92715	0.87417		-0.03311	0.09271	0.04636	-0.05298	0.09271
1dg9A_1jfvA	1050	0.14	0.624	1002.22	0.744	0.76	0.704	0.808		0.184	0.064	0.048	0.104	0.064
1dgnA_3crd	194	0.162	0.85714	32.72	0.88312	0.76623	0.87013	0.85714		0	-0.02598	0.09091	-0.01299	-0.02598
1dhn_1b9lA	1050	0.182	0.96117	840.1	0.91262	0.90291	0.92233	0.95146		-0.00971	0.03884	0.04855	0.02913	0.03884
1dhpA_1nal3	1050	0.236	0.9069	2898.15	0.97586	0.76552	0.94138	0.96897		0.06207	-0.00689	0.20345	0.02759	-0.00689
1dhpA_2tpsA	1050	0.065	0.2	5477.29	0.22778	0.35	0.038889	0		-0.2	-0.22778	-0.35	-0.038889	-0.22778
1dhr_1ybvA	1050	0.161	0.46729	3868.31	0.32243	0.57944	0.53738	0.57009		0.1028	0.24766	-0.00935	0.03271	0.24766
1dhx_1ruxA	84	0.59	1	45.71	0.98	0.99091	1	0.087273		-0.912727	-0.892727	-0.903637	-0.912727	-0.892727
1di0A_1rvv1	1050	0.257	0.8777	857.23	0.8777	0.88489	0.89928	0.8705		-0.0072	-0.0072	-0.01439	-0.02878	-0.0072
1di1A_1ps1A	260	0.148	0.76923	492.03	0.85714	0.75458	0.8022	0.79121		0.02198	-0.06593	0.03663	-0.01099	-0.06593
1di6A_1ihcA	1048	0.322	0.97297	2846.52	0.87162	0.78378	0.91216	0.93243		-0.04054	0.06081	0.14865	0.02027	0.06081
1din_1ei9A	291	0.068	0.38261	245.96	0.12174	0	0.052174	0		-0.38261	-0.12174	0	-0.052174	-0.12174
1djxB_1rlw	677	0.034	0	10986.9	0	0.18966	0	0.37069		0.37069	0.37069	0.18103	0.37069	0.37069
1dk4A_1imbA	1050	0.242	0.60593	3570.2	0.68644	0.69492	0.92373	0.80932		0.20339	0.12288	0.1144	-0.11441	0.12288
1dk4A_1inp	1050	0.127	0.5873	5389.39	0.61111	0.80952	0.5873	0.69048		0.10318	0.07937	-0.11904	0.10318	0.07937
1dk5A_1aow	589	0.298	0.89796	1582.54	0.95238	0.77211	0.97619	0.14286		-0.7551	-0.80952	-0.62925	-0.83333	-0.80952
1dkiA_1cv8	247	0.066	0.20779	725.74	0.11688	0	0.27273	0.12987		-0.07792	0.01299	0.12987	-0.14286	0.01299
1dklA_1qfxA	175	0.131	0.68712	88.06	0.79141	0.77301	0.7362	0.74847		0.06135	-0.04294	-0.02454	0.01227	-0.04294
1dkuA_1qb7A	770	0.102	0.36364	1462.65	0.34545	0.73636	0.65455	0.71818		0.35454	0.37273	-0.01818	0.06363	0.37273
1dl2A_1hcuA	682	0.243	0.79911	5001.84	0.84598	0.7567	0.78571	0.80357		0.00446	-0.04241	0.04687	0.01786	-0.04241
1dl5A_1dusA	818	0.145	0.5	1519.97	0.69444	0.68519	0.68519	0.84259		0.34259	0.14815	0.1574	0.1574	0.14815
1dl5A_1fbnA	1050	0.085	0.54206	5591.66	0.50467	0.73832	0.60748	0.65421		0.11215	0.14954	-0.08411	0.04673	0.14954
1dl5A_1g6q2	831	0.085	0.63441	5273.78	0.60215	0.66667	0.83871	0.7957		0.16129	0.19355	0.12903	-0.04301	0.19355
1dl5A_1vid	927	0.094	0.65882	2488.18	0.8	0.77647	0.83529	0.85882		0.2	0.05882	0.08235	0.02353	0.05882
1dl5A_1xvaA	441	0.075	0.44144	719.12	0.63964	0.74775	0.7027	0.77477		0.33333	0.13513	0.02702	0.07207	0.13513
1dleA_1qq4A	455	0.142	0.34409	1693.66	0.35484	0.44086	0.29032	0.27957		-0.06452	-0.07527	-0.16129	-0.01075	-0.07527
1dleA_1svpA	61	0.101	0.29126	29.14	0.087379	0.39806	0.16505	0.21359		-0.07767	0.126211	-0.18447	0.04854	0.126211
1dlyA_1dlwA	683	0.372	1	251.44	1	0.98261	1	1		0	0	0.01739	0	0
1dlyA_2gdm	416	0.132	0.41772	57.48	0.5443	0.64557	0.37975	0.58228		0.16456	0.03798	-0.06329	0.20253	0.03798
1dlyA_2vhbA	446	0.107	0.60714	72.34	0.75	0.25	0.75	0.66667		0.05953	-0.08333	0.41667	-0.08333	-0.08333
1dmgA_1ffkC	315	0.192	0.78571	43.21	0.85	0.56429	0.82143	0.85		0.06429	0	0.28571	0.02857	0
1dmhA_3pchA	593	0.14	0.79839	386.5	0.72581	0.83871	0.70968	0.79032		-0.00807	0.06451	-0.04839	0.08064	0.06451
1dmhA_3pchM	656	0.146	0.83871	802.05	0.8629	0.91935	0.90323	0.8871		0.04839	0.0242	-0.03225	-0.01613	0.0242
1dn1A_1dcfA	444	0.014	0.18182	1861.89	0.25758	0.36364	0.13636	0.10606		-0.07576	-0.15152	-0.25758	-0.0303	-0.15152
1do0A_1e32A	581	0.108	0.62821	5339.76	0.14103	0	0.32051	0.70513		0.07692	0.5641	0.70513	0.38462	0.5641
1do0A_1g8pA	235	0.084	0.63265	257.45	0.61224	0.69388	0.2551	0.35714		-0.27551	-0.2551	-0.33674	0.10204	-0.2551
1dokA_1tvxA	1050	0.188	0.91379	672.4	0.81034	0.93103	0.84483	0.93103		0.01724	0.12069	0	0.0862	0.12069
1dosA_1zen	447	0.271	0.89423	216.68	0.89423	0.89423	0.89423	0.74038		-0.15385	-0.15385	-0.15385	-0.15385	-0.15385
1dpe_1jevA	1050	0.237	0.81057	9365.04	0.48899	0.70925	0.89427	0.96476		0.15419	0.47577	0.25551	0.07049	0.47577
1dpsA_1qghA	1035	0.226	0.97143	416.25	0.90714	0.92143	0.99286	0.95714		-0.01429	0.05	0.03571	-0.03572	0.05
1dptA_1ca7A	712	0.316	0.89474	868.64	0.88596	0.7193	0.92105	0.98246		0.08772	0.0965	0.26316	0.06141	0.0965
1dptA_1otgA	298	0.089	0.63529	19.58	0.58824	0.64706	0.57647	0.64706		0.01177	0.05882	0	0.07059	0.05882
1dpuA_1hstA	1039	0.151	0.71667	1462.16	0.86667	0	0.93333	0.083333		-0.633337	-0.783337	0.083333	-0.849997	-0.783337
1dpuA_1qbjA	53	0.125	0.93103	13.34	0.93103	0.98276	0.87931	0.77586		-0.15517	-0.15517	-0.2069	-0.10345	-0.15517
1dpuA_1smtA	1039	0.113	0.7069	686.13	0.48276	0.81034	0	0.44828		-0.25862	-0.03448	-0.36206	0.44828	-0.03448
1dqaA_1qaxA	213	0.152	0.7101	370.2	0.7557	0.61564	0.60261	0.78502		0.07492	0.02932	0.16938	0.18241	0.02932
1dqnA_1tc1A	887	0.152	0.76471	701.35	0.86275	0.81046	0.59477	0.82353		0.05882	-0.03922	0.01307	0.22876	-0.03922
1dqrA_1iatA	229	0.93	1	197.62	1	1	1	0.6769		-0.3231	-0.3231	-0.3231	-0.3231	-0.3231
1dqrA_2pgi	311	0.153	0.75907	535.43	0.70207	0.72021	0.71244	0.74093		-0.01814	0.03886	0.02072	0.02849	0.03886
1dquA_1pymA	239	0.097	0.82627	194.38	0.72458	0.5678	0.82203	0.79661		-0.02966	0.07203	0.22881	-0.02542	0.07203
1dqwA_1dvjA	509	0.154	0.67157	699	0.80392	0.72059	0.55882	0.78431		0.11274	-0.01961	0.06372	0.22549	-0.01961
1dqyA_1ei9A	291	0.076	0.13445	207.87	0.2605	0.21008	0.10084	0		-0.13445	-0.2605	-0.21008	-0.10084	-0.2605
1dqyA_1ivyA	286	0.092	0.12583	298.17	0.23179	0.27152	0.086093	0.31126		0.18543	0.07947	0.03974	0.225167	0.07947
1dr9A_1i85A	120	0.12	0.80392	15.93	0.89216	0.90196	0.79412	0.87255		0.06863	-0.01961	-0.02941	0.07843	-0.01961
1drmA_1ew0A	1050	0.513	1	21720.5	0.88571	1	1	0.9619		-0.0381	0.07619	-0.0381	-0.0381	0.07619
1drmA_3pyp	366	0.129	0.375	660.48	0.375	0.60417	0.35417	0.51042		0.13542	0.13542	-0.09375	0.15625	0.13542
1drw_1gcuA	226	0.072	0.73684	72.74	0.83158	0.77895	0	0.63158		-0.10526	-0.2	-0.14737	0.63158	-0.2
1drw_1id1A	220	0.046	0	86.71	0	0.39474	0	0.43421		0.43421	0.43421	0.03947	0.43421	0.43421
1drw_1ofgA	718	0.07	0.34783	903.37	0.086957	0.46377	0.17391	0		-0.34783	-0.086957	-0.46377	-0.17391	-0.086957
1dssG_1ceqA	332	0.06	0.41176	436.16	0.33824	0.32353	0.25	0		-0.41176	-0.33824	-0.32353	-0.25	-0.33824
1dssG_1he2A	491	0.06	0.0091743	805.36	0.22018	0	0.091743	0.027523		0.0183487	-0.192657	0.027523	-0.06422	-0.192657
1dt4A_1vih	252	0.186	0	250.83	0.89394	0	0	0.92424		0.92424	0.0303	0.92424	0.92424	0.0303
1dt6A_1bu7A	1050	0.176	0.73333	4782.34	0.83188	0.68696	0.88696	0.62609		-0.10724	-0.20579	-0.06087	-0.26087	-0.20579
1dtyA_2dkb	967	0.205	0.8	13753.5	0.87013	0.70909	0.84935	0.87273		0.07273	0.0026	0.16364	0.02338	0.0026
1dtyA_2gsaA	966	0.2	0.75325	14788.9	0.65455	0.71169	0.80519	0.82857		0.07532	0.17402	0.11688	0.02338	0.17402
1dulA_1hq1A	239	0.884	1	58.99	1	0.86957	1	0.85507		-0.14493	-0.14493	-0.0145	-0.14493	-0.14493
1dun_1dupA	1050	0.2	0.84946	4281.23	0.69892	0.77419	0.87097	0.95699		0.10753	0.25807	0.1828	0.08602	0.25807
1dusA_1i4wA	117	0.047	0.30357	168.16	0.52679	0.35714	0.52679	0.35714		0.05357	-0.16965	0	-0.16965	-0.16965
1dusA_2dpmA	609	0.078	0.34746	1113.73	0.12712	0.16949	0.30508	0.20339		-0.14407	0.07627	0.0339	-0.10169	0.07627
1dvjA_1fwrA	574	0.1	0.4011	602.84	0.3956	0.45604	0.37363	0.62088		0.21978	0.22528	0.16484	0.24725	0.22528
1dvjA_1ho1A	578	0.088	0.33679	677.07	0.33679	0.26943	0.1658	0		-0.33679	-0.33679	-0.26943	-0.1658	-0.33679
1dvjA_2tpsA	783	0.088	0.34615	1000.04	0.43956	0.27473	0.35165	0.62637		0.28022	0.18681	0.35164	0.27472	0.18681
1dvpA_1elkA	1050	0.226	0.89051	12716.7	0.59854	0	0.93431	0		-0.89051	-0.59854	0	-0.93431	-0.59854
1dwnA_1msc	17	0.117	0.93269	0.25	0.92308	0.83654	0.53846	0.64423		-0.28846	-0.27885	-0.19231	0.10577	-0.27885
1dwnA_1qbeA	12	0.173	0.97297	0.17	0.93694	0.91892	0.94595	0.88288		-0.09009	-0.05406	-0.03604	-0.06307	-0.05406
1dxy_1gdhA	1050	0.224	0.63312	15233.7	0.55195	0.60714	0.84091	0.8474		0.21428	0.29545	0.24026	0.00649	0.29545
1dxy_1psdA	1050	0.248	0.74679	4403	0.68269	0.6859	0.82051	0.68269		-0.0641	0	-0.00321	-0.13782	0
1dxy_2dldA	1050	0.376	0.71565	12406.9	0.98403	0.75399	0.97764	0.85304		0.13739	-0.13099	0.09905	-0.1246	-0.13099
1dykA_1a3k	391	0.046	0.18681	7682.05	0	0	0	0		-0.18681	0	0	0	0
1dynA_1mai	108	0.076	0.8	68.09	0.58571	0.82857	0.6	0.51429		-0.28571	-0.07142	-0.31428	-0.08571	-0.07142
1dynA_1pls	279	0.17	0.85714	750.39	0.79762	0.84524	0.89286	0.88095		0.02381	0.08333	0.03571	-0.01191	0.08333
1dyoA_1ulo	67	0.099	0.66071	20.72	0.42857	0.59821	0.54464	0.61607		-0.04464	0.1875	0.01786	0.07143	0.1875
1dz1A_1ap0	440	0.159	0	198.03	0	0	0	0		0	0	0	0	0
1dz3A_1iow	1050	0.041	0	2013.33	0	0.087719	0.15789	0		0	0	-0.087719	-0.15789	0
1dz3A_3chy	1050	0.211	0.86667	12106.3	0.8	0.98095	0.87619	0.86667		0	0.06667	-0.11428	-0.00952	0.06667
1e0cA_1rhs	1050	0.232	0.75954	6188.36	0.80153	0.67939	0.8626	0.85115		0.09161	0.04962	0.17176	-0.01145	0.04962
1e2tA_1f13A	701	0.062	0.2375	1970.42	0.225	0.45	0.3375	0.3		0.0625	0.075	-0.15	-0.0375	0.075
1e2xA_1qbjA	417	0.068	0.81132	126.12	0.98113	0.79245	0.58491	0.24528		-0.56604	-0.73585	-0.54717	-0.33963	-0.73585
1e3jA_1pedA	1050	0.233	0.81845	16662.3	0.94643	0.97917	0.81548	0.82143		0.00298	-0.125	-0.15774	0.00595	-0.125
1e3jA_1qr6A	1050	0.046	0.12963	6050.49	0.17593	0.24074	0.21296	0.42593		0.2963	0.25	0.18519	0.21297	0.25
1e4fT_1g99A	593	0.08	0.11966	620.86	0.30769	0.20513	0.31624	0		-0.11966	-0.30769	-0.20513	-0.31624	-0.30769
1e5dA_5nul	749	0.08	0.91111	967.7	0.84444	0.76296	0.88148	0.87407		-0.03704	0.02963	0.11111	-0.00741	0.02963
1e6bA_1aw9	1050	0.289	0.86164	4499.49	0.73585	0.74214	0.90566	0.92453		0.06289	0.18868	0.18239	0.01887	0.18868
1e6bA_1eemA	1050	0.258	0.79429	4969.55	0.64	0.69714	0.74857	0.84		0.04571	0.2	0.14286	0.09143	0.2
1e6bA_1gnwA	1050	0.242	0.82873	7993.87	0.68508	0.77348	0.86188	0.88398		0.05525	0.1989	0.1105	0.0221	0.1989
1e6wA_1e7wA	1050	0.223	0.72936	3262.82	0.83945	0.74312	0.76147	0.73394		0.00458	-0.10551	-0.00918	-0.02753	-0.10551
1e6wA_1enp	1050	0.171	0.95495	6896.99	0.55405	0.75225	0.54054	0.68468		-0.27027	0.13063	-0.06757	0.14414	0.13063
1e6wA_1fds	1050	0.199	0.64815	5087.41	0.56481	0.63426	0.75	0.70833		0.06018	0.14352	0.07407	-0.04167	0.14352
1e6wA_1fjhB	1050	0.203	0.90576	9772.37	0.62827	0.55497	0.86387	0.65969		-0.24607	0.03142	0.10472	-0.20418	0.03142
1e6wA_1oaa	1050	0.155	0.6	5637.79	0.4093	0.71163	0.53023	0.66047		0.06047	0.25117	-0.05116	0.13024	0.25117
1e6wA_1ybvA	1050	0.255	0.68421	9258.2	0.80702	0.74123	0.8114	0.71053		0.02632	-0.09649	-0.0307	-0.10087	-0.09649
1e7wA_1ybvA	1050	0.205	0.80702	3325.76	0.73246	0.6886	0.75	0.72368		-0.08334	-0.00878	0.03508	-0.02632	-0.00878
1e8xA_1e8zA	479	0.941	0.99878	7037.02	0.63913	0.99757	0.99878	0.29405		-0.70473	-0.34508	-0.70352	-0.70473	-0.34508
1e15A_1ctn	1050	0.218	0.82012	28020.6	0.56402	0.71951	0.84146	0.37805		-0.44207	-0.18597	-0.34146	-0.46341	-0.18597
1e15A_1e9lA	1050	0.183	0.78287	14056	0.4893	0.62385	0.72171	0.77064		-0.01223	0.28134	0.14679	0.04893	0.28134
1e20A_1g5qA	772	0.227	0.82209	3484.09	0.71166	0.70552	0.74847	0.79755		-0.02454	0.08589	0.09203	0.04908	0.08589
1e32A_1e69B	1050	0.053	0	15655.3	0.13636	0	0	0		0	-0.13636	0	0	-0.13636
1e54A_2omf	1050	0.13	0.68145	29272.8	0.080645	0.58065	0.14113	0		-0.68145	-0.080645	-0.58065	-0.14113	-0.080645
1e54A_3prn	1050	0.127	0.28452	18647.9	0.42678	0	0.43096	0.51464		0.23012	0.08786	0.51464	0.08368	0.08786
1e69B_1f2tA	504	0.229	0.76289	1605.11	0.4433	0.69072	0.83505	0.75258		-0.01031	0.30928	0.06186	-0.08247	0.30928
1e69B_1f2tB	732	0.197	0.90361	5403.75	0.86747	0	0.86747	0.74699		-0.15662	-0.12048	0.74699	-0.12048	-0.12048
1e69B_1gajA	1050	0.119	0.44954	15706	0.48624	0.6422	0.56881	0.50459		0.05505	0.01835	-0.13761	-0.06422	0.01835
1e69B_1qhlA	47	0.094	0.91525	37.72	0.50847	0.89831	0	0.30508		-0.61017	-0.20339	-0.59323	0.30508	-0.20339
1e70M_1qvbA	753	0.204	0.75062	5725.27	0.61728	0.68148	0.75309	0.72593		-0.02469	0.10865	0.04445	-0.02716	0.10865
1e70M_1tr1B	1050	0.299	0.85612	4693.77	0.82734	0.89688	0.84173	0.57074		-0.28538	-0.2566	-0.32614	-0.27099	-0.2566
1ea1A_1bu7A	1050	0.177	0.45399	23455.6	0.65337	0.83129	0.74847	0.78528		0.33129	0.13191	-0.04601	0.03681	0.13191
1eaf_1c4tA	1050	0.284	0.92444	9964.81	0.78667	0.87556	0.95556	0.92889		0.00445	0.14222	0.05333	-0.02667	0.14222
1eaf_3cla	1050	0.144	0.49133	8551.38	0.53179	0.69364	0.65896	0.44509		-0.04624	-0.0867	-0.24855	-0.21387	-0.0867
1eagA_1smrA	1050	0.23	0.71237	12964.9	0.78261	0.69565	0.75585	0.84615		0.13378	0.06354	0.1505	0.0903	0.06354
1eagA_2er7E	1050	0.218	0.64111	27829.8	0.41812	0.67944	0.65854	0.88153		0.24042	0.46341	0.20209	0.22299	0.46341
1eagA_2rmpA	1050	0.239	0.58099	15143.7	0.44014	0.73239	0.66901	0.78521		0.20422	0.34507	0.05282	0.1162	0.34507
1eagA_3pep	1050	0.26	0.78292	22749.3	0.61922	0.75801	0.82562	0.91459		0.13167	0.29537	0.15658	0.08897	0.29537
1eaiC_1ate	255	0.433	0	390.7	0.92308	0	1	0.84615		0.84615	-0.07693	0.84615	-0.15385	-0.07693
1ebmA_1mun	995	0.134	0.56129	6818.99	0.44516	0.46452	0.67742	0.67742		0.11613	0.23226	0.2129	0	0.23226
1ebuA_1gcuA	294	0.055	0.5	162.54	0.63158	0.72368	0.61842	0.76316		0.26316	0.13158	0.03948	0.14474	0.13158
1ecfB_1gdoA	678	0.122	0.71171	2608.97	0.66667	0.68919	0.75225	0.74775		0.03604	0.08108	0.05856	-0.0045	0.08108
1ecpA_1a2zA	536	0.101	0.29008	384.24	0.23664	0.19847	0.32824	0.31298		0.0229	0.07634	0.11451	-0.01526	0.07634
1ecpA_1k3fA	749	0.253	0.93074	1041.77	0.65368	0.82684	0.87013	0.91775		-0.01299	0.26407	0.09091	0.04762	0.26407
1ecxA_1elqA	1050	0.195	0.75516	6426.26	0.66372	0.64897	0.80826	0.90855		0.15339	0.24483	0.25958	0.10029	0.24483
1ecxA_2gsaA	1050	0.126	0.39919	11336.9	0.41129	0.53226	0.47984	0.67339		0.2742	0.2621	0.14113	0.19355	0.2621
1eduA_1dvpA	398	0.161	0.77885	932.24	0.52885	0.66346	0.71154	0.55769		-0.22116	0.02884	-0.10577	-0.15385	0.02884
1eduA_1hg5A	455	0.141	0.53659	1423.63	0.7561	0.4065	0.50407	0.82114		0.28455	0.06504	0.41464	0.31707	0.06504
1eemA_1gnwA	1050	0.152	0.66492	2694.71	0.48691	0.76963	0.67539	0.96859		0.30367	0.48168	0.19896	0.2932	0.48168
1eemA_1hqoA	1050	0.165	0.69	5511.92	0.555	0.685	0.715	0.905		0.215	0.35	0.22	0.19	0.35
1eerA_1f6fA	184	0.06	0	29.94	0.089109	0.60396	0.079208	0		0	-0.089109	-0.60396	-0.079208	-0.089109
1eerB_1iarB	154	0.127	0.70968	189.89	0.51613	0.51613	0.41935	0.45161		-0.25807	-0.06452	-0.06452	0.03226	-0.06452
1ef1A_1a5r	510	0.041	0	3986.2	0	0	0	0.31343		0.31343	0.31343	0.31343	0.31343	0.31343
1ef1A_1gg3C	502	0.262	0.71111	6945.33	0.41481	0.72222	0.78148	0.41852		-0.29259	0.00371	-0.3037	-0.36296	0.00371
1efdN_1qguA	436	0.122	0.36782	439.57	0.41379	0.25287	0.3908	0.42529		0.05747	0.0115	0.17242	0.03449	0.0115
1efuB_1tfe	996	0.177	0.80165	3842.56	0.77686	0.90909	0.79339	0.40496		-0.39669	-0.3719	-0.50413	-0.38843	-0.3719
1efvA_1efpA	690	0.535	0.96078	2310.18	0.91503	0.92157	0.94444	0.91176		-0.04902	-0.00327	-0.00981	-0.03268	-0.00327
1efvA_1mjhA	1050	0.092	0.35484	788.13	0	0	0	0.37097		0.01613	0.37097	0.37097	0.37097	0.37097
1eg7A_1hyqA	1050	0.138	0.19048	11705.4	0.31746	0.11905	0.15079	0.34921		0.15873	0.03175	0.23016	0.19842	0.03175
1ehaA_1uok	1050	0.142	0.62069	7977.21	0.35423	0.53918	0.37304	0.19749		-0.4232	-0.15674	-0.34169	-0.17555	-0.15674
1ehyA_1qo7A	1050	0.16	0.38153	3544.4	0.41767	0.51004	0.44177	0.70281		0.32128	0.28514	0.19277	0.26104	0.28514
1ehyA_2bce	1050	0.057	0.22131	7176.53	0.27869	0.36066	0.2623	0.37705		0.15574	0.09836	0.01639	0.11475	0.09836
1ei5A_3pte	1050	0.129	0.66667	8676.45	0.48235	0.61569	0.6902	0.76863		0.10196	0.28628	0.15294	0.07843	0.28628
1ei9A_1cr6B	283	0.086	0.32812	246.67	0.42969	0.57812	0.61719	0.0625		-0.26562	-0.36719	-0.51562	-0.55469	-0.36719
1ei9A_1cvl	288	0.104	0.38095	150.89	0.46825	0.38095	0.3254	0.34127		-0.03968	-0.12698	-0.03968	0.01587	-0.12698
1eia_1d1dA	46	0.068	0.80952	8.56	0.77381	0.85714	0.57143	0.7619		-0.04762	-0.01191	-0.09524	0.19047	-0.01191
1eiwA_1egaA	48	0.135	0.78689	1.99	0.27869	0.68852	0.37705	0.52459		-0.2623	0.2459	-0.16393	0.14754	0.2459
1ej0A_1dhr	725	0.078	0.16471	4278.07	0	0.12941	0	0.21176		0.04705	0.21176	0.08235	0.21176	0.21176
1ej0A_1fbnA	770	0.167	0.46104	3922.66	0.38961	0.1039	0.23377	0.55195		0.09091	0.16234	0.44805	0.31818	0.16234
1ejeA_1axj	681	0.052	0	729.03	0.37705	0.55738	0.42623	0.36066		0.36066	-0.01639	-0.19672	-0.06557	-0.01639
1ejeA_1i0rA	1050	0.115	0.5906	4267.24	0.63758	0.77852	0.62416	0.78523		0.19463	0.14765	0.00671	0.16107	0.14765
1ejhA_1ap8	633	0.189	0.73214	2967.81	0.70536	0.76786	0.71429	0.71429		-0.01785	0.00893	-0.05357	0	0.00893
1ekeA_2rn2	450	0.077	0.22973	784.37	0.27027	0	0.094595	0.027027		-0.202703	-0.243243	0.027027	-0.067568	-0.243243
1ekfA_1et0A	1050	0.101	0.63889	5073.15	0.57143	0.63095	0.73413	0.8254		0.18651	0.25397	0.19445	0.09127	0.25397
1ekrA_1mla	1032	0.077	0	3975.86	0	0	0.035088	0		0	0	0	-0.035088	0
1elqA_2dkb	1050	0.113	0.3374	9776.18	0.42683	0.60163	0.39837	0.60976		0.27236	0.18293	0.00813	0.21139	0.18293
1ema_1ggxA	101	0.213	0.81043	26.42	0.8673	0.85308	0.94787	0.90047		0.09004	0.03317	0.04739	-0.0474	0.03317
1emsA_1erzA	1050	0.148	0.77108	6067.47	0.58233	0.71888	0.71888	0.87149		0.10041	0.28916	0.15261	0.15261	0.28916
1enp_1ej0A	1050	0.051	0.055046	4447.3	0	0.045872	0	0.3578		0.302754	0.3578	0.311928	0.3578	0.3578
1enp_1eny	1050	0.239	0.65021	2996.24	0.65844	0.89712	0.83951	0.77778		0.12757	0.11934	-0.11934	-0.06173	0.11934
1enp_1qsgA	1050	0.253	0.89815	6895.71	0.82407	0.9537	0.875	0.89815		0	0.07408	-0.05555	0.02315	0.07408
1enp_1ybvA	1050	0.145	0.67094	4426.64	0.68803	0.71795	0.69658	0.77778		0.10684	0.08975	0.05983	0.0812	0.08975
1eny_1ybvA	1050	0.187	0.65289	7578.55	0.66942	0.68595	0.97521	0.66942		0.01653	0	-0.01653	-0.30579	0
1eokA_1d2kA	58	0.138	0.5847	5.62	0.42623	0.47541	0.48634	0.34973		-0.23497	-0.0765	-0.12568	-0.13661	-0.0765
1ep2B_1fnc	1050	0.149	0.62326	10434.9	0.50233	0.67442	0.65581	0.8186		0.19534	0.31627	0.14418	0.16279	0.31627
1epaA_1bj7	150	0.132	0.96032	29.54	0.97619	0.48413	0.89683	0.9127		-0.04762	-0.06349	0.42857	0.01587	-0.06349
1epaA_1mup	255	0.192	0.8963	148.57	0.94074	0.91111	0.77778	0.92593		0.02963	-0.01481	0.01482	0.14815	-0.01481
1epaA_1np1A	110	0.139	0.49194	16.68	0.6371	0.60484	0.47581	0.69355		0.20161	0.05645	0.08871	0.21774	0.05645
1eq2A_1xel	1050	0.227	0.65428	5264.97	0.49071	0.54647	0.6803	0.77323		0.11895	0.28252	0.22676	0.09293	0.28252
1eq3A_1pinA	1050	0.312	0.77632	2938.26	0.76316	0.84211	0.77632	0.80263		0.02631	0.03947	-0.03948	0.02631	0.03947
1eqkA_1cewI	756	0.245	0.79747	1339.46	0.74684	0.81013	0.83544	0.92405		0.12658	0.17721	0.11392	0.08861	0.17721
1eqkA_1molA	305	0.213	0.69737	51.12	0.82895	0.85526	0.71053	0.85526		0.15789	0.02631	0	0.14473	0.02631
1erv_1thx	1050	0.21	0.92079	1019.9	0.86139	0.75248	0.91089	0.93069		0.0099	0.0693	0.17821	0.0198	0.0693
1erzA_1f89A	1050	0.191	0.68675	14566.8	0.58635	0.61847	0.6747	0.85944		0.17269	0.27309	0.24097	0.18474	0.27309
1esc_1eny	313	0.04	0	118.67	0	0	0	0		0	0	0	0	0
1esl_1h8uA	430	0.134	0.74038	2577.67	0.5	0.75962	0.80769	0.90385		0.16347	0.40385	0.14423	0.09616	0.40385
1esl_1qddA	1050	0.14	0.63303	15724.4	0.59633	0.57798	0.99083	0.87156		0.23853	0.27523	0.29358	-0.11927	0.27523
1esl_1qo3C	1050	0.115	0.57843	23038	0.68627	0.7451	0.70588	0.83333		0.2549	0.14706	0.08823	0.12745	0.14706
1esl_1rtm1	683	0.191	0.73585	4298.72	0.72642	0.73585	0.85849	0.86792		0.13207	0.1415	0.13207	0.00943	0.1415
1etb1_1gkeC	676	0.831	1	433.55	0.83761	0.99145	1	0.93162		-0.06838	0.09401	-0.05983	-0.06838	0.09401
1eteA_1hmcB	30	0.105	0.70588	4.36	0.79412	0.80392	0.58824	0.61765		-0.08823	-0.17647	-0.18627	0.02941	-0.17647
1etpA_1fcdC	1050	0.226	0.76829	1461.5	0.71951	0.7561	0.86585	0.40854		-0.35975	-0.31097	-0.34756	-0.45731	-0.31097
1eu8A_4mbp	1050	0.206	0.5928	9855.68	0.44598	0.67867	0.7313	0.87258		0.27978	0.4266	0.19391	0.14128	0.4266
1euhA_1eyyA	718	0.188	0.77703	4048.32	0.65541	0.67568	0.98423	0.82432		0.04729	0.16891	0.14864	-0.15991	0.16891
1eumA_1qghA	943	0.124	0.53676	394.56	0.66176	0.84559	0.42647	0.86765		0.33089	0.20589	0.02206	0.44118	0.20589
1eumA_2fha	1045	0.23	0.89241	2457.59	0.89873	0.78481	0.91772	0.91139		0.01898	0.01266	0.12658	-0.00633	0.01266
1eut_2sli	869	0.125	0.60703	20263.3	0.36741	0.48562	0.64217	0.19169		-0.41534	-0.17572	-0.29393	-0.45048	-0.17572
1eut_3sil	814	0.116	0.475	12157	0.26875	0.35	0.53438	0.18125		-0.29375	-0.0875	-0.16875	-0.35313	-0.0875
1evhA_1i7aC	280	0.27	0.81	240.79	0.85	0.86	0.83	0.83		0.02	-0.02	-0.03	0	-0.02
1evhA_1qc6A	262	0.685	0.98131	212.59	0.97196	1	1	0.8785		-0.10281	-0.09346	-0.1215	-0.1215	-0.09346
1evsA_1lki	70	0.172	0.6	16.27	0.92143	0.66429	0.84286	0.40714		-0.19286	-0.51429	-0.25715	-0.43572	-0.51429
1ew4A_1dlxA	989	0.245	0.79592	532.51	0.86735	0.89796	0.88776	0.95918		0.16326	0.09183	0.06122	0.07142	0.09183
1ewaA_1flp	50	0.146	0.96875	0.64	0.92969	0.96875	0.94531	0.875		-0.09375	-0.05469	-0.09375	-0.07031	-0.05469
1ewaA_1ithA	60	0.19	0.9375	1.45	0.85156	0.90625	0.88281	0.88281		-0.05469	0.03125	-0.02344	0	0.03125
1ewaA_2fal	82	0.168	0.9697	3.58	0.99242	0.96212	0.9697	0.85606		-0.11364	-0.13636	-0.10606	-0.11364	-0.13636
1ewxA_1gp1A	1050	0.093	0.51064	2204.53	0.28723	0.55319	0.55319	0.30851		-0.20213	0.02128	-0.24468	-0.24468	0.02128
1ewxA_1jfuA	1050	0.171	0.54639	5231.27	0.63918	0.56701	0.65979	0.64948		0.10309	0.0103	0.08247	-0.01031	0.0103
1ex1A_3chy	1050	0.025	0	9242.61	0	0	0	0		0	0	0	0	0
1exg_1xbd	528	0.241	0.71212	1649.98	0.83333	0.80303	0.84848	0.87879		0.16667	0.04546	0.07576	0.03031	0.04546
1extA_1d4vA	754	0.144	0.85	6938.39	0.88333	0.9	0.86667	0.9		0.05	0.01667	0	0.03333	0.01667
1exzA_1hmcB	36	0.134	0.93069	6.84	0.67327	0.92079	0.66337	0.82178		-0.10891	0.14851	-0.09901	0.15841	0.14851
1eyrA_1fwyA	1050	0.124	0.53107	4835.05	0.58757	0.58757	0.38983	0.81921		0.28814	0.23164	0.23164	0.42938	0.23164
1eyrA_1ga8A	824	0.053	0.052083	1552.36	0	0	0.0625	0.32292		0.270837	0.32292	0.32292	0.26042	0.32292
1eyrA_1h7eA	1050	0.129	0.66492	2111.95	0.62304	0.69634	0.70157	0.7801		0.11518	0.15706	0.08376	0.07853	0.15706
1eyyA_1ad3A	674	0.129	0.66761	2905.37	0.69859	0.64507	0.81972	0.84789		0.18028	0.1493	0.20282	0.02817	0.1493
1ezvB_1be3B	305	0.239	0.78662	447.59	0.75796	0.85987	0.81847	0.82484		0.03822	0.06688	-0.03503	0.00637	0.06688
1f2dA_1oasA	566	0.147	0.58525	1302.75	0.68203	0.80645	0.553	0.73733		0.15208	0.0553	-0.06912	0.18433	0.0553
1f2nA_1smvA	71	0.238	0.84783	3.07	0.92391	0.90217	0.92391	0.75543		-0.0924	-0.16848	-0.14674	-0.16848	-0.16848
1f2nA_2tbvA	85	0.138	0.8125	6.3	0.86875	0.83125	0.825	0.78125		-0.03125	-0.0875	-0.05	-0.04375	-0.0875
1f3yA_1g0sA	805	0.085	0.70513	1183.02	0.73077	0.71795	0.76923	0.60256		-0.10257	-0.12821	-0.11539	-0.16667	-0.12821
1f4tA_1egyA	1050	0.272	0.86824	11183.8	0.7973	0.89865	0.93919	0.87838		0.01014	0.08108	-0.02027	-0.06081	0.08108
1f4tA_1phd	1050	0.202	0.61791	8965.79	0.83284	0.71045	0.75522	0.81791		0.2	-0.01493	0.10746	0.06269	-0.01493
1f4tA_1rom	1050	0.237	0.73252	14565.3	0.72644	0.58967	0.74468	0.79939		0.06687	0.07295	0.20972	0.05471	0.07295
1f5qB_1guxB	160	0.064	0	380.78	0	0.70408	0	0		0	0	-0.70408	0	0
1f5wA_1neu	180	0.234	0.85714	81.47	0.91071	0.75893	0.89286	0.76786		-0.08928	-0.14285	0.00893	-0.125	-0.14285
1f5xA_1foeA	1050	0.25	0.78889	22387.8	0.29444	0.92778	0.80556	0.88889		0.1	0.59445	-0.03889	0.08333	0.59445
1f7cA_1pbwA	1050	0.214	0.7561	27489.6	0.18293	0.77439	0.71951	0.7622		0.0061	0.57927	-0.01219	0.04269	0.57927
1f7cA_1tx4A	1050	0.225	0.69714	18064.6	0.73143	0.66286	0.78286	0.86286		0.16572	0.13143	0.2	0.08	0.13143
1f9aA_1hybA	221	0.579	0.99351	41.92	0.99351	0.99351	0.98701	0.90909		-0.08442	-0.08442	-0.08442	-0.07792	-0.08442
1f13A_1g0dA	287	0.312	0.92557	430.36	0.8932	0.84951	0.90939	0.52427		-0.4013	-0.36893	-0.32524	-0.38512	-0.36893
1f37A_1b9yC	1050	0.101	0.58824	1146.33	0	0	0.17647	0		-0.58824	0	0	-0.17647	0
1f53A_1g6eA	64	0.19	0.93333	1.08	0.78667	0.92	0.84	0.62667		-0.30666	-0.16	-0.29333	-0.21333	-0.16
1f94A_1cds	16	0.222	0.98077	0.12	0.80769	0.80769	0.86538	0.80769		-0.17308	0	0	-0.05769	0
1f94A_3ebx	254	0.23	0.86792	9.53	0.88679	0.98113	0.96226	0.77358		-0.09434	-0.11321	-0.20755	-0.18868	-0.11321
1f97A_1qfoA	179	0.123	0.81967	360.03	0.63934	0	0.57377	0.47541		-0.34426	-0.16393	0.47541	-0.09836	-0.16393
1faoA_1dynA	493	0.21	0.61905	2975.93	0.66667	0.77381	0.58333	0.84524		0.22619	0.17857	0.07143	0.26191	0.17857
1faoA_1ef1A	211	0.08	0.28235	205.05	0.54118	0.28235	0.69412	0.41176		0.12941	-0.12942	0.12941	-0.28236	-0.12942
1faoA_1fhoA	60	0.102	0.77215	10.69	0.78481	0	0.64557	0.34177		-0.43038	-0.44304	0.34177	-0.3038	-0.44304
1faoA_1fhxA	748	0.34	0.66304	9623.21	0.56522	0.96739	0.86957	0.93478		0.27174	0.36956	-0.03261	0.06521	0.36956
1faoA_1mai	103	0.144	0.77108	65.65	0.73494	0.6988	0.50602	0.72289		-0.04819	-0.01205	0.02409	0.21687	-0.01205
1faoA_1rrpB	389	0.068	0.36145	1603.06	0.13253	0.36145	0	0		-0.36145	-0.13253	-0.36145	0	-0.13253
1fc6A_1pdr	1050	0.189	0	13139.1	0.48276	0	0.86207	0.91379		0.91379	0.43103	0.91379	0.05172	0.43103
1fcdC_1e29A	520	0.057	0	451.28	0	0	0	0.33333		0.33333	0.33333	0.33333	0.33333	0.33333
1fchA_1hxiA	1050	0.156	0	27861.9	0	0	0.97872	0		0	0	0	-0.97872	0
1fdo_1dmr	762	0.19	0.80846	10190.6	0.6882	0.73942	0.82628	0.83964		0.03118	0.15144	0.10022	0.01336	0.15144
1fdr_1a8p	917	0.32	0.94397	5072.48	0.79741	0.96121	0.98276	0.88793		-0.05604	0.09052	-0.07328	-0.09483	0.09052
1fdr_1fnc	1050	0.189	0.69683	11549	0.61086	0.53846	0.65158	0.90045		0.20362	0.28959	0.36199	0.24887	0.28959
1fdr_1qfjA	1015	0.156	0.79679	3843.99	0.68984	0.83957	0.81818	0.91979		0.123	0.22995	0.08022	0.10161	0.22995
1fds_1he2A	1050	0.078	0.33898	6655.78	0.33898	0.45763	0.37288	0.35028		0.0113	0.0113	-0.10735	-0.0226	0.0113
1fepA_1by5A	1050	0.128	0.64693	16166.4	0.48904	0.71272	0.70833	0.83333		0.1864	0.34429	0.12061	0.125	0.34429
1ff9A_1gcuA	281	0.069	0.84783	274.44	0.70652	0.68478	0.20652	0.70652		-0.14131	0	0.02174	0.5	0
1ff9A_1id1A	240	0.145	0.29348	124.65	0	0	0.25	0.76087		0.46739	0.76087	0.76087	0.51087	0.76087
1ff9A_2scuA	535	0.06	0.31746	2770.15	0.36508	0.5873	0.69841	0.55556		0.2381	0.19048	-0.03174	-0.14285	0.19048
1ffkE_1e7kB	1014	0.297	0.81197	3505.46	0.84615	0.7094	0.91453	0.62393		-0.18804	-0.22222	-0.08547	-0.2906	-0.22222
1fftC_1ocrC	1008	0.2	0.58192	3694.26	0.64407	0.69492	0.65537	0.75706		0.17514	0.11299	0.06214	0.10169	0.11299
1fggA_1fgxA	351	0.052	0.065421	493.78	0	0	0.084112	0		-0.065421	0	0	-0.084112	0
1fggA_1fr9A	225	0.052	0	147.7	0.23158	0.17895	0	0		0	-0.23158	-0.17895	0	-0.23158
1fggA_1ga8A	694	0.061	0.098214	2702.39	0.11607	0	0.089286	0		-0.098214	-0.11607	0	-0.089286	-0.11607
1fgkA_1csn	1035	0.126	0.55665	22187.2	0.36946	0.57635	0.73399	0.84236		0.28571	0.4729	0.26601	0.10837	0.4729
1fgkA_1fgiB	1019	0.719	1	19193.8	0.8191	1	1	0.9397		-0.0603	0.1206	-0.0603	-0.0603	0.1206
1fgkA_1ia8A	1035	0.191	0.78235	18167.9	0.51765	0	0.78235	0.95294		0.17059	0.43529	0.95294	0.17059	0.43529
1fgxA_1foaA	167	0.053	0.225	149.55	0.19167	0.55	0	0.11667		-0.10833	-0.075	-0.43333	0.11667	-0.075
1fgxA_1g8oA	204	0.056	0.41935	94.25	0.41935	0.30108	0.1828	0		-0.41935	-0.41935	-0.30108	-0.1828	-0.41935
1fgxA_1ga8A	303	0.051	0.25641	457.41	0.26923	0.19231	0.34615	0		-0.25641	-0.26923	-0.19231	-0.34615	-0.26923
1fh6A_1fh6G	263	0.946	0.95455	273.91	0.93939	0.95455	0.95455	0.92424		-0.03031	-0.01515	-0.03031	-0.03031	-0.01515
1fhoA_1pls	58	0.134	0.62791	33.66	0.69767	0	0.55814	0.72093		0.09302	0.02326	0.72093	0.16279	0.02326
1fhoA_1qqgA	161	0.053	0	381.99	0	0	0	0		0	0	0	0	0
1fhuA_1mucA	553	0.168	0.77103	1376.62	0.64019	0.81776	0.83178	0.80374		0.03271	0.16355	-0.01402	-0.02804	0.16355
1fi2A_1caxB	562	0.149	0.50355	877.17	0.42553	0.60284	0.51773	0.31915		-0.1844	-0.10638	-0.28369	-0.19858	-0.10638
1fi2A_1dzrA	433	0.06	0.29213	578.63	0.40449	0	0	0		-0.29213	-0.40449	0	0	-0.40449
1fit_1kpf	1050	0.191	0.82759	736.49	0.77011	0.74713	0.89655	0.89655		0.06896	0.12644	0.14942	0	0.12644
1fj7A_1cvjB	199	0.149	0.89062	165.35	0.64062	0	0.51562	0.79688		-0.09374	0.15626	0.79688	0.28126	0.15626
1fjcA_1cvjB	1050	0.24	0.83099	4927.5	0.8169	0	0.90141	0.94366		0.11267	0.12676	0.94366	0.04225	0.12676
1fjfL_1fjfQ	1050	0.097	0.19298	420.45	0.5614	0.17544	0.29825	0		-0.19298	-0.5614	-0.17544	-0.29825	-0.5614
1fjhB_1eq2A	1050	0.119	0.625	4641.64	0.45192	0.83654	0.40385	0.375		-0.25	-0.07692	-0.46154	-0.02885	-0.07692
1fjjA_1qouA	876	0.137	0.5618	4387.67	0.58427	0.41573	0.67416	0.64045		0.07865	0.05618	0.22472	-0.03371	0.05618
1fknA_1hvc	895	0.056	0.083333	5400.73	0.15278	0	0.083333	0.083333		0	-0.069447	0.083333	0	-0.069447
1fknA_1lywA	1050	0.072	0.82609	7234.25	0.52174	0.81159	1	1		0.17391	0.47826	0.18841	0	0.47826
1fknA_1smrA	1050	0.197	0.54333	26324.3	0.5	0.48333	0.75	0.81667		0.27334	0.31667	0.33334	0.06667	0.31667
1fknA_2rmpA	1050	0.156	0.51773	14989.3	0.60638	0.65248	0.69149	0.75177		0.23404	0.14539	0.09929	0.06028	0.14539
1floA_1ae9A	40	0.054	0.77966	2.34	0.54237	0.44068	0.52542	0.5339		-0.24576	-0.00847	0.09322	0.00848	-0.00847
1floA_1aihA	47	0.05	0.56522	3.1	0.53043	0.61739	0.52174	0.47826		-0.08696	-0.05217	-0.13913	-0.04348	-0.05217
1flp_1h97A	70	0.106	0.97857	1.77	0.98571	0.99286	0.65	0.83571		-0.14286	-0.15	-0.15715	0.18571	-0.15
1flp_1hlb	157	0.197	0.94203	16.7	0.97101	0.85507	0.72464	0.94928		0.00725	-0.02173	0.09421	0.22464	-0.02173
1flp_1ithA	94	0.211	0.95588	4.15	0.94118	0.86765	0.35294	0.88235		-0.07353	-0.05883	0.0147	0.52941	-0.05883
1flp_2fal	250	0.246	0.87143	92.71	1	0.95	0.58571	0.91429		0.04286	-0.08571	-0.03571	0.32858	-0.08571
1flp_3sdhA	121	0.19	0.82609	4.56	0.80435	0.89855	0.63043	0.75362		-0.07247	-0.05073	-0.14493	0.12319	-0.05073
1fltX_1qa9A	83	0.049	0.52703	7	0.52703	0.64865	0.5	0.64865		0.12162	0.12162	0	0.14865	0.12162
1fltX_1tit	125	0.102	0.18462	3728.79	0.72308	0	0.63077	0.63077		0.44615	-0.09231	0.63077	0	-0.09231
1fltX_2ncm	66	0.143	0.79167	30.67	0.80556	0.75	0.77778	0.625		-0.16667	-0.18056	-0.125	-0.15278	-0.18056
1fm5A_1htn	1050	0.171	0.5514	15936.5	0.43925	0.63551	1	0.90654		0.35514	0.46729	0.27103	-0.09346	0.46729
1fm5A_1qddA	1050	0.179	0.68868	10505.6	0.73585	0.65094	0.81132	0.89623		0.20755	0.16038	0.24529	0.08491	0.16038
1fm5A_1qo3C	1050	0.188	0.67961	11502.5	0.59223	0.76699	1	0.66019		-0.01942	0.06796	-0.1068	-0.33981	0.06796
1fmb_1b11A	1004	0.288	0.94059	459.09	0.73267	0.89109	0.78218	0.33663		-0.60396	-0.39604	-0.55446	-0.44555	-0.39604
1fmb_2hpeA	1004	0.337	0.79787	147.37	0.97872	0.97872	0.79787	0.44681		-0.35106	-0.53191	-0.53191	-0.35106	-0.53191
1fmb_2rmpA	300	0.125	0.21978	46.85	0.18681	0.68132	0.18681	0		-0.21978	-0.18681	-0.68132	-0.18681	-0.18681
1fmk_1hcl	1050	0.142	0.59149	21063.7	0.77872	0.8	0.77872	0.80851		0.21702	0.02979	0.00851	0.02979	0.02979
1fmtA_2gar	1050	0.091	0.61635	10898.3	0.5283	0.61635	0.79874	0.84906		0.23271	0.32076	0.23271	0.05032	0.32076
1fnc_1fb3B	772	0.889	1	15138.1	1	1	1	0.7483		-0.2517	-0.2517	-0.2517	-0.2517	-0.2517
1fnc_1fdr	1050	0.155	0.69182	12992.1	0.59119	0.62264	0.75472	0.87421		0.18239	0.28302	0.25157	0.11949	0.28302
1fnc_1qfjA	1050	0.125	0.61722	24771.4	0.63636	0.54545	0.73684	0.83254		0.21532	0.19618	0.28709	0.0957	0.19618
1fnc_2pia	1050	0.115	0.59259	14602.7	0.55093	0.54167	0.47685	0.84259		0.25	0.29166	0.30092	0.36574	0.29166
1fo5A_1hyuA	324	0.129	0.59155	87.22	0.61972	0.59155	0.6338	0.61972		0.02817	0	0.02817	-0.01408	0
1fofA_1e25A	236	0.114	0.73006	72.66	0.65644	0.73006	0.55828	0.6319		-0.09816	-0.02454	-0.09816	0.07362	-0.02454
1fpqA_1dusA	1050	0.069	0.10769	7616.82	0.23077	0.015385	0.36923	0.18462		0.07693	-0.04615	0.169235	-0.18461	-0.04615
1fpqA_1fp1D	1050	0.556	1	6837.26	1	1	1	0.96859		-0.03141	-0.03141	-0.03141	-0.03141	-0.03141
1fpzA_1pty	122	0.17	0.62162	26.65	0.35135	0.42342	0.43243	0.53153		-0.09009	0.18018	0.10811	0.0991	0.18018
1fpzA_1vhrA	1009	0.125	0.70629	8595.87	0.37762	0.43357	0.3007	0.78322		0.07693	0.4056	0.34965	0.48252	0.4056
1fqtA_1rfs	973	0.118	0.81081	5284.72	0.68919	0.7973	0.82432	0.86486		0.05405	0.17567	0.06756	0.04054	0.17567
1fqtA_1rie	703	0.127	0.59302	1496.82	0.30233	0.68605	0.55814	0.77907		0.18605	0.47674	0.09302	0.22093	0.47674
1fqvD_1vcbB	1050	0.204	0.80263	2464.66	0.78947	0.56579	0.78947	0.81579		0.01316	0.02632	0.25	0.02632	0.02632
1fr9A_1fgxA	930	0.049	0.048193	3395.05	0	0.16867	0	0		-0.048193	0	-0.16867	0	0
1fr9A_1h7eA	1050	0.184	0.45882	1608.06	0.51765	0.42353	0.48235	0.80588		0.34706	0.28823	0.38235	0.32353	0.28823
1fr9A_1i52A	1050	0.173	0.35838	3538.69	0.4104	0.57225	0.85549	0.76301		0.40463	0.35261	0.19076	-0.09248	0.35261
1frb_1qrqA	1050	0.194	0.69288	6477.13	0.77528	0.61798	0.73783	0.81273		0.11985	0.03745	0.19475	0.0749	0.03745
1frpA_1dk4A	353	0.122	0.53714	481.12	0.4	0.24	0.46286	0.28		-0.25714	-0.12	0.04	-0.18286	-0.12
1fshA_1hstA	111	0.053	0.58	43.51	0.46	0	0.24	0		-0.58	-0.46	0	-0.24	-0.46
1ft9A_1qbjA	65	0.2	0.92593	16.12	0.90741	0.94444	0.88889	0.85185		-0.07408	-0.05556	-0.09259	-0.03704	-0.05556
1ft9A_2cgpA	709	0.139	0.9646	998.09	0.86726	0.99115	0.95575	0.95575		-0.00885	0.08849	-0.0354	0	0.08849
1fukA_1qvaA	1050	0.061	0	13055.4	0.076923	0	0	0		0	-0.076923	0	0	-0.076923
1fvaA_1qd1A	1042	0.07	0	3504.26	0	0	0.025641	0		0	0	0	-0.025641	0
1fvkA_1bed	434	0.374	0.97024	346.96	0.89881	0.97024	0.94643	0.95238		-0.01786	0.05357	-0.01786	0.00595	0.05357
1fvzA_1bv1	249	0.059	0.013889	330.18	0	0	0	0		-0.013889	0	0	0	0
1fwkA_1fi4A	696	0.125	0.448	2304.21	0.48	0.624	0.516	0.632		0.184	0.152	0.008	0.116	0.152
1fxd_1vjw	925	0.414	0.83333	304.26	0.90741	0.92593	0.87037	0.88889		0.05556	-0.01852	-0.03704	0.01852	-0.01852
1fxkA_1fxkC	355	0.144	0.90385	25.93	1	0.90385	0.81731	0.84615		-0.0577	-0.15385	-0.0577	0.02884	-0.15385
1fxkC_1fxkA	353	0.143	0.91346	30.53	0.90385	0.36538	0.97115	0.88462		-0.02884	-0.01923	0.51924	-0.08653	-0.01923
1fzgD_2eboA	45	0.132	0	6.91	0	0.35294	0	0		0	0	-0.35294	0	0
1g0rA_1qg8A	1050	0.068	0.24806	6272.73	0.36434	0.28682	0.14729	0.53488		0.28682	0.17054	0.24806	0.38759	0.17054
1g1eB_1e91A	201	0.562	0.97101	468.49	0.94203	1	1	0.92754		-0.04347	-0.01449	-0.07246	-0.07246	-0.01449
1g4uS_1ytw	364	0.178	0.72685	2658.52	0.71759	0.53241	0.53241	0.77778		0.05093	0.06019	0.24537	0.24537	0.06019
1g4uS_2shpA	1050	0.106	0.31373	30943.7	0.62255	0.15196	0.4951	0.51471		0.20098	-0.10784	0.36275	0.01961	-0.10784
1g5rA_1g6oA	603	0.043	0	1799.62	0.085106	0.34043	0	0		0	-0.085106	-0.34043	0	-0.085106
1g5rA_1g8yA	165	0.1	0.36905	59.55	0.41667	0.4881	0.2619	0.42857		0.05952	0.0119	-0.05953	0.16667	0.0119
1g5rA_2reb	698	0.115	0.47778	704.72	0.67778	0.48889	0.63333	0.63333		0.15555	-0.04445	0.14444	0	-0.04445
1g6gA_1qu5A	48	0.105	0.69474	26.12	0.55789	0	0	0.58947		-0.10527	0.03158	0.58947	0.58947	0.03158
1g6q2_1f3lA	613	0.438	0.99344	3722.46	0.89508	0.96066	0.96721	0.27541		-0.71803	-0.61967	-0.68525	-0.6918	-0.61967
1g6q2_1vid	855	0.085	0.65306	3991.56	0.64286	0.42857	0.70408	0.72449		0.07143	0.08163	0.29592	0.02041	0.08163
1g6q2_2admA	300	0.036	0.36082	1324.54	0.37113	0.27835	0.37113	0.58763		0.22681	0.2165	0.30928	0.2165	0.2165
1g7eA_1prxA	99	0.107	0.41667	13.01	0.047619	0.42857	0.11905	0.17857		-0.2381	0.130951	-0.25	0.05952	0.130951
1g8fA_1cozA	169	0.028	0.091837	67.46	0	0.091837	0.28571	0		-0.091837	0	-0.091837	-0.28571	0
1g8fA_1f9aA	158	0.051	0.216	127.78	0.232	0	0	0		-0.216	-0.232	0	0	-0.232
1g8jA_2napA	694	0.168	0.72682	16723.6	0.52152	0.66556	0.79636	0.75662		0.0298	0.2351	0.09106	-0.03974	0.2351
1g8jB_1fqtA	396	0.102	0.83696	164.67	0.81522	0.90217	0.82609	0.84783		0.01087	0.03261	-0.05434	0.02174	0.03261
1g8jB_1rfs	1050	0.165	0.64557	6822.61	0.67089	0.74684	0.63291	0.81013		0.16456	0.13924	0.06329	0.17722	0.13924
1g8jB_1rie	734	0.151	0.55446	1243.47	0.45545	0.71287	0.41584	0.76238		0.20792	0.30693	0.04951	0.34654	0.30693
1g8oA_1qg8A	1041	0.042	0	7037.29	0	0	0.26389	0		0	0	0	-0.26389	0
1g8qA_1g8qB	68	0.856	1	2.76	1	1	1	0.93506		-0.06494	-0.06494	-0.06494	-0.06494	-0.06494
1g8yA_1g5rA	165	0.099	0.46429	43.78	0.55952	0.4881	0.5119	0.54762		0.08333	-0.0119	0.05952	0.03572	-0.0119
1g10A_1ckv	308	0.176	0.71111	12.64	0.66667	0.78889	0.73333	0.64444		-0.06667	-0.02223	-0.14445	-0.08889	-0.02223
1g24A_1qs1A	156	0.276	0.92228	133.18	0.89119	0.86528	0.92228	0.7513		-0.17098	-0.13989	-0.11398	-0.17098	-0.13989
1g55A_6mhtA	1050	0.188	0.58555	6951.27	0.4943	0.53992	0.76046	0.79087		0.20532	0.29657	0.25095	0.03041	0.29657
1g61A_1g62A	229	0.329	0.9863	43.03	0.9589	0.94064	0.92694	0.19635		-0.78995	-0.76255	-0.74429	-0.73059	-0.76255
1ga3A_1rcb	92	0.125	0.81081	10.47	0.85135	0.12162	0.55405	0.45946		-0.35135	-0.39189	0.33784	-0.09459	-0.39189
1ga8A_1fgxA	649	0.05	0.29487	3807.43	0	0.38462	0.32051	0.11538		-0.17949	0.11538	-0.26924	-0.20513	0.11538
1ga8A_1g8oA	703	0.112	0.2	2584.47	0.43	0.51	0.31	0.43		0.23	0	-0.08	0.12	0
1ga8A_1qg8A	1050	0.055	0.40984	13928.2	0.34426	0.17213	0.47541	0.17213		-0.23771	-0.17213	0	-0.30328	-0.17213
1gakA_1lis	37	0.153	0.95868	1.42	0.89256	0.87603	0.8595	0.90083		-0.05785	0.00827	0.0248	0.04133	0.00827
1gaxA_1ile	521	0.213	0.79063	4371.54	0.72813	0.82344	0.84219	0.63281		-0.15782	-0.09532	-0.19063	-0.20938	-0.09532
1gc1G_1g9nG	69	0.828	0.94077	10.63	0.94077	0.9547	0.94077	0.24739		-0.69338	-0.69338	-0.70731	-0.69338	-0.69338
1gca_1qpzA	1050	0.142	0.69811	9017.18	0.52075	0.6717	0.6	0.89057		0.19246	0.36982	0.21887	0.29057	0.36982
1gca_1tlfA	1050	0.159	0.67954	5819.5	0.48263	0.59459	0.6834	0.83398		0.15444	0.35135	0.23939	0.15058	0.35135
1gca_2dri	1050	0.214	0.84444	7234.54	0.62593	0.86667	0.82963	0.92963		0.08519	0.3037	0.06296	0.1	0.3037
1gceA_3pte	1050	0.183	0.68016	6916.22	0.62753	0.76518	0.95951	0.87449		0.19433	0.24696	0.10931	-0.08502	0.24696
1gci_1sud	1050	0.599	0.98864	30022.7	0.98864	0.98864	0.98106	0.85227		-0.13637	-0.13637	-0.13637	-0.12879	-0.13637
1gdhA_1psdA	1050	0.25	0.6461	2837.9	0.6461	0.77922	0.87338	0.65909		0.01299	0.01299	-0.12013	-0.21429	0.01299
1gefA_1hh1A	126	0.267	0.91398	4.4	0.95699	0.94624	0.93548	0.92473		0.01075	-0.03226	-0.02151	-0.01075	-0.03226
1gen_1hxn	431	0.205	0.81366	1606.98	0.65839	0	0.79503	0.2236		-0.59006	-0.43479	0.2236	-0.57143	-0.43479
1gen_1pex	400	0.34	0.89005	1875.83	0.82199	0.65969	0.92147	0.57592		-0.31413	-0.24607	-0.08377	-0.34555	-0.24607
1ggqA_1f1mC	182	0.722	1	11.96	1	0.99375	0.99375	0.98125		-0.01875	-0.01875	-0.0125	-0.0125	-0.01875
1ggxA_1h4uA	132	0.111	0.26131	166.45	0.35176	0.41709	0.53769	0.20603		-0.05528	-0.14573	-0.21106	-0.33166	-0.14573
1ghj_1iyu	1050	0.244	0.93333	2766.35	0.93333	0.96	0.98667	0.86667		-0.06666	-0.06666	-0.09333	-0.12	-0.06666
1ghqB_1e5gA	696	0.172	0.52381	11514	0.65079	0	0.61905	0		-0.52381	-0.65079	0	-0.61905	-0.65079
1gkxA_1id0A	1050	0.065	0.70896	6037.51	0.75373	0.44776	0.72388	0.94776		0.2388	0.19403	0.5	0.22388	0.19403
1gky_1nksA	103	0.13	0.71084	6.4	0.61446	0.68675	0.39759	0.50602		-0.20482	-0.10844	-0.18073	0.10843	-0.10844
1gky_1qhsA	207	0.107	0.68908	25.46	0.63025	0.52941	0.67227	0.66387		-0.02521	0.03362	0.13446	-0.0084	0.03362
1gky_3tmkA	825	0.093	0.49495	4686.77	0.40404	0.52525	0.50505	0.72727		0.23232	0.32323	0.20202	0.22222	0.32323
1gnwA_1ljrA	1050	0.233	0.7122	10556.4	0.79512	0.70244	0.8	0.8878		0.1756	0.09268	0.18536	0.0878	0.09268
1gnwA_1pgtA	1050	0.148	0.60215	5094.08	0.50538	0.63441	0.55914	0.78495		0.1828	0.27957	0.15054	0.22581	0.27957
1gp1A_1erv	1050	0.082	0.31169	2692.05	0.49351	0.57143	0.23377	0.11688		-0.19481	-0.37663	-0.45455	-0.11689	-0.37663
1gp1A_1jfuA	1050	0.154	0.73276	3768.72	0.56034	0.43966	0.72414	0.88793		0.15517	0.32759	0.44827	0.16379	0.32759
1gpl_1bu8A	822	0.685	0.98815	2906.03	0.77014	0.98815	0.98815	0.43602		-0.55213	-0.33412	-0.55213	-0.55213	-0.33412
1gpmA_1qdlB	1050	0.092	0.43011	20676.1	0.43011	0.62903	0.72043	0.80108		0.37097	0.37097	0.17205	0.08065	0.37097
1gr2A_1ii5A	1050	0.137	0.89655	11147.4	0.5665	0.71921	0.38916	0.89655		0	0.33005	0.17734	0.50739	0.33005
1gsa_2hgsA	306	0.062	0.10638	333.18	0	0.12766	0	0		-0.10638	0	-0.12766	0	0
1gtxA_2dkb	1050	0.195	0.64394	9871.44	0.65152	0.59343	0.73485	0.74495		0.10101	0.09343	0.15152	0.0101	0.09343
1gtxA_2gsaA	932	0.147	0.64116	10649.4	0.41953	0.59103	0.64908	0.64908		0.00792	0.22955	0.05805	0	0.22955
1h7wA_2dorA	1050	0.064	0	17541.6	0.20134	0.77852	0.70805	0.29866		0.29866	0.09732	-0.47986	-0.40939	0.09732
1h8cA_1c1yB	84	0.11	0.85294	31.53	0.72059	0	0.79412	0.61765		-0.23529	-0.10294	0.61765	-0.17647	-0.10294
1h8cA_1ubi	1035	0.158	0.28125	4957.52	0.42188	0.57812	0.85938	0.35938		0.07813	-0.0625	-0.21874	-0.5	-0.0625
1h8uA_1htn	712	0.183	0.67925	6710.07	0.62264	0.80189	0.90566	0.9434		0.26415	0.32076	0.14151	0.03774	0.32076
1h8uA_1qddA	1050	0.209	0.6729	14249.6	0.50467	0.73832	0.97196	0.90654		0.23364	0.40187	0.16822	-0.06542	0.40187
1h8uA_1rtm1	257	0.174	0.74257	512	0.88119	0.79208	0.94059	0.86139		0.11882	-0.0198	0.06931	-0.0792	-0.0198
1h9jA_1g291	1050	0.103	0.44118	963.42	0	0.7549	0	0		-0.44118	0	-0.7549	0	0
1h70A_1jdw	388	0.153	0.72177	785.33	0.83871	0.74597	0.75806	0.89919		0.17742	0.06048	0.15322	0.14113	0.06048
1h75A_1kte	1050	0.135	0.71831	550.02	0.84507	0.77465	0.64789	0.8169		0.09859	-0.02817	0.04225	0.16901	-0.02817
1h97A_1ithA	99	0.116	0.95683	5.73	0.97842	0.93525	0.84173	0.90647		-0.05036	-0.07195	-0.02878	0.06474	-0.07195
1h97A_2fal	89	0.156	0.96429	3.73	0.96429	0.97143	0.85714	0.81429		-0.15	-0.15	-0.15714	-0.04285	-0.15
1h97A_2hbg	68	0.102	0.96377	5.92	0.94928	0.97101	0.94203	0.89855		-0.06522	-0.05073	-0.07246	-0.04348	-0.05073
1h97A_3sdhA	103	0.143	0.75573	6.07	0.75573	0.74809	0.73282	0.70229		-0.05344	-0.05344	-0.0458	-0.03053	-0.05344
1ha1_1f9fA	1050	0.048	0	2691.16	0.42857	0	0	0.26786		0.26786	-0.16071	0.26786	0.26786	-0.16071
1ha1_1hd0A	1050	0.222	1	3204.73	0.94667	0	1	1		0	0.05333	1	0	0.05333
1ha1_1jmtA	293	0.143	0.61644	182.55	0.69863	0.49315	0.39726	0.47945		-0.13699	-0.21918	-0.0137	0.08219	-0.21918
1ha1_2u2fA	1050	0.212	0.86364	3596.64	0.90909	0.84848	0.95455	0.90909		0.04545	0	0.06061	-0.04546	0
1han_1cjxA	422	0.098	0.43103	352.21	0.37356	0.60345	0.44828	0.54598		0.11495	0.17242	-0.05747	0.0977	0.17242
1han_1eirA	408	0.669	0.99303	291.91	0.99303	0.99303	0.99303	0.91638		-0.07665	-0.07665	-0.07665	-0.07665	-0.07665
1han_1jc4A	729	0.124	0.094118	299.03	0	0	0.68235	0.57647		0.482352	0.57647	0.57647	-0.10588	0.57647
1havA_1cqqA	54	0.162	0.7963	52.65	0.7037	0.66667	0.57407	0.58025		-0.21605	-0.12345	-0.08642	0.00618	-0.12345
1hcl_1csn	1050	0.153	0.58442	24195.2	0.35714	0	0.63636	0.77922		0.1948	0.42208	0.77922	0.14286	0.42208
1hd2A_1qq2A	1050	0.193	0.61972	2904.21	0.80282	0.52817	0.75352	0.78873		0.16901	-0.01409	0.26056	0.03521	-0.01409
1hdmB_1b3jA	755	0.142	0.88406	1405.69	0.66667	0.94203	0.92754	0.97101		0.08695	0.30434	0.02898	0.04347	0.30434
1he2A_1hyhA	761	0.102	0.375	1594.79	0.54167	0.54167	0.44444	0.5		0.125	-0.04167	-0.04167	0.05556	-0.04167
1he2A_1qrrA	1050	0.122	0.45304	3735.26	0.40331	0.51934	0.19337	0.8674		0.41436	0.46409	0.34806	0.67403	0.46409
1hg3A_1nsj	369	0.098	0.27746	218.75	0.39306	0.39306	0.44509	0.30636		0.0289	-0.0867	-0.0867	-0.13873	-0.0867
1hg3A_2tpsA	833	0.125	0.4	2062.23	0.41111	0.46667	0.31667	0.6		0.2	0.18889	0.13333	0.28333	0.18889
1hgeB_1flcB	33	0.109	0.64762	9.62	0.6381	0.65714	0.48571	0.1619		-0.48572	-0.4762	-0.49524	-0.32381	-0.4762
1hjp_1bvsA	1050	0.317	0.98137	1120.74	0.91925	0.9441	0.96273	0.98758		0.00621	0.06833	0.04348	0.02485	0.06833
1hlb_1dlyA	125	0.089	0.33721	11.63	0.56977	0.76744	0.56977	0.65116		0.31395	0.08139	-0.11628	0.08139	0.08139
1hlb_2fal	338	0.166	0.95105	56.89	0.97902	1	0.95804	0.90909		-0.04196	-0.06993	-0.09091	-0.04895	-0.06993
1hmcB_1jli	32	0.07	0.23881	7.38	0.37313	0	0.22388	0.49254		0.25373	0.11941	0.49254	0.26866	0.11941
1hmt_1lfo	1050	0.252	0.68254	1718.15	0.76984	0.79365	0.89683	0.69841		0.01587	-0.07143	-0.09524	-0.19842	-0.07143
1hn9A_1bi5A	1034	0.192	0.74725	9905.31	0.67399	0.69231	0.75824	0.9011		0.15385	0.22711	0.20879	0.14286	0.22711
1hnoA_1nzyA	1050	0.137	0.78302	11695	0.66981	0.74057	0.6934	0.92453		0.14151	0.25472	0.18396	0.23113	0.25472
1ho1A_1nsj	1050	0.102	0.25414	1688.81	0.14365	0.40884	0.26519	0.1547		-0.09944	0.01105	-0.25414	-0.11049	0.01105
1hp4A_1qba	806	0.273	0.76923	7212.65	0.77143	0.95824	0.75385	0.57582		-0.19341	-0.19561	-0.38242	-0.17803	-0.19561
1hqoA_1g6wA	1050	0.947	0.99548	6964.45	0.57919	1	1	0.87783		-0.11765	0.29864	-0.12217	-0.12217	0.29864
1hqoA_1gnwA	1050	0.203	0.68306	4880.33	0.66667	0.61749	0.8306	0.93989		0.25683	0.27322	0.3224	0.10929	0.27322
1hqoA_1ljrA	1050	0.198	0.64646	6250.38	0.81313	0.72222	0.87374	0.92424		0.27778	0.11111	0.20202	0.0505	0.11111
1hqoA_1pgtA	1050	0.123	0.54404	2427.58	0.53886	0.5544	0.70466	0.7772		0.23316	0.23834	0.2228	0.07254	0.23834
1hs6A_1hyt	799	0.025	0.1465	11935.6	0.11465	0.24841	0	0.10828		-0.03822	-0.00637	-0.14013	0.10828	-0.00637
1hssA_1bea	94	0.279	0.85227	3.3	0.89773	0.77273	0.875	0.84091		-0.01136	-0.05682	0.06818	-0.03409	-0.05682
1hssA_1hyp	70	0.09	0.60714	2.08	0.41071	0.73214	0.28571	0.23214		-0.375	-0.17857	-0.5	-0.05357	-0.17857
1htn_1ixxB	1041	0.115	0.57732	15552.9	0.75258	0	0.57732	0.72165		0.14433	-0.03093	0.72165	0.14433	-0.03093
1htn_1rdo1	1050	0.239	0.97222	25288	0.87037	0.88889	0.83333	0.87963		-0.09259	0.00926	-0.00926	0.0463	0.00926
1htn_1rtm1	1050	0.179	0.79279	16335.7	0.68468	0.74775	0.72072	0.90991		0.11712	0.22523	0.16216	0.18919	0.22523
1huuA_1hueA	1050	0.738	0.98246	228.57	0.98246	0.96491	0.98246	1		0.01754	0.01754	0.03509	0.01754	0.01754
1huw_1a22A	167	0.825	0.98667	17.94	0.98	0.98	0.98667	0.89333		-0.09334	-0.08667	-0.08667	-0.09334	-0.08667
1hv8A_1c9kB	1050	0.036	0.17073	10281.6	0.10976	0.20732	0.18293	0		-0.17073	-0.10976	-0.20732	-0.18293	-0.10976
1hwyA_1b26F	365	0.352	0.91667	865.88	0.94231	0.95192	0.95192	0.72115		-0.19552	-0.22116	-0.23077	-0.23077	-0.22116
1hwyA_1k89	394	0.226	0.78657	1180.92	0.84412	0.7482	0.82734	0.67866		-0.10791	-0.16546	-0.06954	-0.14868	-0.16546
1hx1B_2a3dA	42	0.062	1	4.78	0	0.18966	0	0		-1	0	-0.18966	0	0
1hxmA_1tvdA	1042	0.16	0.59091	893.86	0.80909	0.87273	0.82727	0.55455		-0.03636	-0.25454	-0.31818	-0.27272	-0.25454
1hxmD_1tvdA	1042	0.122	0.68421	1010.35	0.76316	0.86842	0.40351	0.63158		-0.05263	-0.13158	-0.23684	0.22807	-0.13158
1hyhA_1hygB	516	0.259	0.87719	654.12	0.94737	0.85263	0.92632	0.92632		0.04913	-0.02105	0.07369	0	-0.02105
1hyhA_1ldnF	415	0.31	0.96154	700.72	0.97203	0.8951	0.97902	0.97203		0.01049	0	0.07693	-0.00699	0
1hyhA_2cmd	575	0.192	0.63958	1186.49	0.61484	0.61484	0.65018	0.79505		0.15547	0.18021	0.18021	0.14487	0.18021
1hyhA_3ldh	426	0.202	0.75	556.44	0.73288	0.7911	0.81164	0.77397		0.02397	0.04109	-0.01713	-0.03767	0.04109
1hyt_1ezm	512	0.278	0.78676	884.16	0.6875	0.70956	0.71691	0.30882		-0.47794	-0.37868	-0.40074	-0.40809	-0.37868
1hyt_1hs6A	405	0.047	0.20382	1327.36	0	0.42675	0	0.17197		-0.03185	0.17197	-0.25478	0.17197	0.17197
1hyuA_1tde	1050	0.204	0.95035	24038.3	0.43972	0.93617	0.9539	0.9078		-0.04255	0.46808	-0.02837	-0.0461	0.46808
1i1jA_1ckaA	272	0.104	0.92593	541.28	0.83333	0.92593	0.87037	0.85185		-0.07408	0.01852	-0.07408	-0.01852	0.01852
1i4wA_1vid	625	0.089	0	1213.4	0	0.5098	0.4902	0		0	0	-0.5098	-0.4902	0
1i4wA_2dpmA	555	0.07	0.32584	815.66	0.29213	0.39326	0.40449	0.044944		-0.280896	-0.247186	-0.348316	-0.359546	-0.247186
1i5nA_1qspA	263	0.079	0.61538	127.33	0.6044	0.95604	0.59341	0.6044		-0.01098	0	-0.35164	0.01099	0
1i6wA_1jfrA	256	0.151	0.69375	131.05	0.69375	0.675	0.425	0.9		0.20625	0.20625	0.225	0.475	0.20625
1i6wA_1tca	381	0.173	0.79012	323.26	0.5679	0.75926	0.74691	0.89506		0.10494	0.32716	0.1358	0.14815	0.32716
1i21A_1i12D	396	0.961	1	194.34	0.97386	1	1	0.83007		-0.16993	-0.14379	-0.16993	-0.16993	-0.14379
1i21A_1nmtA	197	0.041	0	144.07	0.3	0.44	0.54	0		0	-0.3	-0.44	-0.54	-0.3
1i21A_1yghA	208	0.11	0.67391	272.51	0.51087	0.6087	0.6413	0.38043		-0.29348	-0.13044	-0.22827	-0.26087	-0.13044
1i69A_1pda	652	0.084	0.13559	1235.65	0.23729	0.25424	0	0		-0.13559	-0.23729	-0.25424	0	-0.23729
1iae_1kuh	119	0.121	0.70513	10.81	0.83333	0.66667	0.26923	0.64103		-0.0641	-0.1923	-0.02564	0.3718	-0.1923
1iakA_1hdmA	437	0.269	0.63529	363.87	0.57647	0.64118	0.73529	0.41176		-0.22353	-0.16471	-0.22942	-0.32353	-0.16471
1iakA_1tlk	1043	0.088	0.55714	5167.61	0	0.61429	0	0		-0.55714	0	-0.61429	0	0
1iarB_1cto	115	0.074	0.64062	107.96	0.53125	0.70312	0.51562	0.54688		-0.09374	0.01563	-0.15624	0.03126	0.01563
1ibjA_1bs0A	1001	0.1	0.51965	5330.37	0.50218	0.58952	0.65066	0.84716		0.32751	0.34498	0.25764	0.1965	0.34498
1ibjA_1cs1A	662	0.359	0.95918	4012.62	0.82799	0.97085	0.95335	0.94461		-0.01457	0.11662	-0.02624	-0.00874	0.11662
1ibzA_1kcw	300	0.013	0.13402	1274.01	0	0	0	0		-0.13402	0	0	0	0
1ibzA_1plc	392	0.162	0.47887	88.99	0.30986	0.5493	0.61972	0.28169		-0.19718	-0.02817	-0.26761	-0.33803	-0.02817
1ibzA_1rcy	68	0.1	0.71951	6.55	0.62195	0.71951	0	0.5		-0.21951	-0.12195	-0.21951	0.5	-0.12195
1iciA_1nbaA	1050	0.066	0	4165.08	0.024096	0	0.14458	0		0	-0.024096	0	-0.14458	-0.024096
1id1A_1eq2A	251	0.124	0.47222	157.06	0	0.38889	0.625	0.40278		-0.06944	0.40278	0.01389	-0.22222	0.40278
1id1A_1ofgA	1050	0.034	0.070423	11809.9	0	0	0.26761	0.16901		0.098587	0.16901	0.16901	-0.0986	0.16901
1ifa_1huw	205	0.038	0.055556	17.55	0.088889	0	0	0.077778		0.022222	-0.011111	0.077778	0.077778	-0.011111
1ifa_1rmi	242	0.73	0.84672	22.21	0.84672	0.84672	0.84672	0.82482		-0.0219	-0.0219	-0.0219	-0.0219	-0.0219
1ig0A_1ig3A	378	0.224	0.78838	803.8	0.73859	0.83402	0.85477	0.82158		0.0332	0.08299	-0.01244	-0.03319	0.08299
1igtB_1fe8J	1050	0.333	0.93333	736.55	0.86667	0.96667	0.51905	0.35714		-0.57619	-0.50953	-0.60953	-0.16191	-0.50953
1ihmA_1a6cA	81	0.033	0	41.85	0	0	0.38983	0		0	0	0	-0.38983	0
1ihp_1bif	374	0.041	0.25	1233.35	0	0.23438	0	0.67188		0.42188	0.67188	0.4375	0.67188	0.67188
1ihp_1qfxA	378	0.233	0.79006	900.99	0.70718	0.76519	0.79834	0.80387		0.01381	0.09669	0.03868	0.00553	0.09669
1ii5A_1lst	1050	0.176	0.77725	11798.8	0.67773	0.77725	0.98104	0.95735		0.1801	0.27962	0.1801	-0.02369	0.27962
1ijqA_1qlgA	710	0.107	0	14955.5	0.11739	0	0.10435	0.29565		0.29565	0.17826	0.29565	0.1913	0.17826
1im3D_1tvdA	30	0.053	0.33333	0.87	0.33333	0.27778	0	0.083333		-0.249997	-0.249997	-0.194447	0.083333	-0.249997
1imbA_1jp4A	1050	0.224	0.74771	5642.65	0.61927	0.61009	0.65596	0.75229		0.00458	0.13302	0.1422	0.09633	0.13302
1imbA_1qgxA	1050	0.217	0.75806	9561.3	0.63306	0.60081	0.67339	0.77419		0.01613	0.14113	0.17338	0.1008	0.14113
1iow_1ehiB	1050	0.271	0.88421	8019.73	0.74035	0.89123	0.87368	0.8807		-0.00351	0.14035	-0.01053	0.00702	0.14035
1iow_1gpmA	1050	0.033	0.21667	10351.6	0	0.083333	0	0		-0.21667	0	-0.083333	0	0
1iq3A_2cblA	349	0.082	0	1556.86	0	0	0	0.25333		0.25333	0.25333	0.25333	0.25333	0.25333
1irp_2irtA	241	0.77	0.97458	67.55	0.92373	0.97458	0.97458	0.85593		-0.11865	-0.0678	-0.11865	-0.11865	-0.0678
1iso_1cnzA	440	0.225	0.82132	1258.64	0.84639	0.84013	0.84326	0.89655		0.07523	0.05016	0.05642	0.05329	0.05016
1itbB_1kb5B	211	0.086	0	53.38	0	0	0	0		0	0	0	0	0
1itbB_1tit	90	0.124	0	1382.84	0	0.5	0	0.7619		0.7619	0.7619	0.2619	0.7619	0.7619
1itbB_1tlk	826	0.233	0.50526	0	0	0	0	0.74737		0.24211	0.74737	0.74737	0.74737	0
1itbB_1wit	184	0.215	0.11494	0	0	0	0.58621	0.75862		0.64368	0.75862	0.75862	0.17241	0
1itbB_2ncm	78	0.111	0	73.43	0.7284	0	0	0.64198		0.64198	-0.08642	0.64198	0.64198	-0.08642
1ithA_1cg5B	50	0.142	0.91406	1.49	0.95312	0.85938	0.83594	0.82812		-0.08594	-0.125	-0.03126	-0.00782	-0.125
1ithA_2fal	112	0.163	0.97143	3.71	1	0.92857	1	0.92857		-0.04286	-0.07143	0	-0.07143	-0.07143
1ithA_3sdhA	125	0.163	0.92647	13.4	0.92647	0.85294	0.93382	0.89706		-0.02941	-0.02941	0.04412	-0.03676	-0.02941
1ixh_1pot	841	0.097	0.14062	1923.42	0.21094	0.13281	0.11719	0.19531		0.05469	-0.01563	0.0625	0.07812	-0.01563
1ixxB_1eggA	1050	0.244	0.52941	11440.2	0.76471	0.77451	0.70588	0.71569		0.18628	-0.04902	-0.05882	0.00981	-0.04902
1iyu_1dczA	1050	0.304	0.91176	2918.49	0.89706	0	0.94118	0.95588		0.04412	0.05882	0.95588	0.0147	0.05882
1iyu_1ghj	1050	0.241	0.94737	2564.4	0.94737	1	0.92105	0.85526		-0.09211	-0.09211	-0.14474	-0.06579	-0.09211
1j9yA_1oyc	281	0.039	0	452.02	0.2561	0.02439	0.2439	0		0	-0.2561	-0.02439	-0.2439	-0.2561
1jdc_1amy	329	0.256	0.85479	889.62	0.73267	0.86139	0.53465	0.78548		-0.06931	0.05281	-0.07591	0.25083	0.05281
1jfiB_1tafA	296	0.197	0.42857	108.09	0.88889	0.57143	0.87302	0.39683		-0.03174	-0.49206	-0.1746	-0.47619	-0.49206
1jfiB_1tafB	229	0.118	0.85938	117.62	0.79688	0.78125	0.89062	0.09375		-0.76563	-0.70313	-0.6875	-0.79687	-0.70313
1jfuA_1prxA	756	0.073	0.40833	1129.43	0.60833	0.70833	0.63333	0.575		0.16667	-0.03333	-0.13333	-0.05833	-0.03333
1jhjA_1xnaA	143	0.099	0.35514	142.23	0.34579	0	0.42991	0.29907		-0.05607	-0.04672	0.29907	-0.13084	-0.04672
1jhnA_1led	502	0.07	0.041667	2412.96	0.066667	0.0083333	0.05	0		-0.041667	-0.066667	-0.0083333	-0.05	-0.066667
1jk0A_1xikA	267	0.183	0.83636	311.7	0.87636	0.87636	0.85455	0.85455		0.01819	-0.02181	-0.02181	0	-0.02181
1jkmA_1evqA	1050	0.254	0.49077	12112.2	0.57565	0.55351	0.74539	0.71956		0.22879	0.14391	0.16605	-0.02583	0.14391
1jmtA_2u2fA	1050	0.083	0.55072	1653.27	0.50725	0	0.6087	0.5942		0.04348	0.08695	0.5942	-0.0145	0.08695
1jn5A_1ounA	598	0.206	0.80672	1040.19	0.83193	0.78151	0.86555	0.94118		0.13446	0.10925	0.15967	0.07563	0.10925
1jn5B_1opy	266	0.156	0.42727	42.22	0.33636	0.33636	0.26364	0.3		-0.12727	-0.03636	-0.03636	0.03636	-0.03636
1jotA_1c3nA	470	0.293	0.85938	1146.15	0.77344	0.96875	0.99219	0.92969		0.07031	0.15625	-0.03906	-0.0625	0.15625
1jotA_1vmoA	308	0.135	0.60465	583.71	0.52326	0	0.48837	0.32558		-0.27907	-0.19768	0.32558	-0.16279	-0.19768
1jp4A_1qgxA	1050	0.192	0.6129	6663.53	0.6129	0.58525	0.65899	0.71889		0.10599	0.10599	0.13364	0.0599	0.10599
1jxpA_1svpA	35	0.136	0.60656	18.87	0.5	0.68852	0.58197	0.30328		-0.30328	-0.19672	-0.38524	-0.27869	-0.19672
1k89_1bw9A	365	0.14	0.82895	584.5	0.83224	0.75	0.85855	0.72039		-0.10856	-0.11185	-0.02961	-0.13816	-0.11185
1kb5B_1fo0B	229	0.889	1	33.63	0.97273	0.99091	0.97273	0.91818		-0.08182	-0.05455	-0.07273	-0.05455	-0.05455
1kb5B_1nkr	564	0.056	0.033333	2405.63	0	0	0	0		-0.033333	0	0	0	0
1kb5B_1qa9A	81	0.089	0.59494	15.76	0.49367	0.59494	0.26582	0.4557		-0.13924	-0.03797	-0.13924	0.18988	-0.03797
1kb5B_1qfoA	140	0.114	0.43421	260.62	0.60526	0	0.57895	0.57895		0.14474	-0.02631	0.57895	0	-0.02631
1kb5B_1tlk	687	0.098	0	100679	0	0	0	0.525		0.525	0.525	0.525	0.525	0.525
1kb5B_1vcaA	116	0.086	0.46667	136.75	0.30667	0	0.33333	0.46667		0	0.16	0.46667	0.13334	0.16
1kb5B_2ncm	77	0.122	0.56471	78.99	0.67059	0	0.54118	0.47059		-0.09412	-0.2	0.47059	-0.07059	-0.2
1kit_2sli	363	0.096	0.6343	2258.24	0.57282	0.40453	0.37217	0.73463		0.10033	0.16181	0.3301	0.36246	0.16181
1kjs_1c5a	113	0.514	1	36.9	1	1	1	1		0	0	0	0	0
1krs_1b8aA	155	0.145	0.88158	66.02	0.85526	0.78947	0.88158	0.86842		-0.01316	0.01316	0.07895	-0.01316	0.01316
1krs_1lylA	169	0.6	0.89474	80.66	0.89474	0.89474	0.89474	0.89474		0	0	0	0	0
1ksiB_1spuB	190	0.271	0.87705	371.39	0.8623	0.89508	0.90984	0.80984		-0.06721	-0.05246	-0.08524	-0.1	-0.05246
1kuh_1hfc	114	0.205	0.71287	19.6	0.66337	0.92079	0.59406	0.85149		0.13862	0.18812	-0.0693	0.25743	0.18812
1kuh_1iae	99	0.121	0.78205	5.36	0.66667	0.65385	0.84615	0.67949		-0.10256	0.01282	0.02564	-0.16666	0.01282
1kum_1cxlA	321	0.333	0.85393	531.62	0.83146	0.8427	0.80899	0.91011		0.05618	0.07865	0.06741	0.10112	0.07865
1kwaA_1kwaB	188	0.898	0.97531	296.65	0.98765	0.97531	0.97531	0.88889		-0.08642	-0.09876	-0.08642	-0.08642	-0.09876
1kwaA_1pdr	1050	0.168	0.79518	8684.08	0.87952	0.77108	0.81928	0.87952		0.08434	0	0.10844	0.06024	0
1kwaA_1qauA	367	0.126	0.88462	1051.81	0.87179	0.88462	0.87179	0.9359		0.05128	0.06411	0.05128	0.06411	0.06411
1lam_1ecpA	462	0.031	0.044248	684.25	0	0	0	0		-0.044248	0	0	0	0
1larA_1d5rA	1050	0.048	0.37168	40126.3	0	0	0.23894	0.15044		-0.22124	0.15044	0.15044	-0.0885	0.15044
1larA_2shpA	1050	0.187	0.089069	18452.4	0.84615	0	0	0		-0.089069	-0.84615	0	0	-0.84615
1lay_1at3A	85	0.248	0.98026	14.45	0.96711	0.96053	0.94737	0.93421		-0.04605	-0.0329	-0.02632	-0.01316	-0.0329
1lbd_2lbd	838	0.231	0.7641	10414.5	0.76923	0.64103	0.8	0.75385		-0.01025	-0.01538	0.11282	-0.04615	-0.01538
1lckA_1griA	698	0.213	0.75581	4935.33	0.73256	0.7093	0.81395	0.84884		0.09303	0.11628	0.13954	0.03489	0.11628
1lcl_1sacA	236	0.078	0.038095	150.37	0.2	0.15238	0.057143	0		-0.038095	-0.2	-0.15238	-0.057143	-0.2
1lea_1qbjA	66	0.172	0.93443	15.2	0.98361	0.96721	0.93443	0.81967		-0.11476	-0.16394	-0.14754	-0.11476	-0.16394
1lfb_2hddA	1023	0.167	1	2673.47	0.32075	1	0.81132	0.86792		-0.13208	0.54717	-0.13208	0.0566	0.54717
1lfdA_2rgf	101	0.747	1	62.21	1	1	1	0.94203		-0.05797	-0.05797	-0.05797	-0.05797	-0.05797
1lis_1gakA	62	0.16	0.98347	1.18	0.99174	0.94215	0.7438	0.22314		-0.76033	-0.7686	-0.71901	-0.52066	-0.7686
1ljrA_1pd21	1050	0.16	0.59615	10499.6	0.51282	0.64744	0.71795	0.80769		0.21154	0.29487	0.16025	0.08974	0.29487
1lki_1exzA	47	0.087	0.33333	4.39	0.80952	0.85714	0.61905	0.15873		-0.1746	-0.65079	-0.69841	-0.46032	-0.65079
1lla_1hc2	148	0.333	0.95353	143.92	0.95167	0.91636	0.91264	0.91264		-0.04089	-0.03903	-0.00372	0	-0.03903
1lpbA_1pcn	184	0.894	1	9.96	1	0.98667	1	0.44		-0.56	-0.56	-0.54667	-0.56	-0.56
1lst_1nnt	1050	0.063	0	3328.22	0	0	0	0.17857		0.17857	0.17857	0.17857	0.17857	0.17857
1lt3A_1bcpA	143	0.146	0.74138	176.05	0.77586	0.85345	0.78448	0.73276		-0.00862	-0.0431	-0.12069	-0.05172	-0.0431
1lt3A_1xtcA	138	0.704	1	107.52	0.86486	1	1	0.61622		-0.38378	-0.24864	-0.38378	-0.38378	-0.24864
1lvk_1br2F	720	0.406	0.94675	42289.7	0.80671	0.95464	0.96055	0.37475		-0.572	-0.43196	-0.57989	-0.5858	-0.43196
1lvl_1geuB	1050	0.275	0.8715	14798.1	0.79907	0.84579	0.90421	0.74766		-0.12384	-0.05141	-0.09813	-0.15655	-0.05141
1lxa_1qreA	1050	0.084	0.21854	2451.56	0.31126	0.27152	0.33775	0		-0.21854	-0.31126	-0.27152	-0.33775	-0.31126
1lxa_2xat	962	0.057	0	3737.83	0	0.056338	0	0		0	0	-0.056338	0	0
1mai_1pls	91	0.092	0.5942	45.08	0.57971	0.78261	0.55072	0.72464		0.13044	0.14493	-0.05797	0.17392	0.14493
1maz_1f16A	431	0.21	0.86458	375.76	0.88542	0.875	0.96875	0.72917		-0.13541	-0.15625	-0.14583	-0.23958	-0.15625
1maz_1g5jA	395	0.902	1	278.24	0.93893	0.99237	1	0.74809		-0.25191	-0.19084	-0.24428	-0.25191	-0.19084
1maz_2bidA	373	0.112	0.72581	163.17	0.48387	0.41935	0.6129	0.5		-0.22581	0.01613	0.08065	-0.1129	0.01613
1mfa_1neu	1040	0.07	0.49057	1413.43	0.5566	0	0	0		-0.49057	-0.5566	0	0	-0.5566
1mfmA_1xsoB	1050	0.647	0.98	8915.17	0.98	0.99333	0.97333	0.87333		-0.10667	-0.10667	-0.12	-0.1	-0.10667
1mfmA_2apsB	1050	0.261	0.73134	3199.39	0.66418	0.64925	0.79104	0.91791		0.18657	0.25373	0.26866	0.12687	0.25373
1mgtA_1sfe	1050	0.237	0.53333	2744.04	0.54667	0.54	0.56667	0.53333		0	-0.01334	-0.00667	-0.03334	-0.01334
1mh1_2cmd	1050	0.098	0.11905	7717.61	0.083333	0.095238	0.071429	0.21429		0.09524	0.130957	0.119052	0.142861	0.130957
1mnmA_1c7uB	1042	0.274	1	2135.54	0.96552	1	1	1		0	0.03448	0	0	0.03448
1moq_1bvyF	815	0.033	0.049505	4493.36	0	0	0	0		-0.049505	0	0	0	0
1mpgA_1mun	657	0.085	0.64062	1919.14	0.71094	0.69531	0.76562	0.80469		0.16407	0.09375	0.10938	0.03907	0.09375
1mpgA_2abk	907	0.138	0.68382	3742.41	0.64706	0.55147	0.77206	0.71324		0.02942	0.06618	0.16177	-0.05882	0.06618
1mrj_1qcjB	154	0.271	0.85593	77.79	0.91949	0.80932	0.87288	0.90254		0.04661	-0.01695	0.09322	0.02966	-0.01695
1mroA_1mroB	1025	0.095	0	735.12	0	0.28228	0.24625	0		0	0	-0.28228	-0.24625	0
1mroB_1e6vE	30	0.69	0.99541	2.6	0.99541	0.99771	1	0.32339		-0.67202	-0.67202	-0.67432	-0.67661	-0.67202
1mrp_1d9yA	419	0.709	1	410.27	0.95146	1	1	0.94498		-0.05502	-0.00648	-0.05502	-0.05502	-0.00648
1msc_1qbeA	20	0.203	0.92929	0.42	0.85859	0.84848	0.73737	0.66667		-0.26262	-0.19192	-0.18181	-0.0707	-0.19192
1mspA_1qpxA	1050	0.058	0	1781.78	0.52055	0.82192	0.61644	0		0	-0.52055	-0.82192	-0.61644	-0.52055
1mtyB_1mhyB	77	0.591	0.99475	4.27	0.93963	0.99475	0.99475	0.76115		-0.2336	-0.17848	-0.2336	-0.2336	-0.17848
1mtyB_1qq8A	76	0.042	0.074627	7.12	0	0.14925	0	0		-0.074627	0	-0.14925	0	0
1mucA_2mnr	1050	0.219	0.79412	7510.9	0.53529	0.70294	0.82647	0.75588		-0.03824	0.22059	0.05294	-0.07059	0.22059
1mugA_1bjt	359	0.067	0	501.15	0	0	0	0		0	0	0	0	0
1mugA_3eugA	364	0.121	0.53247	243.43	0.45455	0.32468	0.48052	0.2987		-0.23377	-0.15585	-0.02598	-0.18182	-0.15585
1mun_1ebmA	951	0.124	0.55479	4520.26	0.56849	0.55479	0.71918	0.61644		0.06165	0.04795	0.06165	-0.10274	0.04795
1mup_1bj7	275	0.236	0.95205	71.53	0.97945	0.86301	0.91781	0.91096		-0.04109	-0.06849	0.04795	-0.00685	-0.06849
1mup_1qftA	186	0.096	0.26415	31.8	0.26415	0.4717	0.30189	0		-0.26415	-0.26415	-0.4717	-0.30189	-0.26415
1nar_1d2kA	862	0.138	0.53631	14953.9	0.39106	0.55307	0.32961	0.44693		-0.08938	0.05587	-0.10614	0.11732	0.05587
1nbaA_1yacA	1050	0.095	0.69091	3140.92	0.66061	0.61212	0.71515	0.86667		0.17576	0.20606	0.25455	0.15152	0.20606
1nbcA_1g43A	188	0.445	0.95455	314.1	0.94805	0.99351	0.98052	0.92208		-0.03247	-0.02597	-0.07143	-0.05844	-0.02597
1nbcA_1tf4A	196	0.219	0.47287	255.89	0.67442	0.64341	0.69767	0.81395		0.34108	0.13953	0.17054	0.11628	0.13953
1ndoA_1rie	1050	0.04	0	3650.16	0.42466	0	0.45205	0.35616		0.35616	-0.0685	0.35616	-0.09589	-0.0685
1nedA_1g3iJ	168	0.733	0.98802	13.42	0.98802	0.98802	0.98802	0.97605		-0.01197	-0.01197	-0.01197	-0.01197	-0.01197
1nedA_1pmaP	429	0.178	0.72353	426.22	0.75882	0.79412	0.75882	0.82353		0.1	0.06471	0.02941	0.06471	0.06471
1neu_1kacB	195	0.261	0.78899	95.48	0.7156	0.79817	0.84404	0.81651		0.02752	0.10091	0.01834	-0.02753	0.10091
1neu_1tvdA	137	0.157	0.70093	16.36	0.65421	0.71963	0.64486	0.57944		-0.12149	-0.07477	-0.14019	-0.06542	-0.07477
1nf1A_1wer	371	0.266	0.76562	4227.81	0.78516	0.85156	0.69531	0.87109		0.10547	0.08593	0.01953	0.17578	0.08593
1ng1_1j8yF	680	0.327	0.85714	2398.94	0.69549	0.89474	0.95489	0.82331		-0.03383	0.12782	-0.07143	-0.13158	0.12782
1nksA_1nstA	447	0.028	0.43333	1562.26	0.088889	0.43333	0.21111	0		-0.43333	-0.088889	-0.43333	-0.21111	-0.088889
1nksA_1qhiA	74	0.057	0.42342	7.71	0.46847	0.48649	0.17117	0.37838		-0.04504	-0.09009	-0.10811	0.20721	-0.09009
1nksA_1shkA	1050	0.134	0.56489	3730.21	0.27481	0.35878	0.51908	0.66412		0.09923	0.38931	0.30534	0.14504	0.38931
1nmtA_1qsmA	566	0.128	0	388.72	0.075	0	0	0		0	-0.075	0	0	-0.075
1nnt_1dsn	275	0.36	0.93213	401.06	0.92308	0.95475	0	0.86425		-0.06788	-0.05883	-0.0905	0.86425	-0.05883
1nox_1bkjA	1050	0.256	0.93333	2460.91	0.85455	0.89697	0.88485	0.96364		0.03031	0.10909	0.06667	0.07879	0.10909
1npk_1nueD	1050	0.593	1	7191.37	0.94406	0.86014	0.99301	0.91608		-0.08392	-0.02798	0.05594	-0.07693	-0.02798
1nseA_1qomB	114	0.593	1	102.36	1	1	1	0.66839		-0.33161	-0.33161	-0.33161	-0.33161	-0.33161
1nsgB_256bA	53	0.106	0	130.78	0	0.098361	0	0		0	0	-0.098361	0	0
1nukA_1ulo	66	0.086	0.30189	49.7	0.066038	0.27358	0.48113	0.45283		0.15094	0.386792	0.17925	-0.0283	0.386792
1nwpA_1qhqA	341	0.234	0.78632	177.41	0.90598	0.71795	0.87179	0.89744		0.11112	-0.00854	0.17949	0.02565	-0.00854
1nzyA_1dubE	1050	0.264	0.70042	14569	0.75105	0.83122	0.93249	0.90717		0.20675	0.15612	0.07595	-0.02532	0.15612
1oaa_1ybvA	1050	0.135	0.4958	6685.6	0.54202	0.65126	0.65546	0.7395		0.2437	0.19748	0.08824	0.08404	0.19748
1oasA_1tdj	1050	0.197	0.62245	8438.89	0.55782	0.53741	0.67007	0.77551		0.15306	0.21769	0.2381	0.10544	0.21769
1obpA_1mup	187	0.21	0.89908	37.21	0.78899	0.73394	0.79817	0.86239		-0.03669	0.0734	0.12845	0.06422	0.0734
1ocrC_1qleC	717	0.506	0.97222	2960.24	0.95238	0.94048	0.96825	0.7619		-0.21032	-0.19048	-0.17858	-0.20635	-0.19048
1opc_1qqiA	1050	0.303	0.94186	791.47	0.93023	0.97674	0.95349	0.95349		0.01163	0.02326	-0.02325	0	0.02326
1opy_3stdA	109	0.068	0.34043	18.4	0.55319	0.54255	0.37234	0		-0.34043	-0.55319	-0.54255	-0.37234	-0.55319
1orc_4croE	239	0.844	0.90909	5.68	0.90909	0.94545	0.94545	0.96364		0.05455	0.05455	0.01819	0.01819	0.05455
1otcB_1quqA	38	0.038	0	13.57	0	0.088235	0	0.27941		0.27941	0.27941	0.191175	0.27941	0.27941
1ovaA_1sek	1050	0.226	0.89694	24913.3	0.92758	0.8078	0.88022	0.88858		-0.00836	-0.039	0.08078	0.00836	-0.039
1ovaA_2achA	1050	0.26	0.93811	13235.1	0.66775	0.59609	0.90228	0.91531		-0.0228	0.24756	0.31922	0.01303	0.24756
1oyc_2tmdA	1050	0.198	0.71242	18058.3	0.64052	0.66667	0.70261	0.81699		0.10457	0.17647	0.15032	0.11438	0.17647
1p35A_1i4eA	18	0.883	1	0.47	1	1	1	0.82129		-0.17871	-0.17871	-0.17871	-0.17871	-0.17871
1pauB_1qduL	510	0.352	0.88235	583.15	0.88235	0.87059	0.87059	0.89412		0.01177	0.01177	0.02353	0.02353	0.01177
1pcl_1czfA	407	0.07	0.34437	2918.51	0	0	0.45033	0.033113		-0.311257	0.033113	0.033113	-0.417217	0.033113
1pcl_1qcxA	420	0.208	0.59857	1451.42	0.60932	0.63799	0.56631	0.69176		0.09319	0.08244	0.05377	0.12545	0.08244
1pd21_1pgtA	1050	0.251	0.80412	4524.65	0.47423	0.6134	0.85052	0.81443		0.01031	0.3402	0.20103	-0.03609	0.3402
1pdgA_1vpfA	425	0.215	0.82667	285.23	1	0.88	0.73333	0.89333		0.06666	-0.10667	0.01333	0.16	-0.10667
1pdr_1kwaA	1050	0.167	0.79518	21741.8	0.95181	0.72289	0.85542	0.87952		0.08434	-0.07229	0.15663	0.0241	-0.07229
1pdr_2pdzA	1050	0.344	0.90361	10884.5	0.73494	0.96386	0.87952	0.92771		0.0241	0.19277	-0.03615	0.04819	0.19277
1pedA_1bxzD	1050	0.758	1	20464.9	1	0.61538	1	0.84615		-0.15385	-0.15385	0.23077	-0.15385	-0.15385
1pedA_2ohxA	1050	0.245	0.74925	10781	0.54925	0.70746	0.77015	0.78806		0.03881	0.23881	0.0806	0.01791	0.23881
1pgtA_1gsdB	817	0.276	0.78889	2775.74	0.9	0.75556	0.87222	0.90556		0.11667	0.00556	0.15	0.03334	0.00556
1pgtA_1gumH	1050	0.267	0.60891	7821.69	0.4703	0.71782	0.69307	0.73762		0.12871	0.26732	0.0198	0.04455	0.26732
1pii_1a53	1050	0.17	0.84434	2655.94	0.33019	0.86321	0.88208	0		-0.84434	-0.33019	-0.86321	-0.88208	-0.33019
1pjr_1hv8A	1050	0.037	0.14493	29568	0.4058	0.33333	0	0.46377		0.31884	0.05797	0.13044	0.46377	0.05797
1pjr_1qvaA	1050	0.127	0.21849	14242.1	0	0.2521	0.15126	0.092437		-0.126053	0.092437	-0.159663	-0.058823	0.092437
1pjr_1uaaA	1050	0.337	0.97523	39445.3	0.94595	0.98423	0.95946	0.80856		-0.16667	-0.13739	-0.17567	-0.1509	-0.13739
1plc_1rcy	93	0.1	0.41667	22.67	0.43333	0.5	0.35	0.56667		0.15	0.13334	0.06667	0.21667	0.13334
1plc_2occB	349	0.071	0.15873	135.89	0.12698	0.30159	0.14286	0		-0.15873	-0.12698	-0.30159	-0.14286	-0.12698
1plq_1axcE	387	0.345	0.9879	280.68	1	0.97581	1	0.78226		-0.20564	-0.21774	-0.19355	-0.21774	-0.21774
1plq_1ge8A	338	0.256	0.89451	407.81	0.90295	0.8692	0.91983	0.95359		0.05908	0.05064	0.08439	0.03376	0.05064
1plq_2polA	622	0.109	0.37104	1478.53	0.35294	0.52036	0.53394	0.82353		0.45249	0.47059	0.30317	0.28959	0.47059
1pls_1foeA	101	0.071	0	18.94	0	0.74725	0.52747	0.52747		0.52747	0.52747	-0.21978	0	0.52747
1pls_1rrpB	362	0.068	0.38028	1173.08	0.098592	0	0.32394	0		-0.38028	-0.098592	0	-0.32394	-0.098592
1pmaA_1nedA	953	0.122	0.49664	7374.77	0.55705	0.60403	0.57718	0.69799		0.20135	0.14094	0.09396	0.12081	0.14094
1pmaA_1pmaP	1050	0.226	0.78836	6339.11	0.43915	0.5873	0.90476	0.73545		-0.05291	0.2963	0.14815	-0.16931	0.2963
1pne_3nul	503	0.237	0.77869	379.77	0.69672	0.78689	0.81967	0.78689		0.0082	0.09017	0	-0.03278	0.09017
1pot_1lst	818	0.059	0.24265	2712.46	0.073529	0.16912	0.28676	0.38235		0.1397	0.308821	0.21323	0.09559	0.308821
1poxA_1bfd	1050	0.195	0.84672	20227.1	0.74939	0.73479	0.89538	0.92457		0.07785	0.17518	0.18978	0.02919	0.17518
1preA_1bcpB	110	0.042	0.23881	13.54	0	0.65672	0	0		-0.23881	0	-0.65672	0	0
1prs_1g6eA	117	0.052	0.29091	68.31	0	0	0.29091	0.32727		0.03636	0.32727	0.32727	0.03636	0.32727
1prtF_2bosA	186	0.088	0	8.53	0	0	0	0.25		0.25	0.25	0.25	0.25	0.25
1prtF_3chbD	27	0.127	0.77215	0.45	0.58228	0.34177	0.43038	0.44304		-0.32911	-0.13924	0.10127	0.01266	-0.13924
1pscA_1b5tA	285	0.061	0.082474	215.13	0	0.12371	0.20619	0		-0.082474	0	-0.12371	-0.20619	0
1psrA_1cll	860	0.18	0.65714	568.9	0.81429	0.71429	0.58571	0.7		0.04286	-0.11429	-0.01429	0.11429	-0.11429
1psrA_1qlsA	1050	0.26	0.9375	1568.84	0.9875	0.9	0.9125	0.9375		0	-0.05	0.0375	0.025	-0.05
1psrA_4icb	1050	0.28	0.91549	2294.24	0.85915	0.87324	0.85915	0.76056		-0.15493	-0.09859	-0.11268	-0.09859	-0.09859
1ptf_2hid	1050	0.575	1	416.94	0.93023	1	1	0.96512		-0.03488	0.03489	-0.03488	-0.03488	0.03489
1pty_1ytw	1050	0.133	0.2	36012.7	0.42326	0	0.56279	0.59535		0.39535	0.17209	0.59535	0.03256	0.17209
1pty_2shpA	1050	0.317	0.792	20811.6	0.932	0.752	0.872	0.428		-0.364	-0.504	-0.324	-0.444	-0.504
1pvc4_1ar94	633	0.902	1	147.76	1	1	1	0.9661		-0.0339	-0.0339	-0.0339	-0.0339	-0.0339
1pvl_7ahlA	78	0.218	0.98283	14.78	0.96137	0.98712	0.98283	0.53219		-0.45064	-0.42918	-0.45493	-0.45064	-0.42918
1qa9A_1qfoA	186	0.123	0.5	321.19	0.79268	0.78049	0.41463	0.36585		-0.13415	-0.42683	-0.41464	-0.04878	-0.42683
1qa9A_1tcrA	70	0.078	0.52381	9.52	0.67857	0	0	0.63095		0.10714	-0.04762	0.63095	0.63095	-0.04762
1qa9A_1tit	131	0.102	0	6251.16	0.71053	0	0.65789	0.75		0.75	0.03947	0.75	0.09211	0.03947
1qa9A_1tlk	604	0.137	0	0	0	0	0.47436	0.62821		0.62821	0.62821	0.62821	0.15385	0
1qa9A_1wit	101	0.152	0	4766.68	0.74603	0	0.5873	0.66667		0.66667	-0.07936	0.66667	0.07937	-0.07936
1qa9A_2ncm	88	0.163	0.81081	28.6	0.93243	0	0.68919	0.85135		0.04054	-0.08108	0.85135	0.16216	-0.08108
1qazA_1cem	77	0.043	0.06993	8.39	0.18182	0.15385	0.15385	0.18182		0.11189	0	0.02797	0.02797	0
1qbhA_1g73D	729	0.36	0.94203	9423.62	0.82609	0.89855	0.86957	0.82609		-0.11594	0	-0.07246	-0.04348	0
1qbjA_2cgpA	1050	0.05	0.051724	5068.09	0	0.74138	0.63793	0.27586		0.224136	0.27586	-0.46552	-0.36207	0.27586
1qbzC_2ezoA	238	0.833	0.96809	238.56	0.96809	0.96809	0.96809	0.61702		-0.35107	-0.35107	-0.35107	-0.35107	-0.35107
1qdlB_1i7qB	1050	0.333	0.87978	5610.13	0.79781	0.87432	0.87978	0.84153		-0.03825	0.04372	-0.03279	-0.03825	0.04372
1qdlB_1tmy	1050	0.087	0.49367	14589.8	0.1519	0	0.4557	0.1519		-0.34177	0	0.1519	-0.3038	0
1qfjA_1fnc	1050	0.164	0.66162	5952.76	0.58081	0.80808	0.81818	0.91919		0.25757	0.33838	0.11111	0.10101	0.33838
1qfoA_1tit	109	0.148	0.28169	2561.62	0.78873	0	0.25352	0.76056		0.47887	-0.02817	0.76056	0.50704	-0.02817
1qfoA_1tvdA	220	0.217	0.73333	414.57	0.7	0.92222	0.73333	0.83333		0.1	0.13333	-0.08889	0.1	0.13333
1qfoA_1vcaA	83	0.04	0	49.01	0.22785	0.16456	0.59494	0.26582		0.26582	0.03797	0.10126	-0.32912	0.03797
1qfoA_1wit	90	0.141	0.19231	0	0	0.88462	0.57692	0.71795		0.52564	0.71795	-0.16667	0.14103	0
1qfoA_2fcbA	356	0.064	0	7544.71	0.24615	0	0	0.23077		0.23077	-0.01538	0.23077	0.23077	-0.01538
1qfoA_2ncm	59	0.122	0.68293	33.92	0.7561	0.80488	0.63415	0.57317		-0.10976	-0.18293	-0.23171	-0.06098	-0.18293
1qghA_1bcfA	943	0.14	0.664	243.41	0.728	0.944	0.464	0.936		0.272	0.208	-0.008	0.472	0.208
1qghA_2fha	1050	0.107	0.50376	2354.51	0.76692	0.75188	0.64662	0.86466		0.3609	0.09774	0.11278	0.21804	0.09774
1qguB_3csuA	205	0.029	0.42105	206.35	0	0.26316	0.052632	0.63158		0.21053	0.63158	0.36842	0.578948	0.63158
1qgvA_1b9yC	334	0.085	0.97561	158.19	0.47561	0.41463	0	0.60976		-0.36585	0.13415	0.19513	0.60976	0.13415
1qgvA_1bjx	254	0.146	0.59649	72.31	0.24561	0	0.29825	0		-0.59649	-0.24561	0	-0.29825	-0.24561
1qgwA_1qgwB	65	0.547	1	0.8	0.96875	0.98438	0.96875	1		0	0.03125	0.01562	0.03125	0.03125
1qgwC_1allA	117	0.243	0.97674	3.46	0.99225	0.96899	0.96124	0.97674		0	-0.01551	0.00775	0.0155	-0.01551
1qgwC_1cpcL	114	0.485	0.99281	3.48	0.97842	0.99281	0.96403	0.93525		-0.05756	-0.04317	-0.05756	-0.02878	-0.04317
1qhaA_1g99A	380	0.028	0.041916	2467.76	0.083832	0	0	0		-0.041916	-0.083832	0	0	-0.083832
1qhiA_1qhsA	198	0.09	0.23077	54.58	0.28205	0.37179	0.51282	0.47436		0.24359	0.19231	0.10257	-0.03846	0.19231
1qhqA_1bqk	273	0.18	0.66667	58.35	0.38333	0.81667	0.6	0.75		0.08333	0.36667	-0.06667	0.15	0.36667
1qhsA_3tmkA	827	0.116	0.29167	4539.79	0.375	0.16667	0.59167	0.325		0.03333	-0.05	0.15833	-0.26667	-0.05
1qhuA_1ck7A	247	0.121	0.75974	819.63	0.77922	0	0.75974	0		-0.75974	-0.77922	0	-0.75974	-0.77922
1qhvA_1nobE	97	0.39	0.93491	10.72	0.87574	0.89349	0.93491	0.89349		-0.04142	0.01775	0	-0.04142	0.01775
1qipA_1cjxA	770	0.034	0.38462	890.31	0	0.46154	0.48077	0.44231		0.05769	0.44231	-0.01923	-0.03846	0.44231
1qipA_1fa5B	953	0.278	0.89474	1627.5	0.92105	0.7807	0.89474	0.90351		0.00877	-0.01754	0.12281	0.00877	-0.01754
1qj2A_1ffvA	1050	0.667	0.99355	4013.41	0.91613	0.99355	0.99355	0.94194		-0.05161	0.02581	-0.05161	-0.05161	0.02581
1qj2B_1ffvE	581	0.674	0.99748	6655.66	1	0.98868	1	0.62138		-0.3761	-0.37862	-0.3673	-0.37862	-0.37862
1qj2C_1ffuF	1050	0.537	1	7807.47	1	1	1	0.95088		-0.04912	-0.04912	-0.04912	-0.04912	-0.04912
1qj4A_1ei9A	487	0.094	0.55063	951.72	0.33544	0.53165	0.55063	0.38608		-0.16455	0.05064	-0.14557	-0.16455	0.05064
1qjdA_1qo8D	1050	0.426	0.97778	15023.8	0.95309	0.97778	0.99012	0.72099		-0.25679	-0.2321	-0.25679	-0.26913	-0.2321
1qk3A_1gca	763	0.031	0	870.48	0	0.48077	0	0		0	0	-0.48077	0	0
1qk3A_1nulA	893	0.101	0.65823	954.33	0.68354	0.43038	0.72152	0.70886		0.05063	0.02532	0.27848	-0.01266	0.02532
1qksA_1n50A	279	0.628	1	98.33	0.99205	0.99602	0.99801	0.2505		-0.7495	-0.74155	-0.74552	-0.74751	-0.74155
1qlaA_1fumA	699	0.253	0.90233	7426.66	0.8093	0.96977	0.94884	0.68605		-0.21628	-0.12325	-0.28372	-0.26279	-0.12325
1qlaB_1c1yB	450	0.025	0.33846	410.77	0	0.61538	0.2	0.2		-0.13846	0.2	-0.41538	0	0.2
1qndA_1c44A	520	0.77	0.92929	870.16	0.92929	0.92929	0.92929	0.83838		-0.09091	-0.09091	-0.09091	-0.09091	-0.09091
1qniA_1ibzA	757	0.038	0.79518	799.76	0.37349	0	0	0.3494		-0.44578	-0.02409	0.3494	0.3494	-0.02409
1qnoA_1eceA	453	0.14	0.53456	2533.41	0.4977	0.65438	0.60829	0.71429		0.17973	0.21659	0.05991	0.106	0.21659
1qnxA_1cfe	1050	0.202	0.78632	8246.44	0.69231	0.71795	0.80342	0.88889		0.10257	0.19658	0.17094	0.08547	0.19658
1qo0D_1ybvA	227	0.101	0.2931	24.48	0.48276	0.51724	0.60345	0.46552		0.17242	-0.01724	-0.05172	-0.13793	-0.01724
1qo2A_1thfD	936	0.195	0.79186	1632.63	0.78733	0.67421	0.77828	0.75566		-0.0362	-0.03167	0.08145	-0.02262	-0.03167
1qo3C_1rtm1	1050	0.117	0.61682	12251.4	0.62617	0	0	0.84112		0.2243	0.21495	0.84112	0.84112	0.21495
1qorA_2ohxA	1050	0.215	0.80456	19165	0.64495	0.11726	0.79479	0.87622		0.07166	0.23127	0.75896	0.08143	0.23127
1qoxN_1e70M	729	0.147	0.9771	6284.06	0.8626	0.78626	0.96947	0.8855		-0.0916	0.0229	0.09924	-0.08397	0.0229
1qpxA_1bf8	1050	0.296	0.92617	1727.71	0.73826	0.86577	0.92617	0.89933		-0.02684	0.16107	0.03356	-0.02684	0.16107
1qpzA_1tlfA	1050	0.204	0.55882	7268.56	0.43015	0.58456	0.85294	0.90441		0.34559	0.47426	0.31985	0.05147	0.47426
1qpzA_2dri	1050	0.165	0.74615	4315.66	0.71923	0.60385	0.83077	0.91154		0.16539	0.19231	0.30769	0.08077	0.19231
1qq4A_1arb	1050	0.136	0.10811	23645.1	0	0.37838	0	0.26351		0.1554	0.26351	-0.11487	0.26351	0.26351
1qq4A_1svpA	65	0.088	0.56842	20.89	0.34737	0.57895	0.27368	0.24211		-0.32631	-0.10526	-0.33684	-0.03157	-0.10526
1qq4A_2hrvA	97	0.108	0.47368	118.71	0.36842	0.50526	0.48421	0.33684		-0.13684	-0.03158	-0.16842	-0.14737	-0.03158
1qq8A_1j77A	341	0.164	0.62745	222.59	0.79739	0.87582	0.80392	0.89542		0.26797	0.09803	0.0196	0.0915	0.09803
1qqp1_2mev1	41	0.213	0.7037	3.67	0.61728	0.66049	0.67284	0.59259		-0.11111	-0.02469	-0.0679	-0.08025	-0.02469
1qqp2_1pov1	101	0.112	0	128.46	0.58095	0	0	0.3619		0.3619	-0.21905	0.3619	0.3619	-0.21905
1qqp3_1mec3	107	0.309	0.96447	136.29	0.91878	0.90355	0.93909	0.25888		-0.70559	-0.6599	-0.64467	-0.68021	-0.6599
1qqp3_1pov1	97	0.086	0	272.84	0.34307	0	0	0.18248		0.18248	-0.16059	0.18248	0.18248	-0.16059
1qqp3_2mev1	105	0.064	0	115.1	0.27407	0	0	0.088889		0.088889	-0.185181	0.088889	0.088889	-0.185181
1qr4B_1f97A	287	0.04	0.044776	9496.69	0.059701	0	0	0		-0.044776	-0.059701	0	0	-0.059701
1qrjB_1ak4C	46	0.055	0.89024	11.74	0.73171	0.26829	0.56098	0.65854		-0.2317	-0.07317	0.39025	0.09756	-0.07317
1qs1A_1g24A	179	0.145	0.87166	169.66	0.86631	0.87166	0.8877	0.76471		-0.10695	-0.1016	-0.10695	-0.12299	-0.1016
1qsmA_1yghA	178	0.11	0.7907	273.64	0.51163	0.65116	0.54651	0.17442		-0.61628	-0.33721	-0.47674	-0.37209	-0.33721
1qtrA_1hlgA	965	0.102	0.47701	6716.13	0.31034	0.48276	0.56322	0.6954		0.21839	0.38506	0.21264	0.13218	0.38506
1qtrA_1qfmA	828	0.099	0.30645	3888.24	0	0.32258	0.44355	0.58065		0.2742	0.58065	0.25807	0.1371	0.58065
1qu5A_1ygs	30	0.027	0.21519	4.75	0	0.44304	0.21519	0.18987		-0.02532	0.18987	-0.25317	-0.02532	0.18987
1qu9A_1qd9C	1050	0.48	0.97479	812.4	0.96639	0.98319	0.95798	0.89916		-0.07563	-0.06723	-0.08403	-0.05882	-0.06723
1qupA_1yaiA	1050	0.119	0.51136	5775.21	0.53409	0.61364	0.43182	0.63636		0.125	0.10227	0.02272	0.20454	0.10227
1quqA_1quqB	191	0.097	0.51042	17.73	0.5625	0.5625	0.55208	0.13542		-0.375	-0.42708	-0.42708	-0.41666	-0.42708
1r2fA_1xikA	221	0.219	0.72414	140.35	0.82759	0.78544	0.88889	0.88889		0.16475	0.0613	0.10345	0	0.0613
1r2fA_1xsm	270	0.173	0.83521	332.95	0.8015	0.83146	0.7603	0.84644		0.01123	0.04494	0.01498	0.08614	0.04494
1r69_1b0nA	786	0.317	0.95082	510.02	0.93443	0.98361	0.98361	0.90164		-0.04918	-0.03279	-0.08197	-0.08197	-0.03279
1rcb_1lki	87	0.109	0	5.03	0.13636	0	0	0.14773		0.14773	0.01137	0.14773	0.14773	0.01137
1rcb_3inkC	96	0.108	0.49254	4.04	0.71642	0.77612	0.50746	0.46269		-0.02985	-0.25373	-0.31343	-0.04477	-0.25373
1rcf_1d04A	609	0.698	0.99401	203.23	0.98802	0.99401	0.98204	0.84431		-0.1497	-0.14371	-0.1497	-0.13773	-0.14371
1rcf_5nul	920	0.183	0.71642	650.21	0.66418	0.78358	0.79851	0.82836		0.11194	0.16418	0.04478	0.02985	0.16418
1rcy_1qhqA	93	0.185	0.7732	12.42	0.75258	0.78351	0.57732	0.54639		-0.22681	-0.20619	-0.23712	-0.03093	-0.20619
1rcy_2cuaA	738	0.157	0.36	1229.2	0.37333	0.6	0.49333	0.49333		0.13333	0.12	-0.10667	0	0.12
1rec_1bjfB	745	0.465	0.83333	5893.24	0.69136	0.6358	0.90123	0.33333		-0.5	-0.35803	-0.30247	-0.5679	-0.35803
1rfs_1rie	672	0.222	0.68539	563.25	0.62921	0.67416	0.5618	0.78652		0.10113	0.15731	0.11236	0.22472	0.15731
1rhoA_1ft3A	300	0.848	1	177.75	0.93798	1	1	0.93798		-0.06202	0	-0.06202	-0.06202	0
1rhs_1e0cA	1050	0.215	0.85714	6255.44	0.65251	0.73359	0.86486	0.84556		-0.01158	0.19305	0.11197	-0.0193	0.19305
1rie_1ezvE	571	0.654	0.98387	705.31	0.77419	0.93548	0.98387	0.56452		-0.41935	-0.20967	-0.37096	-0.41935	-0.20967
1rom_1jipA	1050	0.273	0.7185	7471.77	0.56836	0.57105	0.79893	0.79625		0.07775	0.22789	0.2252	-0.00268	0.22789
1rpxA_2dorA	853	0.104	0.24088	2119.6	0.42336	0.29197	0.29927	0.32847		0.08759	-0.09489	0.0365	0.0292	-0.09489
1rsy_1a25B	1050	0.274	0	18076.2	0.4918	0.77869	0.87705	0.7541		0.7541	0.2623	-0.02459	-0.12295	0.2623
1rthA_2rn2	1026	0.162	0.52525	8035.14	0	0.72727	0.58586	0.61616		0.09091	0.61616	-0.11111	0.0303	0.61616
1rtm1_1qo3C	1050	0.101	0.6729	11079.2	0.65421	0.71963	0.5514	0.72897		0.05607	0.07476	0.00934	0.17757	0.07476
1rzl_1fk3A	1044	0.78	0.96703	999.79	0.95604	0.97802	0.97802	0.95604		-0.01099	0	-0.02198	-0.02198	0
1sacA_1b09C	385	0.515	0.9951	3662.1	0.84804	0.98039	0.9951	0.86765		-0.12745	0.01961	-0.11274	-0.12745	0.01961
1sat_1hfc	1050	0.085	0	51844.8	0	0	0	0		0	0	0	0	0
1sayA_1hzzB	505	0.274	0.87611	771.64	0.72566	0.83186	0.99115	0.90265		0.02654	0.17699	0.07079	-0.0885	0.17699
1sbp_1wod	945	0.11	0.6009	3222.31	0.65022	0.68161	0.65022	0.7713		0.1704	0.12108	0.08969	0.12108	0.12108
1scjB_1b64	64	0.085	0.16949	7.73	0.18644	0	0.050847	0.18644		0.01695	0	0.18644	0.135593	0
1seiA_1qd7G	1050	0.6	0.97638	491.12	0.9685	0.95276	0.93701	0.92913		-0.04725	-0.03937	-0.02363	-0.00788	-0.03937
1sek_1dvmD	1050	0.274	0.849	21747.8	0.62393	0.78063	0.82621	0.8433		-0.0057	0.21937	0.06267	0.01709	0.21937
1sek_1psi	1050	0.266	0.85429	16584.2	0.63429	0.70286	0.84286	0.86571		0.01142	0.23142	0.16285	0.02285	0.23142
1sfe_1eh7A	1050	0.285	0.70922	3109.11	0.55319	0.67376	0.7234	0.51064		-0.19858	-0.04255	-0.16312	-0.21276	-0.04255
1shcA_1x11A	189	0.209	0.89655	362.69	0.55172	0.70115	0.77011	0.72414		-0.17241	0.17242	0.02299	-0.04597	0.17242
1shkA_1ng1	1050	0.133	0.39437	3471.47	0.40845	0.38028	0.26761	0.29577		-0.0986	-0.11268	-0.08451	0.02816	-0.11268
1shkA_3tmkA	612	0.107	0.50943	1168.3	0.49057	0.51887	0.48113	0.4717		-0.03773	-0.01887	-0.04717	-0.00943	-0.01887
1shsA_1ejfA	658	0.087	0.90667	176.61	0.46667	0.90667	0.48	0.76		-0.14667	0.29333	-0.14667	0.28	0.29333
1skyB_1a5t	300	0.029	0	263.91	0	0.12245	0	0		0	0	-0.12245	0	0
1skyE_1e32A	185	0.043	0.22222	204.34	0.14815	0.21296	0.2037	0.2037		-0.01852	0.05555	-0.00926	0	0.05555
1skyE_1skyB	162	0.23	0.7543	176.24	0.84275	0.85995	0.91155	0.83047		0.07617	-0.01228	-0.02948	-0.08108	-0.01228
1sluA_1fi8E	203	0.519	1	15.07	0.88571	0.95714	0.97143	0.88571		-0.11429	0	-0.07143	-0.08572	0
1smrA_2rmpA	1050	0.245	0.53559	20566.7	0.58983	0.56271	0.75254	0.81356		0.27797	0.22373	0.25085	0.06102	0.22373
1smvA_1c8nC	74	0.281	0.92473	3.21	0.89247	0.95699	0.89785	0.8172		-0.10753	-0.07527	-0.13979	-0.08065	-0.07527
1smvA_2tbvA	87	0.179	0.79012	8.69	0.79012	0.75926	0.87037	0.85802		0.0679	0.0679	0.09876	-0.01235	0.0679
1smvA_4sbvC	71	0.653	1	3.66	1	1	1	0.70918		-0.29082	-0.29082	-0.29082	-0.29082	-0.29082
1sro_1mjc	1050	0.184	0.64286	2518.46	0.67857	0.69643	0.41071	0.71429		0.07143	0.03572	0.01786	0.30358	0.03572
1stfI_1cewI	679	0.163	0.51351	216.83	0.40541	0.54054	0.51351	0.2027		-0.31081	-0.20271	-0.33784	-0.31081	-0.20271
1sur_2nsyA	352	0.044	0	194.7	0.12281	0.21053	0.22807	0.10526		0.10526	-0.01755	-0.10527	-0.12281	-0.01755
1svpA_5ptp	1036	0.072	0.31683	13694.1	0.31683	0.11881	0.27723	0.19802		-0.11881	-0.11881	0.07921	-0.07921	-0.11881
1svy_1svq	177	0.863	1	234.36	1	1	1	0.73256		-0.26744	-0.26744	-0.26744	-0.26744	-0.26744
1svy_2vil	237	0.157	0	449.77	0.58696	0	0	0		0	-0.58696	0	0	-0.58696
1swuA_2aviA	156	0.3	0.90099	20.52	0.86139	0.90099	0.9505	0.94059		0.0396	0.0792	0.0396	-0.00991	0.0792
1t1dA_1buoA	312	0.16	0.47143	296.64	0.6	0.6	0.58571	0.2		-0.27143	-0.4	-0.4	-0.38571	-0.4
1taq_5ktqA	1050	0.632	0.98073	28688.3	0.56069	0.53757	0.98073	0.32948		-0.65125	-0.23121	-0.20809	-0.65125	-0.23121
1taxA_1xas	713	0.45	0.91176	7739.94	0.88235	0.95956	0.95588	0.9375		0.02574	0.05515	-0.02206	-0.01838	0.05515
1tbgE_1tbgF	512	0.866	1	58.68	1	1	1	0.93103		-0.06897	-0.06897	-0.06897	-0.06897	-0.06897
1tc1A_1qk3A	953	0.24	0.83117	1280.73	0.75974	0.87662	0.90909	0.85714		0.02597	0.0974	-0.01948	-0.05195	0.0974
1tcrA_1ah1	1038	0.104	0.47826	1758.59	0.3913	0.80435	0.52174	0.36957		-0.10869	-0.02173	-0.43478	-0.15217	-0.02173
1tcrA_1qsfD	1038	0.421	0.92973	963.44	0.89189	0.94595	0.94595	0.43784		-0.49189	-0.45405	-0.50811	-0.50811	-0.45405
1tfb_1c9bA	392	0.417	0.95506	857.45	0.91011	0.95506	0.95506	0.92135		-0.03371	0.01124	-0.03371	-0.03371	0.01124
1tfe_1efuB	808	0.352	0.69421	1555.82	0.71901	0.94215	0.77686	0.75207		0.05786	0.03306	-0.19008	-0.02479	0.03306
1tgxA_1cdtA	223	0.683	1	6.27	1	1	1	1		0	0	0	0	0
1theB_1ef7A	1050	0.237	0.7767	10589.4	0.65049	0.7233	0.77184	0.81553		0.03883	0.16504	0.09223	0.04369	0.16504
1theB_1qmyA	1028	0.047	0.013699	8069.13	0.041096	0	0.23288	0		-0.013699	-0.041096	0	-0.23288	-0.041096
1tig_2ifeA	1050	0.466	0.97619	1037.05	0.94048	0.96429	0.9881	0.97619		0	0.03571	0.0119	-0.01191	0.03571
1tit_1wit	101	0.087	0	1835.15	0.77647	0	0.69412	0.85882		0.85882	0.08235	0.85882	0.1647	0.08235
1tit_2ncm	90	0.153	0.65672	2132.76	0.80597	0	0.61194	0.74627		0.08955	-0.0597	0.74627	0.13433	-0.0597
1tlfA_2dri	1050	0.203	0.93798	4092.24	0.42636	0.57364	0.94574	0.94186		0.00388	0.5155	0.36822	-0.00388	0.5155
1tlk_1wit	374	0.215	0	0	0	0.94444	0.88889	0.94444		0.94444	0.94444	0	0.05555	0
1tlk_1wwcA	644	0.183	0	0	0	0	0.80822	0.87671		0.87671	0.87671	0.87671	0.06849	0
1trb_1f6mF	1050	0.533	0.90909	13028.9	0.90909	0.90909	0.90909	0.78182		-0.12727	-0.12727	-0.12727	-0.12727	-0.12727
1tul_1dun	61	0.118	0.2987	3.45	0.28571	0.63636	0.50649	0		-0.2987	-0.28571	-0.63636	-0.50649	-0.28571
1tvdA_1bzqN	1023	0.241	0.72642	270.58	0.75472	0.92453	0.72642	0.42453		-0.30189	-0.33019	-0.5	-0.30189	-0.33019
1tvdA_1ivlB	1028	0.259	0.75728	386.73	0.87379	0.94175	0.79612	0.56311		-0.19417	-0.31068	-0.37864	-0.23301	-0.31068
1tvdA_1qfwL	1030	0.25	0.70755	583.76	0.71698	0.88679	0.72642	0.33962		-0.36793	-0.37736	-0.54717	-0.3868	-0.37736
1tvxA_1a15A	1050	0.25	0.85185	471.62	0.77778	0.77778	0.87037	0.87037		0.01852	0.09259	0.09259	0	0.09259
1tx4A_1f7cA	1050	0.209	0.85526	21064.9	0.81579	0.83553	0.98684	0.94737		0.09211	0.13158	0.11184	-0.03947	0.13158
1tyfA_1nzyA	747	0.104	0.13636	2643.31	0	0.61364	0.037879	0.40152		0.26516	0.40152	-0.21212	0.363641	0.40152
1u2fA_1fjcA	244	0.167	0.89062	308.96	0.79688	0	0.79688	0.73438		-0.15624	-0.0625	0.73438	-0.0625	-0.0625
1u9aA_1c4zD	1050	0.258	0.85106	12081.1	0.87943	0.51773	0.85816	0.58156		-0.2695	-0.29787	0.06383	-0.2766	-0.29787
1u9aA_1i7kB	1050	0.308	0.83453	20224.5	0.88489	0.69784	0.80576	0.70504		-0.12949	-0.17985	0.0072	-0.10072	-0.17985
1ubpC_1a4mA	139	0.042	0.13223	61.63	0.07438	0.057851	0	0.024793		-0.107437	-0.049587	-0.033058	0.024793	-0.049587
1uch_1cmxA	648	0.286	0.82609	2748.57	0.8323	0.82609	0.88199	0.81988		-0.00621	-0.01242	-0.00621	-0.06211	-0.01242
1ulo_1cx1A	80	0.329	0.96269	62.33	0.86567	0.97761	0.96269	0.90299		-0.0597	0.03732	-0.07462	-0.0597	0.03732
1uok_1bvzA	1050	0.183	0.79945	29073	0.61264	0.84066	0.81868	0.76374		-0.03571	0.1511	-0.07692	-0.05494	0.1511
1urnA_1u2fA	997	0.104	0.5493	2958.86	0.4507	0.3662	0.50704	0.49296		-0.05634	0.04226	0.12676	-0.01408	0.04226
1urnA_2u1a	837	0.229	0	1761.75	0.88	0	0	0		0	-0.88	0	0	-0.88
1uteA_1qhwA	399	0.841	1	852.04	0.90333	1	1	0.78		-0.22	-0.12333	-0.22	-0.22	-0.12333
1uteA_4kbpA	844	0.146	0.63008	13124	0.60976	0.53252	0.58943	0.78049		0.15041	0.17073	0.24797	0.19106	0.17073
1vcaA_2fcbA	473	0.041	0	6109.55	0	0	0.30882	0.48529		0.48529	0.48529	0.48529	0.17647	0.48529
1vdrA_3dfr	1050	0.255	0.88235	1121.6	0.70588	0.87582	0.81699	0.93464		0.05229	0.22876	0.05882	0.11765	0.22876
1vfrA_1icuB	581	0.332	0.98077	370.08	0.99038	0.88462	0.9375	0.79327		-0.1875	-0.19711	-0.09135	-0.14423	-0.19711
1vfrA_1nox	604	0.217	0.87117	397.22	0.8589	0.88344	0.8773	0.92638		0.05521	0.06748	0.04294	0.04908	0.06748
1vfyA_1hyiA	1050	0.418	0.87273	16154.1	0.90909	0.96364	0.85455	0.96364		0.09091	0.05455	0	0.10909	0.05455
1vid_2admA	174	0.052	0.29688	194.29	0	0.11719	0.40625	0.4375		0.14062	0.4375	0.32031	0.03125	0.4375
1vid_2dpmA	580	0.078	0.325	1274.01	0.10833	0.4	0.28333	0.16667		-0.15833	0.05834	-0.23333	-0.11666	0.05834
1vid_3mag	60	0.052	0.63235	16.69	0	0.77941	0.30882	0.70588		0.07353	0.70588	-0.07353	0.39706	0.70588
1vpfA_1pdgA	421	0.213	0.77333	251.14	0.89333	0.88	0.86667	0.90667		0.13334	0.01334	0.02667	0.04	0.01334
1vpsA_1dzlA	51	0.091	0.26415	3.15	0.075472	0.43396	0.075472	0		-0.26415	-0.075472	-0.43396	-0.075472	-0.075472
1vsgA_2vsgA	658	0.141	0.74632	13020.3	0.46691	0.83088	0.84191	0.31985		-0.42647	-0.14706	-0.51103	-0.52206	-0.14706
1wab_1deoA	323	0.142	0.73729	544.5	0.5678	0.77119	0.63559	0.72034		-0.01695	0.15254	-0.05085	0.08475	0.15254
1wdcC_1br4B	1042	0.382	0.95385	2429.39	0.71538	0.82308	0.86154	0.75385		-0.2	0.03847	-0.06923	-0.10769	0.03847
1wer_1nf1A	464	0.213	0.76596	5081.83	0.75745	0.92766	0.82553	0.77021		0.00425	0.01276	-0.15745	-0.05532	0.01276
1wgjA_2prd	599	0.156	0.73099	923.68	0.69006	0.7076	0.75439	0.74269		0.0117	0.05263	0.03509	-0.0117	0.05263
1wit_2ncm	70	0.184	0.8375	38.68	0.9375	0.8625	0.85	0.85		0.0125	-0.0875	-0.0125	0	-0.0875
1wwcA_1he7A	111	0.381	1	2116.22	0.9759	0.9759	0.96386	0.84337		-0.15663	-0.13253	-0.13253	-0.12049	-0.13253
1x11A_2nmbA	228	0.144	0.82051	408.06	0.87179	0.92308	0.75641	0.85897		0.03846	-0.01282	-0.06411	0.10256	-0.01282
1xbd_1ayoA	176	0.115	0.15254	68.88	0	0	0.13559	0.084746		-0.067794	0.084746	0.084746	-0.050844	0.084746
1xel_1i3nA	1050	0.524	1	7145.53	0.99703	0.99407	0.9911	0.82789		-0.17211	-0.16914	-0.16618	-0.16321	-0.16914
1xikA_1qghA	191	0.026	0	56.41	0	0.208	0	0		0	0	-0.208	0	0
1xikA_1xsm	260	0.185	0.83577	199.11	0.80292	0.82482	0.86131	0.86861		0.03284	0.06569	0.04379	0.0073	0.06569
1xvaA_2dpmA	562	0.066	0.088	1142.83	0.08	0.296	0.368	0		-0.088	-0.08	-0.296	-0.368	-0.08
1xvaA_2ercA	706	0.068	0.29921	1266.34	0.41732	0.51181	0.34646	0.40945		0.11024	-0.00787	-0.10236	0.06299	-0.00787
1xwl_1t7pA	551	0.192	0.77747	7039.11	0.73077	0.58516	0.86538	0.82418		0.04671	0.09341	0.23902	-0.0412	0.09341
1xwl_2kfzA	522	0.383	0.96215	9030.26	0.70518	0.9502	0.94223	0.78884		-0.17331	0.08366	-0.16136	-0.15339	0.08366
1xxaA_1b4aA	281	0.282	1	17.91	0.98361	0.98361	0.96721	0.98361		-0.01639	0	0	0.0164	0
1ybvA_1g6q2	1050	0.07	0.29851	8065.73	0.25373	0.62687	0.46269	0.67164		0.37313	0.41791	0.04477	0.20895	0.41791
1ybvA_2ae2B	1050	0.259	0.73707	6745.61	0.74138	0.86638	0.78879	0.77586		0.03879	0.03448	-0.09052	-0.01293	0.03448
1yer_1b63A	541	0.155	0.61538	1732.66	0.625	0.65385	0.38462	0		-0.61538	-0.625	-0.65385	-0.38462	-0.625
1yge_1byt	136	0.706	0.9975	226.17	0.99875	0.9975	0.9975	0.53875		-0.45875	-0.46	-0.45875	-0.45875	-0.46
1yghA_1bob	165	0.085	0.38739	254.97	0	0.47748	0	0.081081		-0.306309	0.081081	-0.396399	0.081081	0.081081
1yghA_1i21A	208	0.11	0.48913	402.43	0.71739	0.66304	0.56522	0.5		0.01087	-0.21739	-0.16304	-0.06522	-0.21739
1yghA_1qsrA	178	0.53	0.96795	237.21	0.94231	0.98718	0.97436	0.5641		-0.40385	-0.37821	-0.42308	-0.41026	-0.37821
1ygs_1devA	229	0.474	0.92778	277.45	0.93889	0.89444	0.88333	0.54444		-0.38334	-0.39445	-0.35	-0.33889	-0.39445
1ytbA_1qnaB	441	0.85	1	400.4	1	1	1	0.25281		-0.74719	-0.74719	-0.74719	-0.74719	-0.74719
1zin_5ukdA	1050	0.24	0.90374	12333.2	0.96791	0.74866	0.87701	0.92513		0.02139	-0.04278	0.17647	0.04812	-0.04278
1zpdA_1qpbB	1050	0.283	0.70149	10432.4	0.55597	0.85634	0.90299	0.85634		0.15485	0.30037	0	-0.04665	0.30037
1zxq_1ic1A	195	0.323	0.92982	283.31	0.71345	0.94737	0.92982	0.1462		-0.78362	-0.56725	-0.80117	-0.78362	-0.56725
2a3dA_1fpoA	38	0.137	0.91379	0.89	0.18966	0.94828	0.74138	0.37931		-0.53448	0.18965	-0.56897	-0.36207	0.18965
2abk_1ebmA	1050	0.104	0.60825	6485.74	0.57732	0.4433	0.72165	0.82474		0.21649	0.24742	0.38144	0.10309	0.24742
2admA_3mag	58	0.052	0	16.41	0	0	0.18367	0		0	0	0	-0.18367	0
2afpA_1ixxB	1050	0.172	0.77778	18224.2	0.75	0.79167	0.79167	0.79167		0.01389	0.04167	0	0	0.04167
2bbkH_1qfmA	91	0.101	0	48.01	0	0.45161	0.37788	0		0	0	-0.45161	-0.37788	0
2bbvA_1f2nA	33	0.062	0.55556	0.63	0.39259	0.40741	0.42222	0.36296		-0.1926	-0.02963	-0.04445	-0.05926	-0.02963
2bce_1acl	1050	0.298	0.81718	17525	0.69824	0.95154	0.80396	0.80617		-0.01101	0.10793	-0.14537	0.00221	0.10793
2bce_1qonA	1050	0.274	0.62346	37029.6	0.40741	0.82305	0.63374	0.79218		0.16872	0.38477	-0.03087	0.15844	0.38477
2bopA_1ris	112	0.047	0	15.99	0.24074	0	0	0		0	-0.24074	0	0	-0.24074
2btvA_2btvB	31	0.864	0.99314	7.55	0.99314	0.99314	0.99314	0.30178		-0.69136	-0.69136	-0.69136	-0.69136	-0.69136
2cba_1koqB	1050	0.287	0.78774	15116.3	0.69811	0.6934	0.83491	0.77358		-0.01416	0.07547	0.08018	-0.06133	0.07547
2cblA_1psrA	75	0.03	0.16129	33.13	0	0	0	0.27419		0.1129	0.27419	0.27419	0.27419	0.27419
2cbp_1f56C	1050	0.552	1	3388.89	0.86667	1	1	0.92222		-0.07778	0.05555	-0.07778	-0.07778	0.05555
2ccyA_256bA	242	0.134	0.62069	23.54	0.63218	0.73563	0.55172	0.93103		0.31034	0.29885	0.1954	0.37931	0.29885
2cmd_1mldD	442	0.577	0.96753	850.21	0.91883	0.90909	0.97403	0.91883		-0.0487	0	0.00974	-0.0552	0
2cmd_3ldh	572	0.176	0.59011	1779.44	0.60777	0.59717	0.67491	0.76678		0.17667	0.15901	0.16961	0.09187	0.15901
2cpl_1c5fC	1050	0.488	0.97561	8654.7	0.62195	0.78659	0.96341	0.82317		-0.15244	0.20122	0.03658	-0.14024	0.20122
2cpl_2nul	1050	0.262	0.76389	14674.3	0.76389	0.52083	0.79167	0.85417		0.09028	0.09028	0.33334	0.0625	0.09028
2dhqA_1c9kB	1050	0.132	0.19048	400.93	0	0	0.2381	0		-0.19048	0	0	-0.2381	0
2dkb_2gsaA	970	0.195	0.71939	17727.8	0.64541	0.6148	0.74235	0.81122		0.09183	0.16581	0.19642	0.06887	0.16581
2dkb_2oatC	985	0.253	0.8285	15453.9	0.65699	0.8628	0.83641	0.86016		0.03166	0.20317	-0.00264	0.02375	0.20317
2dorA_1ep3A	833	0.264	0.74315	5537.5	0.69178	0.88014	0.82192	0.80822		0.06507	0.11644	-0.07192	-0.0137	0.11644
2dri_8abp	1050	0.203	0.78491	7069.78	0.57736	0.66415	0.67925	0.89811		0.1132	0.32075	0.23396	0.21886	0.32075
2eboA_1mof	153	0.162	0.96154	70.9	0.90385	0.73077	0.75	0.92308		-0.03846	0.01923	0.19231	0.17308	0.01923
2er7E_2rmpA	1050	0.236	0.76271	23294.1	0.65763	0.62373	0.72203	0.80339		0.04068	0.14576	0.17966	0.08136	0.14576
2ercA_3mag	57	0.031	0.41111	7.23	0.31111	0.34444	0.3	0.35556		-0.05555	0.04445	0.01112	0.05556	0.04445
2fal_1ebt	139	0.253	0.96429	7.26	0.93571	0.96429	0.96429	0.87857		-0.08572	-0.05714	-0.08572	-0.08572	-0.05714
2fal_3sdhA	212	0.219	0.90511	32.74	0.9562	0.92701	0.94161	0.89051		-0.0146	-0.06569	-0.0365	-0.0511	-0.06569
2fcbA_1iisC	621	0.491	0.93711	5550.5	0.85535	0.92453	0.96855	0.85535		-0.08176	0	-0.06918	-0.1132	0
2fcbA_2ncm	70	0.153	0.80645	40.73	0	0	0	0.95161		0.14516	0.95161	0.95161	0.95161	0.95161
2fnbA_1bpv	146	0.147	0.53731	8580.1	0.80597	0	0.77612	0.86567		0.32836	0.0597	0.86567	0.08955	0.0597
2gar_1bxkA	897	0.074	0	1624.47	0	0.125	0.017857	0		0	0	-0.125	-0.017857	0
2gdm_1a6m	407	0.157	0.62759	114.77	0.92414	0.86897	0.85517	0.90345		0.27586	-0.02069	0.03448	0.04828	-0.02069
2gdm_2vhbA	641	0.209	0.74809	1112.15	0.77099	0.74809	0.91603	0.79389		0.0458	0.0229	0.0458	-0.12214	0.0229
2gmfA_1f6fA	77	0.074	0	7.99	0	0	0	0.016393		0.016393	0.016393	0.016393	0.016393	0.016393
2hbg_2vhbA	499	0.17	0.90769	331.52	0.94615	0.88462	0.87692	0.93846		0.03077	-0.00769	0.05384	0.06154	-0.00769
2hbg_3sdhA	159	0.143	0.8797	22	0.8797	0.91729	0.68421	0.91729		0.03759	0.03759	0	0.23308	0.03759
2hddA_1b8iA	1017	0.473	0.98182	1701.88	1	1	0.98182	0.98182		0	-0.01818	-0.01818	0	-0.01818
2hdhA_3hdhB	1050	0.908	1	23771.6	1	1	1	0.2543		-0.7457	-0.7457	-0.7457	-0.7457	-0.7457
2hrvA_1agjA	67	0.137	0.57778	39.3	0.26667	0.31111	0.11111	0.1		-0.47778	-0.16667	-0.21111	-0.01111	-0.16667
2hrvA_5ptp	1036	0.081	0.22472	14223	0.29213	0.033708	0.20225	0.33708		0.11236	0.04495	0.303372	0.13483	0.04495
2hts_2irfG	1050	0.125	0.18644	2269.68	0.15254	0.25424	0.11864	0		-0.18644	-0.15254	-0.25424	-0.11864	-0.15254
2i1b_1iltA	256	0.248	0.90441	72.51	0.86765	0.78676	0.83824	0.83824		-0.06617	-0.02941	0.05148	0	-0.02941
2i1b_1iraX	271	0.242	0.82353	134.01	0.90441	0.91176	0.84559	0.63971		-0.18382	-0.2647	-0.27205	-0.20588	-0.2647
2i1b_2ila	197	0.229	0.76692	42.44	0.80451	0.78947	0.75188	0.81955		0.05263	0.01504	0.03008	0.06767	0.01504
2if1_1d1rA	1050	0.183	0.72881	3069.15	0.86441	0.57627	0.88136	0.69492		-0.03389	-0.16949	0.11865	-0.18644	-0.16949
2ila_1abrB	79	0.076	0	6.69	0.16505	0.31068	0.3301	0		0	-0.16505	-0.31068	-0.3301	-0.16505
2ila_1hce	57	0.138	0.71875	3.59	0.55208	0	0.69792	0.61458		-0.10417	0.0625	0.61458	-0.08334	0.0625
2ilk_1vlk	197	0.839	0.99281	28.7	1	1	0.98561	0.48921		-0.5036	-0.51079	-0.51079	-0.4964	-0.51079
2lbd_2prgA	565	0.245	0.74123	3834.06	0.60526	0.63158	0.80263	0.7193		-0.02193	0.11404	0.08772	-0.08333	0.11404
2masA_1ezrA	1050	0.773	0.99023	4895.42	0.99023	0.98371	0.99023	0.88274		-0.10749	-0.10749	-0.10097	-0.10749	-0.10749
2mbr_1qltA	861	0.097	0.728	2262.62	0.592	0.576	0.448	0.632		-0.096	0.04	0.056	0.184	0.04
2mev1_1tmf1	47	0.47	0.93089	13.8	0.85772	0.9187	0.92276	0.68699		-0.2439	-0.17073	-0.23171	-0.23577	-0.17073
2nlrA_1h8vF	297	0.27	0.73301	201.31	0.79612	0.73786	0.78641	0.88835		0.15534	0.09223	0.15049	0.10194	0.09223
2nmbA_1shcA	272	0.197	0.82609	906.96	0.82609	0.8	0.8087	0.8087		-0.01739	-0.01739	0.0087	0	-0.01739
2nsyA_1sur	348	0.048	0.20755	291.01	0.15094	0.37736	0.15094	0.11321		-0.09434	-0.03773	-0.26415	-0.03773	-0.03773
2occB_1qleB	908	0.339	0.96364	4377.76	0.87727	0.79545	0.94545	0.76364		-0.2	-0.11363	-0.03181	-0.18181	-0.11363
2ohxA_3hudA	1050	0.872	1	12794.7	1	1	1	0.8262		-0.1738	-0.1738	-0.1738	-0.1738	-0.1738
2omf_1osmC	707	0.603	0.95963	1908.2	0.95652	0.94099	0.95031	0.86957		-0.09006	-0.08695	-0.07142	-0.08074	-0.08695
2omf_2por	1036	0.121	0.17188	21550.7	0.27083	0.83333	0	0		-0.17188	-0.27083	-0.83333	0	-0.27083
2pgd_1pgjA	131	0.321	0.96847	59.65	0.97748	0.94144	0.96171	0.68018		-0.28829	-0.2973	-0.26126	-0.28153	-0.2973
2pii_1cc8A	1050	0.062	0	300.43	0.31481	0.37037	0	0.35185		0.35185	0.03704	-0.01852	0.35185	0.03704
2pkaA_1a7s	1050	0.275	0.5125	11847.1	0.75	0.65	0.6875	0.875		0.3625	0.125	0.225	0.1875	0.125
2pkaA_1aksA	1050	0.412	0.90789	7111.41	0.73684	0.97368	0.96053	0.96053		0.05264	0.22369	-0.01315	0	0.22369
2por_3prn	305	0.223	0.79134	595.75	0.66142	0.84646	0.67717	0.66535		-0.12599	0.00393	-0.18111	-0.01182	0.00393
2prgA_3erdA	678	0.14	0.66981	5851.44	0.67453	0.66038	0.63679	0.73113		0.06132	0.0566	0.07075	0.09434	0.0566
2pth_1c8bA	1035	0.114	0.29464	3037.83	0.25893	0.36607	0.25893	0.27679		-0.01785	0.01786	-0.08928	0.01786	0.01786
2qwc_1b9vA	20	0.302	0.85714	1.27	0.85165	0.86813	0.91484	0.71703		-0.14011	-0.13462	-0.1511	-0.19781	-0.13462
2qwc_1nsdB	22	0.255	0.89972	1.48	0.88301	0.88858	0.81058	0.73816		-0.16156	-0.14485	-0.15042	-0.07242	-0.14485
2reb_1cr1A	257	0.102	0.48175	274.83	0.54015	0.62774	0.27007	0.44526		-0.03649	-0.09489	-0.18248	0.17519	-0.09489
2reb_1g19A	219	0.63	1	145.8	1	0.9934	0.9901	0.54455		-0.45545	-0.45545	-0.44885	-0.44555	-0.45545
2rmpA_1avfA	1050	0.258	0.76604	26899.8	0.73585	0.79245	0.70189	0.89434		0.1283	0.15849	0.10189	0.19245	0.15849
2rn2_1ekeA	1050	0.11	0.13514	1138.23	0	0	0.067568	0.094595		-0.040545	0.094595	0.094595	0.027027	0.094595
2scuA_1drw	665	0.059	0.53571	670.83	0.61607	0.65179	0.75893	0.6875		0.15179	0.07143	0.03571	-0.07143	0.07143
2scuA_1eudA	381	0.668	0.98592	1607.63	0.94718	0.95775	0.99648	0.82746		-0.15846	-0.11972	-0.13029	-0.16902	-0.11972
2scuB_1eucB	345	0.444	0.98892	613	1	0.99723	0.98892	0.71468		-0.27424	-0.28532	-0.28255	-0.27424	-0.28532
2shpA_1i9sA	1050	0.031	0.27481	44662.9	0.16031	0	0.21374	0		-0.27481	-0.16031	0	-0.21374	-0.16031
2tbvA_1pov1	74	0.06	0.27711	5.17	0.084337	0.3494	0.15663	0.036145		-0.240965	-0.048192	-0.313255	-0.120485	-0.048192
2tct_1a6i	1050	0.924	1	2256.49	0.94819	1	1	0.82902		-0.17098	-0.11917	-0.17098	-0.17098	-0.11917
2tgi_1es7C	871	0.306	0.76087	2369.98	0.75	0.8913	0.90217	0.90217		0.1413	0.15217	0.01087	0	0.15217
2thiA_1eu8A	329	0.146	0.55251	263.59	0.60274	0.64384	0.60731	0.73059		0.17808	0.12785	0.08675	0.12328	0.12785
2tnfA_1d4vB	352	0.196	0.92969	137.38	0.86719	0.875	0.71875	0.89844		-0.03125	0.03125	0.02344	0.17969	0.03125
2tpsA_1qpoA	1050	0.084	0.69697	9736.58	0.20202	0.53535	0.48485	0.51515		-0.18182	0.31313	-0.0202	0.0303	0.31313
2tysA_1pii	489	0.118	0	484.12	0.035714	0.65476	0.32143	0.66667		0.66667	0.630956	0.01191	0.34524	0.630956
2tysB_1tdj	832	0.154	0.65827	7069.78	0.60072	0.71583	0.65827	0.80935		0.15108	0.20863	0.09352	0.15108	0.20863
2u2fA_1u2fA	1050	0.188	0	2187.81	0.68493	0.43836	0	0.82192		0.82192	0.13699	0.38356	0.82192	0.13699
2xat_3tdt	189	0.073	0.74194	51.53	0.53763	0.64516	0.73118	0.7957		0.05376	0.25807	0.15054	0.06452	0.25807
3bct_1g3jC	332	0.91	1	1578.75	0.97658	1	1	0.49883		-0.50117	-0.47775	-0.50117	-0.50117	-0.47775
3chbD_1prtF	26	0.126	0.97468	0.38	0.58228	0.34177	0.43038	0.11392		-0.86076	-0.46836	-0.22785	-0.31646	-0.46836
3chy_1b00B	1050	0.266	0.84034	25557.6	0.77311	0.87395	0.88235	0.85714		0.0168	0.08403	-0.01681	-0.02521	0.08403
3chy_1tmy	1050	0.273	0.94737	5749.95	0.70175	0.95614	0.92982	0.97368		0.02631	0.27193	0.01754	0.04386	0.27193
3chy_4tmyB	1050	0.266	0.95763	14733.4	0.79661	1	0.94915	0.94068		-0.01695	0.14407	-0.05932	-0.00847	0.14407
3cla_1nocB	302	0.46	0.99057	62.73	0.98113	0.99528	0.98113	0.94811		-0.04246	-0.03302	-0.04717	-0.03302	-0.03302
3crd_3ygsP	174	0.18	0.7381	44.5	0.89286	0.75	0.78571	0.72619		-0.01191	-0.16667	-0.02381	-0.05952	-0.16667
3erdA_1dkfA	645	0.241	0.76617	5039.85	0.74627	0.63184	0.75622	0.801		0.03483	0.05473	0.16916	0.04478	0.05473
3erdA_1ereB	382	0.788	1	586.3	0.84456	1	1	0.60104		-0.39896	-0.24352	-0.39896	-0.39896	-0.24352
3eugA_1lauE	463	0.44	0.93897	287.83	0.8216	0.89671	0.94836	0.88732		-0.05165	0.06572	-0.00939	-0.06104	0.06572
3inkC_1irl	84	0.785	0.85714	1.45	0.85714	0.85714	0.85714	0.77143		-0.08571	-0.08571	-0.08571	-0.08571	-0.08571
3ldh_1hlpA	467	0.24	0.76792	815.11	0.78498	0.75768	0.82594	0.82253		0.05461	0.03755	0.06485	-0.00341	0.03755
3lzt_1gbzA	443	0.597	0.99225	517.51	0.82171	0.9845	0.99225	0.75194		-0.24031	-0.06977	-0.23256	-0.24031	-0.06977
3nul_1acf	533	0.369	0.96667	323.52	0.91667	0.89167	0.95833	0.9		-0.06667	-0.01667	0.00833	-0.05833	-0.01667
3nul_1fil	581	0.269	0.72131	423.51	0.77869	0.54098	0.67213	0.83607		0.11476	0.05738	0.29509	0.16394	0.05738
3nul_1ifqA	411	0.077	0.12941	243.38	0.011765	0.058824	0.023529	0.32941		0.2	0.317645	0.270586	0.305881	0.317645
3pchM_3pchA	634	0.207	0.82895	796.4	0.76316	0.78947	0.75658	0.76316		-0.06579	0	-0.02631	0.00658	0
3pte_1pmd	1050	0.064	0.14286	9413.46	0.02521	0.37815	0.15126	0.43697		0.29411	0.41176	0.05882	0.28571	0.41176
3pte_1skf	1050	0.107	0.23016	19712.4	0.44444	0.38095	0.44444	0.59524		0.36508	0.1508	0.21429	0.1508	0.1508
3pyp_1drmA	364	0.129	0.39583	1287.55	0.5625	0.34375	0.35417	0.5		0.10417	-0.0625	0.15625	0.14583	-0.0625
3sdhA_1sctF	118	0.552	0.99306	8.67	0.9375	0.95833	0.99306	0.90972		-0.08334	-0.02778	-0.04861	-0.08334	-0.02778
3seb_1enfA	94	0.269	0.96491	5.91	0.96491	0.94737	0.92982	0.73099		-0.23392	-0.23392	-0.21638	-0.19883	-0.23392
3stdA_2std	79	0.944	0.95652	5.85	0.95652	0.95652	0.95652	0.86335		-0.09317	-0.09317	-0.09317	-0.09317	-0.09317
3tgl_1dt5A	1050	0.291	0.68952	9287.86	0.47177	0.70565	0.7379	0.67742		-0.0121	0.20565	-0.02823	-0.06048	0.20565
3ullA_1kawB	1050	0.302	0.78889	1339.82	0.76667	0.77778	0.77778	0.76667		-0.02222	0	-0.01111	-0.01111	0
3ullA_1prtF	1026	0.123	0.125	654.98	0.053571	0.46429	0.071429	0		-0.125	-0.053571	-0.46429	-0.071429	-0.053571
3vub_2vubH	436	0.931	0.95918	22.03	0.95918	0.95918	0.95918	0.93878		-0.0204	-0.0204	-0.0204	-0.0204	-0.0204
4aahA_1flgB	401	0.299	0.94466	1912.86	0.917	0.86166	0.91502	0.47826		-0.4664	-0.43874	-0.3834	-0.43676	-0.43874
4bcl_1ksaA	12	0.783	0.99709	0.36	0.99709	1	1	0.41279		-0.5843	-0.5843	-0.58721	-0.58721	-0.5843
4crxA_1floA	280	0.043	0.094017	380.17	0.54701	0.5641	0.4188	0.53846		0.444443	-0.00855	-0.02564	0.11966	-0.00855
4icb_1mho	1050	0.355	0.94118	1745.23	0.91176	1	1	0.94118		0	0.02942	-0.05882	-0.05882	0.02942
4mbp_1eljA	1050	0.271	0.90141	12119.5	0.41972	0.83099	0.85352	0.95775		0.05634	0.53803	0.12676	0.10423	0.53803
4mbp_1eu8A	1050	0.228	0.65396	3903.68	0.39296	0.6217	0.82405	0.88856		0.2346	0.4956	0.26686	0.06451	0.4956
4mbp_1ezpA	1050	0.886	0.99153	10670.8	0.58051	0.99153	0.99153	0.95763		-0.0339	0.37712	-0.0339	-0.0339	0.37712
4mbp_1gggB	1050	0.049	0	4352.38	0	0	0.26882	0.35484		0.35484	0.35484	0.35484	0.08602	0.35484
4pgaA_1ho3A	1012	0.47	0.98765	3673.14	0.89815	0.97222	0.98148	0.48148		-0.50617	-0.41667	-0.49074	-0.5	-0.41667
4uagA_1eehA	1050	0.702	1	19535.8	1	1	1	0.83737		-0.16263	-0.16263	-0.16263	-0.16263	-0.16263
5hpgA_2pk4	587	0.512	1	5647.99	0.89744	0.98718	0.97436	0.92308		-0.07692	0.02564	-0.0641	-0.05128	0.02564
5nul_1akt	620	0.29	0.87692	171.6	0.94615	0.91538	0.90769	0.9		0.02308	-0.04615	-0.01538	-0.00769	-0.04615
5nul_1j9gA	786	0.283	0.81022	384.62	0.89051	0.86131	0.88321	0.9854		0.17518	0.09489	0.12409	0.10219	0.09489
5tmpA_3tmkG	1050	0.252	0.68421	3674.81	0.7	0.61579	0.76842	0.81053		0.12632	0.11053	0.19474	0.04211	0.11053
6prcL_6prcM	68	0.253	0.95122	5.84	0.90244	0.95528	0.89837	0.63415		-0.31707	-0.26829	-0.32113	-0.26422	-0.26829
7taa_2taaA	973	0.952	0.96406	26628.4	0.94715	0.96406	0.96406	0.6871		-0.27696	-0.26005	-0.27696	-0.27696	-0.26005
8fabA_1tetH	1035	0.252	0.74054	582.79	0.56757	0.84865	0.57838	0.31351		-0.42703	-0.25406	-0.53514	-0.26487	-0.25406
12asA_1atiA	181	0.116	0.1811	32.11	0.14961	0	0.22835	0		-0.1811	-0.14961	0	-0.22835	-0.14961
16pk_1qpg	406	0.441	0.94556	825.39	0.94556	0.94269	0.95129	0.87393		-0.07163	-0.07163	-0.06876	-0.07736	-0.07163
19hcA_1duwA	158	0.78	1	176.66	0.98264	1	1	0.30556		-0.69444	-0.67708	-0.69444	-0.69444	-0.67708
153l_1cnsA	164	0.086	0.058824	39.14	0	0.5098	0	0.19608		0.137256	0.19608	-0.31372	0.19608	0.19608
average:	611.614	0.216756	0.639144	4431.6	0.602696	0.617685	0.64162	0.622484		-0.0166604	0.0197877	0.00479881	-0.019136	0.015097
					The 12 muscle runs in red core dumped with signal 11 (segmentation fault).

## Sheet: Wilcoxon-overall
PREFAB MSA	nseq	%identity	gsm-mft	gsm-mus	gsm-clo	gsm-kal	mus-mod		rank	gsm-kal	abs	sign	SR		gsm-mft	abs	sign	SR		gsm-clo	abs	sign	SR		mus-mod	abs	sign	SR
1a0cA_1a0dA	147	0.737	-0.0553	-0.04839	-0.0553	-0.053	-0.04839		1	0.00221	0.00221	1	1		-0.00276	0.00276	-1	-1		-0.00264	0.00264	-1	-1		0.0026	0.0026	1	1
1a0cA_1bxbD	110	0.245	-0.15259	-0.10899	0.02998	-0.13896	-0.10899		2	0.00245	0.00245	1	2		0.00298	0.00298	1	2		0.00267	0.00267	1	2		-0.00327	0.00327	-1	-2
1a0cA_1ubpC	123	0.034	-0.1157	0	0	0	0		3	-0.00268	0.00268	-1	-3		0.00346	0.00346	1	3		-0.00321	0.00321	-1	-3		0.00371	0.00371	1	3
1a0fA_1hqoA	494	0.184	0.2139	0.26203	0.17647	0.04278	0.26203		4	0.00299	0.00299	1	4		-0.00351	0.00351	-1	-4		-0.00372	0.00372	-1	-4		0.0038	0.0038	1	4
1a0fA_1ljrA	1050	0.239	0.26667	0.40513	0.22052	0.12308	0.40513		5	-0.00341	0.00341	-1	-5		0.00371	0.00371	1	5		0.00377	0.00377	1	5		0.00393	0.00393	1	5
1a0fA_1pd21	1050	0.144	0.32447	0.47872	0.45745	0.19149	0.47872		6	0.00383	0.00383	1	6		0.00388	0.00388	1	6		-0.004629	0.004629	-1	-6		-0.00513	0.00513	-1	-6
1a0hA_5hpgA	495	0.158	0.07576	0.19697	0.13637	0.0303	0.19697		7	-0.00388	0.00388	-1	-7		0.00425	0.00425	1	7		0.00472	0.00472	1	7		-0.00544	0.00544	-1	-7
1a0p_1a36A	1050	0.085	0.32143	0.3125	0.1875	0	0.3125		8	-0.00447	0.00447	-1	-8		0.00441	0.00441	1	8		0.00559	0.00559	1	8		0.00556	0.00556	1	8
1a0p_1ae9A	301	0.1	0.25	0.19532	0.03126	0.07813	0.19532		9	-0.0045	0.0045	-1	-9		0.00445	0.00445	1	9		-0.00603	0.00603	-1	-9		-0.00565	0.00565	-1	-9
1a0tP_2mprA	289	0.228	0.07417	0.09615	0.07967	0.05769	0.09615		10	0.00553	0.00553	1	10		0.00446	0.00446	1	10		-0.00621	0.00621	-1	-10		-0.006135	0.006135	-1	-10
1a1z_1d2zA	65	0.099	0.11594	0.21739	0.14492	0.05797	0.21739		11	0.00595	0.00595	1	11		0.00458	0.00458	1	11		0.00655	0.00655	1	11		-0.00637	0.00637	-1	-11
1a02N_1a3qA	183	0.193	-0.05385	0.05385	0.20769	-0.13846	0.05385		12	0.00595	0.00595	1	12		0.00458	0.00458	1	12		-0.00667	0.00667	-1	-12		0.00641	0.00641	1	12
1a2vA_1ksiB	145	0.235	-0.04241	-0.03099	-0.07341	-0.0783	-0.03099		13	-0.00603	0.00603	-1	-13		0.00478	0.00478	1	13		0.00671	0.00671	1	13		-0.00648	0.00648	-1	-13
1a3aA_1a6jA	1050	0.214	0.09352	0.10072	0.1151	0.03597	0.10072		14	0.0061	0.0061	1	14		0.00503	0.00503	1	14		-0.00694	0.00694	-1	-14		-0.0068	0.0068	-1	-14
1a3c_1tc1A	1050	0.193	0.04575	0.183	0.28104	-0.01307	0.183		15	0.00618	0.00618	1	15		0.00559	0.00559	1	15		0.0072	0.0072	1	15		-0.00689	0.00689	-1	-15
1a3k_1c1lA	677	0.219	0.176	0.048	0.296	0.04	0.048		16	-0.00633	0.00633	-1	-16		0.00559	0.00559	1	16		-0.00724	0.00724	-1	-16		-0.00694	0.00694	-1	-16
1a3k_1lcl	910	0.255	0.05385	0.06923	0.85385	0.0077	0.06923		17	0.00636	0.00636	1	17		-0.00568	0.00568	-1	-17		0.00724	0.00724	1	17		-0.0072	0.0072	-1	-17
1a3qA_1gof	743	0.017	0	0	0	0	0		18	0.00637	0.00637	1	18		-0.0057	0.0057	-1	-18		-0.00735	0.00735	-1	-18		0.00735	0.00735	1	18
1a04A_1dz3A	1051	0.141	0.06422	-0.02752	0.22018	0.02752	-0.02752		19	0.00649	0.00649	1	19		0.00598	0.00598	1	19		0.00741	0.00741	1	19		-0.00769	0.00769	-1	-19
1a04A_1ibjA	1050	0.073	0	0	0	-0.39286	0		20	0.00658	0.00658	1	20		0.0061	0.0061	1	20		0.00775	0.00775	1	20		0.00772	0.00772	1	20
1a04A_3chy	1050	0.146	0.0164	0.20492	0.18853	0	0.20492		21	-0.00685	0.00685	-1	-21		-0.00621	0.00621	-1	-21		-0.008	0.008	-1	-21		-0.00787	0.00787	-1	-21
1a4iA_1b0aA	749	0.428	-0.04396	0.01099	-0.02564	-0.03663	0.01099		22	0.0069	0.0069	1	22		0.00621	0.00621	1	22		-0.008	0.008	-1	-22		0.00827	0.00827	1	22
1a4iA_1ee9A	888	0.218	0.00371	-0.11852	-0.02963	-0.02963	-0.11852		23	-0.00699	0.00699	-1	-23		0.00655	0.00655	1	23		0.008	0.008	1	23		-0.00847	0.00847	-1	-23
1a6cA_1bmv1	45	0.076	-0.22059	-0.02942	-0.31618	-0.14706	-0.02942		24	0.00702	0.00702	1	24		-0.0072	0.0072	-1	-24		0.00813	0.00813	1	24		-0.00854	0.00854	-1	-24
1a6dA_1ass	789	0.278	-0.0909	0.14686	0.29371	-0.0909	0.14686		25	-0.00727	0.00727	-1	-25		-0.00724	0.00724	-1	-25		0.00823	0.00823	1	25		-0.00855	0.00855	-1	-25
1a6dA_1derA	448	0.189	0.09312	0.23482	0.08097	0.03644	0.23482		26	0.0073	0.0073	1	26		0.00725	0.00725	1	26		0.00833	0.00833	1	26		-0.00862	0.00862	-1	-26
1a6jA_1hynP	1050	0.167	0.26829	0.17073	0.80488	0.04878	0.17073		27	-0.00741	0.00741	-1	-27		0.00741	0.00741	1	27		-0.0083333	0.0083333	-1	-27		-0.00862	0.00862	-1	-27
1a6l_2fdn	1050	0.179	-0.07272	-0.07272	0.05455	-0.07272	-0.07272		28	-0.00769	0.00769	-1	-28		0.00792	0.00792	1	28		0.00851	0.00851	1	28		-0.00878	0.00878	-1	-28
1a6m_1ash	234	0.139	0.02174	-0.02174	-0.01449	-0.10145	-0.02174		29	0.0077	0.0077	1	29		-0.00807	0.00807	-1	-29		-0.00858	0.00858	-1	-29		0.00893	0.00893	1	29
1a6m_1cg5B	498	0.185	-0.03597	-0.08633	-0.09352	-0.05036	-0.08633		30	-0.00782	0.00782	-1	-30		0.0082	0.0082	1	30		0.0087	0.0087	1	30		0.00926	0.00926	1	30
1a6m_1ewaA	299	0.113	0.05384	0.15384	0.14615	0.11538	0.15384		31	-0.00788	0.00788	-1	-31		0.00833	0.00833	1	31		-0.00877	0.00877	-1	-31		0.00987	0.00987	1	31
1a6m_1flp	214	0.166	-0.07299	-0.08759	-0.0292	-0.10949	-0.08759		32	0.00836	0.00836	1	32		-0.00836	0.00836	-1	-32		-0.00878	0.00878	-1	-32		0.0103	0.0103	1	32
1a6m_1h97A	204	0.172	0.12056	0.06383	-0.02128	0.09929	0.06383		33	-0.0084	0.0084	-1	-33		0.00844	0.00844	1	33		0.00893	0.00893	1	33		0.01081	0.01081	1	33
1a6m_1hlb	474	0.166	-0.08275	-0.08965	-0.06206	-0.10344	-0.08965		34	-0.00847	0.00847	-1	-34		-0.00862	0.00862	-1	-34		0.00893	0.00893	1	34		-0.01092	0.01092	-1	-34
1a6m_1ithA	308	0.139	-0.05756	0.15108	0.04316	-0.05756	0.15108		35	0.00848	0.00848	1	35		0.00862	0.00862	1	35		-0.00918	0.00918	-1	-35		0.01099	0.01099	1	35
1a6m_2fal	329	0.238	-0.0979	-0.07692	-0.06993	-0.0979	-0.07692		36	-0.00852	0.00852	-1	-36		0.00877	0.00877	1	36		-0.00926	0.00926	-1	-36		0.01105	0.01105	1	36
1a6m_2gdm	486	0.159	0.07483	-0.02722	0.03401	0.07483	-0.02722		37	-0.00874	0.00874	-1	-37		-0.00885	0.00885	-1	-37		-0.00926	0.00926	-1	-37		-0.011111	0.011111	-1	-37
1a6m_2hbg	399	0.185	-0.05797	0.03623	-0.00724	0.05797	0.03623		38	0.00877	0.00877	1	38		0.00893	0.00893	1	38		0.00934	0.00934	1	38		-0.01118	0.01118	-1	-38
1a6m_2vhbA	689	0.119	0.28682	0.0155	0.05426	0.30232	0.0155		39	-0.00881	0.00881	-1	-39		-0.00917	0.00917	-1	-39		-0.00935	0.00935	-1	-39		0.01124	0.01124	1	39
1a6m_3sdhA	415	0.199	-0.04445	0.09629	-0.05186	-0.10371	0.09629		40	-0.00926	0.00926	-1	-40		-0.00961	0.00961	-1	-40		-0.00939	0.00939	-1	-40		0.0113	0.0113	1	40
1a6o_1buhA	1050	0.239	0.00844	0.13502	0.76793	-0.10127	0.13502		41	-0.00935	0.00935	-1	-41		-0.00971	0.00971	-1	-41		0.00974	0.00974	1	41		0.01137	0.01137	1	41
1a7s_1agjA	1050	0.109	0.08	0.13714	-0.05714	-0.01714	0.13714		42	0.00941	0.00941	1	42		0.00981	0.00981	1	42		-0.00981	0.00981	-1	-42		0.01137	0.01137	1	42
1a7s_2cgaB	1050	0.249	0.11579	0.17368	0.60526	0.19473	0.17368		43	-0.00943	0.00943	-1	-43		0.0099	0.0099	1	43		-0.01	0.01	-1	-43		-0.01149	0.01149	-1	-43
1a7tA_1e5dA	608	0.145	0.16019	0.23786	0.23301	-0.04854	0.23786		44	0.00943	0.00943	1	44		-0.00997	0.00997	-1	-44		-0.01053	0.01053	-1	-44		0.0115	0.0115	1	44
1a7tA_1smlA	613	0.123	0.01546	0.18041	0.04639	0.13402	0.18041		45	-0.00952	0.00952	-1	-45		-0.01	0.01	-1	-45		0.01087	0.01087	1	45		-0.01176	0.01176	-1	-45
1a7w_1aoiA	1044	0.175	-0.64062	-0.78125	-1	-0.65625	-0.78125		46	-0.00953	0.00953	-1	-46		0.01014	0.01014	1	46		-0.01111	0.01111	-1	-46		0.01177	0.01177	1	46
1a7w_1aoiB	1050	0.195	0.22951	-0.09836	-0.03279	-0.03279	-0.09836		47	0.00957	0.00957	1	47		-0.01025	0.01025	-1	-47		0.01112	0.01112	1	47		-0.0119	0.0119	-1	-47
1a7w_1b67B	453	0.809	0	0	0	0	0		48	0.00981	0.00981	1	48		-0.01031	0.01031	-1	-48		0.01136	0.01136	1	48		0.0119	0.0119	1	48
1a7w_1bh9B	630	0.193	0.25757	0.01515	0.28787	0.12121	0.01515		49	-0.00991	0.00991	-1	-49		0.01031	0.01031	1	49		0.01177	0.01177	1	49		-0.01191	0.01191	-1	-49
1a7w_1tafA	523	0.227	0.07813	0.04688	0.0625	0.32813	0.04688		50	0.0101	0.0101	1	50		0.01049	0.01049	1	50		0.0119	0.0119	1	50		-0.01197	0.01197	-1	-50
1a7w_1tafB	494	0.235	0.01563	-0.01562	0	0	-0.01562		51	-0.01031	0.01031	-1	-51		-0.01073	0.01073	-1	-51		0.0119	0.0119	1	51		-0.01205	0.01205	-1	-51
1a8d_1wba	72	0.033	-0.82166	-0.050955	-0.80255	0	-0.050955		52	-0.01075	0.01075	-1	-52		0.01075	0.01075	1	52		0.01191	0.01191	1	52		-0.01205	0.01205	-1	-52
1a8h_1qqtA	817	0.224	-0.48975	-0.58543	-0.39408	-0.58087	-0.58543		53	-0.01075	0.01075	-1	-53		0.01087	0.01087	1	53		-0.01197	0.01197	-1	-53		-0.01228	0.01228	-1	-53
1a8l_1hyuA	276	0.19	-0.70313	-0.73438	-0.6875	-0.66667	-0.73438		54	-0.01075	0.01075	-1	-54		0.01087	0.01087	1	54		-0.01219	0.01219	-1	-54		-0.01242	0.01242	-1	-54
1a8o_1qrjB	219	0.096	-0.02941	-0.02941	-0.05883	-0.05883	-0.02941		55	0.01087	0.01087	1	55		-0.01098	0.01098	-1	-55		-0.01227	0.01227	-1	-55		0.01266	0.01266	1	55
1a8rA_1fb1D	581	0.303	-0.25946	-0.25405	-0.24324	-0.19459	-0.25405		56	-0.01099	0.01099	-1	-56		-0.01099	0.01099	-1	-56		-0.01244	0.01244	-1	-56		0.01266	0.01266	1	56
1a9nA_1dceA	1050	0.204	0.79339	0.47934	0.57025	-0.16529	0.47934		57	0.01099	0.01099	1	57		0.01099	0.01099	1	57		-0.0125	0.0125	-1	-57		0.01276	0.01276	1	57
1a12A_1jtdB	1050	0.157	-0.11154	0.37692	0.47692	0.47692	0.37692		58	0.01099	0.01099	1	58		-0.01101	0.01101	-1	-58		-0.0125	0.0125	-1	-58		-0.01282	0.01282	-1	-58
1a28A_2prgA	478	0.135	0.1659	0.16129	0.23964	0.09678	0.16129		59	-0.01111	0.01111	-1	-59		0.01123	0.01123	1	59		0.01265	0.01265	1	59		0.01282	0.01282	1	59
1a28A_3erdA	375	0.207	-0.07423	-0.06987	0.32751	0.08297	-0.06987		60	-0.01111	0.01111	-1	-60		0.0113	0.0113	1	60		-0.01287	0.01287	-1	-60		0.01282	0.01282	1	60
1a36A_1a41	225	0.062	-0.36559	0.05376	-0.31183	-0.01075	0.05376		61	0.01127	0.01127	1	61		-0.01136	0.01136	-1	-61		0.01307	0.01307	1	61		0.01282	0.01282	1	61
1a44_1qouB	1050	0.238	-0.07382	0.08054	0.04027	-0.20805	0.08054		62	0.01136	0.01136	1	62		-0.01137	0.01137	-1	-62		-0.01315	0.01315	-1	-62		0.01298	0.01298	1	62
1a49A_1dxeA	914	0.066	0.02689	0.06452	0.11828	0.14516	0.06452		63	-0.01145	0.01145	-1	-63		0.0114	0.0114	1	63		0.01333	0.01333	1	63		0.01299	0.01299	1	63
1a49A_1pkyC	344	0.407	-0.25	-0.19687	-0.2625	-0.24687	-0.19687		64	-0.01158	0.01158	-1	-64		0.01142	0.01142	1	64		0.0137	0.0137	1	64		0.01299	0.01299	1	64
1a49A_2tpsA	904	0.042	-0.110495	0.016575	-0.116025	-0.088395	0.016575		65	0.01169	0.01169	1	65		0.01149	0.01149	1	65		-0.0137	0.0137	-1	-65		0.01316	0.01316	1	65
1a53_1dvjA	674	0.093	0.03279	-0.03825	-0.10382	0.19126	-0.03825		66	-0.0117	0.0117	-1	-66		-0.01158	0.01158	-1	-66		0.01389	0.01389	1	66		-0.01316	0.01316	-1	-66
1a53_1hg3A	714	0.138	-0.25	0.25	-0.15761	-0.125	0.25		67	-0.01182	0.01182	-1	-67		0.01163	0.01163	1	67		-0.01402	0.01402	-1	-67		-0.01334	0.01334	-1	-67
1a53_1nsj	1050	0.109	0.33333	0.19125	0.33333	0.33333	0.19125		68	-0.01191	0.01191	-1	-68		0.0117	0.0117	1	68		-0.01409	0.01409	-1	-68		0.01334	0.01334	1	68
1a53_1qo2A	832	0.105	0	-0.00544	0.50543	0	-0.00544		69	-0.01191	0.01191	-1	-69		-0.01176	0.01176	-1	-69		-0.01429	0.01429	-1	-69		0.0137	0.0137	1	69
1a62_1mjc	140	0.12	-0.38182	-0.49091	-0.38182	-0.16364	-0.49091		70	-0.01191	0.01191	-1	-70		0.01177	0.01177	1	70		-0.01439	0.01439	-1	-70		-0.01409	0.01409	-1	-70
1a65A_1aozA	1050	0.256	-0.10984	-0.02517	-0.06865	-0.08009	-0.02517		71	-0.01197	0.01197	-1	-71		0.01177	0.01177	1	71		-0.01449	0.01449	-1	-71		-0.01449	0.01449	-1	-71
1a65A_1nif	1050	0.083	0.1203	0.07519	-0.4436	0	0.07519		72	0.01227	0.01227	1	72		0.0119	0.0119	1	72		-0.0145	0.0145	-1	-72		0.0146	0.0146	1	72
1a75A_1b8cB	542	0.755	-0.04	-0.04	-0.04	-0.04	-0.04		73	-0.01235	0.01235	-1	-73		-0.01191	0.01191	-1	-73		0.0147	0.0147	1	73		-0.01481	0.01481	-1	-73
1aba_1h75A	1026	0.213	0.06154	-0.10769	0.27693	0.09231	-0.10769		74	-0.0125	0.0125	-1	-74		-0.01191	0.01191	-1	-74		-0.0147	0.0147	-1	-74		-0.01493	0.01493	-1	-74
1aba_1kte	1026	0.192	0.21918	0.26027	0.15068	0.21918	0.26027		75	-0.0125	0.0125	-1	-75		-0.01197	0.01197	-1	-75		-0.01481	0.01481	-1	-75		0.01504	0.01504	1	75
1aba_1qfnA	1026	0.214	0.0274	0.0274	0.16438	0.19178	0.0274		76	-0.01266	0.01266	-1	-76		-0.01205	0.01205	-1	-76		0.01482	0.01482	1	76		-0.01515	0.01515	-1	-76
1aba_3grx	1050	0.264	-0.07246	0.02899	-0.10145	-0.05797	0.02899		77	0.01266	0.01266	1	77		-0.0121	0.0121	-1	-77		0.01498	0.01498	1	77		0.01515	0.01515	1	77
1abrB_1dqgA	166	0.075	-0.26316	-0.02632	-0.35965	-0.37719	-0.02632		78	0.01266	0.01266	1	78		-0.01223	0.01223	-1	-78		0.01515	0.01515	1	78		-0.01538	0.01538	-1	-78
1abwA_1cqxA	634	0.102	0.94615	0.08461	0.94615	0.94615	0.08461		79	-0.01293	0.01293	-1	-79		0.0125	0.0125	1	79		-0.01538	0.01538	-1	-79		0.01538	0.01538	1	79
1ac5_1auoA	1050	0.066	-0.29412	-0.035294	-0.36471	-0.11765	-0.035294		80	-0.01299	0.01299	-1	-80		0.01299	0.01299	1	80		0.01562	0.01562	1	80		-0.01538	0.01538	-1	-80
1ac5_1cpy	1050	0.234	-0.4677	-0.31783	-0.45478	-0.5013	-0.31783		81	0.01303	0.01303	1	81		-0.01299	0.01299	-1	-81		0.01619	0.01619	1	81		0.0155	0.0155	1	81
1ad3A_1bpwA	1050	0.251	0.15012	0.28571	0.32929	0	0.28571		82	-0.01307	0.01307	-1	-82		-0.01316	0.01316	-1	-82		0.01639	0.01639	1	82		-0.01551	0.01551	-1	-82
1ad3A_1euhA	1050	0.24	0.03632	0.22518	0.18644	-0.07022	0.22518		83	0.0131	0.0131	1	83		0.01316	0.01316	1	83		0.016393	0.016393	1	83		-0.01562	0.01562	-1	-83
1adeA_1dj3A	296	0.425	-0.14787	-0.15539	-0.14035	-0.16541	-0.15539		84	-0.01316	0.01316	-1	-84		0.01333	0.01333	1	84		0.0164	0.0164	1	84		-0.01563	0.01563	-1	-84
1adjA_1atiA	666	0.098	-0.0719	-0.03922	-0.02615	0.1634	-0.03922		85	-0.01316	0.01316	-1	-85		-0.013699	0.013699	-1	-85		-0.01653	0.01653	-1	-85		0.01563	0.01563	1	85
1adjA_1httD	693	0.352	-0.15773	0.04101	-0.19243	-0.15773	0.04101		86	0.01316	0.01316	1	86		0.0137	0.0137	1	86		-0.01681	0.01681	-1	-86		0.01613	0.01613	1	86
1ae9A_1a36A	232	0.099	-0.14474	-0.17105	-0.52632	0	-0.17105		87	-0.01333	0.01333	-1	-87		0.01381	0.01381	1	87		-0.01713	0.01713	-1	-87		-0.01639	0.01639	-1	-87
1ae9A_1aihA	1050	0.118	0.34746	0.61017	0	0.23729	0.61017		88	0.01336	0.01336	1	88		-0.013889	0.013889	-1	-88		0.01717	0.01717	1	88		0.016393	0.016393	1	88
1aerA_1aerB	9	0.892	-0.17989	-0.17989	-0.17989	-0.17989	-0.17989		89	0.01336	0.01336	1	89		0.01389	0.01389	1	89		-0.01724	0.01724	-1	-89		0.016575	0.016575	1	89
1ag4_1amm	61	0.108	-0.81579	0	-0.78947	-0.68421	0		90	-0.0134	0.0134	-1	-90		-0.01416	0.01416	-1	-90		0.01739	0.01739	1	90		-0.01667	0.01667	-1	-90
1agdA_1bqsA	1026	0.04	0	0	0	0	0		91	0.01345	0.01345	1	91		-0.01429	0.01429	-1	-91		0.01754	0.01754	1	91		0.01667	0.01667	1	91
1agdA_1iakA	939	0.105	0.22826	0.20652	0.22826	0.16304	0.20652		92	-0.0137	0.0137	-1	-92		-0.01457	0.01457	-1	-92		0.01754	0.01754	1	92		-0.01695	0.01695	-1	-92
1agdB_1iakA	1026	0.283	-0.03061	-0.11224	-0.09183	-0.08163	-0.11224		93	-0.01408	0.01408	-1	-93		-0.0146	0.0146	-1	-93		-0.01786	0.01786	-1	-93		-0.01724	0.01724	-1	-93
1agjA_1cqqA	175	0.066	-0.05646	-0.0242	-0.07259	-0.07259	-0.0242		94	-0.01408	0.01408	-1	-94		-0.0146	0.0146	-1	-94		0.01786	0.01786	1	94		-0.01739	0.01739	-1	-94
1agqA_1vpfA	238	0.11	-0.523072	-0.169232	-0.430772	-0.353842	-0.169232		95	0.01409	0.01409	1	95		0.01471	0.01471	1	95		0.01786	0.01786	1	95		-0.01754	0.01754	-1	-95
1ah1_1cid	78	0.056	0.395833	0.02083	0.46875	0.14583	0.02083		96	-0.0145	0.0145	-1	-96		-0.01493	0.01493	-1	-96		-0.01818	0.01818	-1	-96		-0.01754	0.01754	-1	-96
1ah1_1f97A	1049	0.097	0.090909	0.090909	0	-0.363641	0		97	0.0147	0.0147	1	97		-0.01539	0.01539	-1	-97		-0.01818	0.01818	-1	-97		0.01754	0.01754	1	97
1ah1_1kb5B	237	0.103	0.08139	-0.13954	-0.04652	-0.06977	-0.13954		98	-0.0147	0.0147	-1	-98		0.01546	0.01546	1	98		0.01819	0.01819	1	98		-0.01755	0.01755	-1	-98
1ah1_1qfoA	184	0.149	0.06383	0.09574	-0.03192	0.06383	0.09574		99	0.01471	0.01471	1	99		0.01563	0.01563	1	99		0.01834	0.01834	1	99		-0.01755	0.01755	-1	-99
1ah1_1tlk	1049	0.127	0.67949	0.67949	0.67949	0.11539	0		100	-0.01526	0.01526	-1	-100		0.01587	0.01587	1	100		-0.01852	0.01852	-1	-100		0.01775	0.01775	1	100
1ah1_1vcaA	88	0.071	0.5625	-0.125	0.175	-0.175	-0.125		101	0.0155	0.0155	1	101		-0.016	0.016	-1	-101		0.01887	0.01887	1	101		0.01786	0.01786	1	101
1ah1_2ncm	65	0.143	-0.2	-0.10769	-0.16923	-0.06154	-0.10769		102	0.01587	0.01587	1	102		0.01613	0.01613	1	102		-0.01923	0.01923	-1	-102		-0.01818	0.01818	-1	-102
1ah7_1ca1	115	0.224	-0.74429	-0.57077	-0.48401	-0.58904	-0.57077		103	0.01587	0.01587	1	103		0.01613	0.01613	1	103		0.01923	0.01923	1	103		0.01835	0.01835	1	103
1ah9_1bkb	1050	0.085	0	0	-0.12281	0	0		104	-0.01613	0.01613	-1	-104		-0.01639	0.01639	-1	-104		0.01941	0.01941	1	104		0.01852	0.01852	1	104
1aihA_1a0p	1050	0.188	0.21839	0.32183	0.1839	0.17241	0.32183		105	0.016393	0.016393	1	105		0.016393	0.016393	1	105		-0.01948	0.01948	-1	-105		-0.01852	0.01852	-1	-105
1air_1pcl	387	0.227	-0.02827	-0.06713	-0.06007	-0.09187	-0.06713		106	0.0164	0.0164	1	106		0.0164	0.0164	1	106		0.01953	0.01953	1	106		-0.01875	0.01875	-1	-106
1aisB_1guxB	174	0.114	-0.71874	-0.82812	-0.60937	-0.54687	-0.82812		107	-0.01644	0.01644	-1	-107		0.01653	0.01653	1	107		0.0196	0.0196	1	107		-0.01887	0.01887	-1	-107
1aj6_1b63A	666	0.129	0.11112	0.06791	-0.0679	0.0247	0.06791		108	0.01653	0.01653	1	108		0.01676	0.01676	1	108		-0.0196	0.0196	-1	-108		0.01923	0.01923	1	108
1aj8A_1csh	456	0.253	0.08475	-0.00565	0.02543	0.15537	-0.00565		109	0.01661	0.01661	1	109		0.0168	0.0168	1	109		-0.0198	0.0198	-1	-109		-0.01923	0.01923	-1	-109
1ajqA_1cp9A	440	0.639	-0.13333	-0.00513	-0.14359	-0.14359	-0.00513		110	-0.01676	0.01676	-1	-110		0.01695	0.01695	1	110		0.0198	0.0198	1	110		0.01936	0.01936	1	110
1ajqB_1nedA	454	0.022	0	-0.29808	0	-0.30769	-0.29808		111	0.01685	0.01685	1	111		-0.01695	0.01695	-1	-111		-0.01989	0.01989	-1	-111		-0.0196	0.0196	-1	-111
1ajsA_1aam	283	0.379	-0.02078	0.01298	-0.04416	-0.04676	0.01298		112	0.01709	0.01709	1	112		-0.01695	0.01695	-1	-112		-0.01993	0.01993	-1	-112		-0.01961	0.01961	-1	-112
1ajsA_1ibjA	263	0.068	-0.05056	0.02248	-0.05618	0.11236	0.02248		113	-0.01714	0.01714	-1	-113		0.01695	0.01695	1	113		0.02	0.02	1	113		-0.01961	0.01961	-1	-113
1ak1_1hrkA	627	0.26	0.00655	0.08196	0.00655	0.01967	0.08196		114	0.01724	0.01724	1	114		0.01695	0.01695	1	114		-0.0202	0.0202	-1	-114		0.01961	0.01961	1	114
1ako_1bix	762	0.243	0.08468	0.27823	0.16129	0.06452	0.27823		115	-0.01754	0.01754	-1	-115		-0.01709	0.01709	-1	-115		-0.02027	0.02027	-1	-115		-0.0198	0.0198	-1	-115
1alu_1bgc	133	0.134	-0.11852	-0.0963	-0.08148	-0.16296	-0.0963		116	0.01754	0.01754	1	116		-0.01724	0.01724	-1	-116		-0.0204	0.0204	-1	-116		-0.02	0.02	-1	-116
1alu_1cnt3	112	0.102	0.02344	0	0.20313	0.21094	0		117	0.01754	0.01754	1	117		0.01724	0.01724	1	117		0.02072	0.02072	1	117		-0.02	0.02	-1	-117
1alu_1i1rB	109	0.217	-0.16216	-0.17568	-0.12838	-0.24324	-0.17568		118	-0.01755	0.01755	-1	-118		-0.01739	0.01739	-1	-118		-0.02096	0.02096	-1	-118		-0.0204	0.0204	-1	-118
1aly_1d4vB	286	0.219	0.17037	0.09629	0.03704	0.14815	0.09629		119	-0.01785	0.01785	-1	-119		0.01754	0.01754	1	119		-0.02128	0.02128	-1	-119		-0.02069	0.02069	-1	-119
1aly_1dyoA	74	0.075	-0.12643	-0.03448	-0.25287	0.02299	-0.03448		120	-0.017857	0.017857	-1	-120		-0.01785	0.01785	-1	-120		-0.02128	0.02128	-1	-120		0.02083	0.02083	1	120
1aly_2tnfA	271	0.233	0.10294	0.18382	0.125	0.18382	0.18382		121	0.01786	0.01786	1	121		-0.01785	0.01785	-1	-121		-0.02151	0.02151	-1	-121		0.02098	0.02098	1	121
1am2_1at0	74	0.105	-0.11194	0.23134	0.23881	0.28358	0.23134		122	0.01786	0.01786	1	122		-0.01786	0.01786	-1	-122		0.02158	0.02158	1	122		-0.02105	0.02105	-1	-122
1am7A_3lzt	222	0.071	-0.142861	-0.125001	-0.142861	-0.142861	-0.125001		123	0.01791	0.01791	1	123		-0.01814	0.01814	-1	-123		0.02174	0.02174	1	123		-0.02128	0.02128	-1	-123
1amj_1zymA	355	0.009	0	0	0	0	0		124	-0.01802	0.01802	-1	-124		0.01818	0.01818	1	124		-0.02181	0.02181	-1	-124		0.02128	0.02128	1	124
1amk_1hg3A	1026	0.184	0.07282	0	0.17961	0.12622	0		125	0.01819	0.01819	1	125		0.01819	0.01819	1	125		-0.0219	0.0219	-1	-125		-0.02173	0.02173	-1	-125
1amoA_1ddgB	974	0.22	-0.34783	-0.30725	-0.1913	-0.35362	-0.30725		126	-0.018349	0.018349	-1	-126		0.0183487	0.0183487	1	126		-0.02198	0.02198	-1	-126		-0.02173	0.02173	-1	-126
1amoA_1ep2B	1050	0.062	0.20283	0.1368	0.00472	0.07076	0.1368		127	0.01835	0.01835	1	127		0.01851	0.01851	1	127		-0.02206	0.02206	-1	-127		0.02174	0.02174	1	127
1amoA_1fnc	1050	0.118	-0.26666	-0.28148	-0.05925	-0.24444	-0.28148		128	-0.01838	0.01838	-1	-128		0.01852	0.01852	1	128		-0.02206	0.02206	-1	-128		-0.02174	0.02174	-1	-128
1amoA_1qfjA	1050	0.055	0.03256	0.2093	0.23721	0.02791	0.2093		129	-0.01852	0.01852	-1	-129		-0.01852	0.01852	-1	-129		0.02206	0.02206	1	129		-0.02181	0.02181	-1	-129
1amoA_1rcf	1050	0.052	-0.06803	-0.0068	-0.10884	-0.08844	-0.0068		130	0.01852	0.01852	1	130		-0.01875	0.01875	-1	-130		-0.02223	0.02223	-1	-130		-0.0219	0.0219	-1	-130
1amp_1b8oA	559	0.055	-0.04464	0.062504	0.15179	0.04465	0.062504		131	0.01887	0.01887	1	131		0.01898	0.01898	1	131		0.0223	0.0223	1	131		-0.02222	0.02222	-1	-131
1amp_1cg2A	946	0.148	0.40495	0.48347	0.28099	0.53305	0.48347		132	-0.0193	0.0193	-1	-132		0.01914	0.01914	1	132		0.02272	0.02272	1	132		-0.02223	0.02223	-1	-132
1amp_1cx8B	1031	0.162	0.21154	0.3	0.30384	0.2	0.3		133	0.01961	0.01961	1	133		0.01914	0.01914	1	133		0.02273	0.02273	1	133		0.02234	0.02234	1	133
1amp_1xjo	1050	0.168	0.20988	0.27984	0.31687	0.26749	0.27984		134	-0.01966	0.01966	-1	-134		-0.01942	0.01942	-1	-134		0.02294	0.02294	1	134		0.02235	0.02235	1	134
1amuA_1lci	1056	0.128	0.15026	0.84974	0.84974	0.10104	0		135	0.01967	0.01967	1	135		0.0196	0.0196	1	135		-0.02296	0.02296	-1	-135		0.02248	0.02248	1	135
1an8_1aw7A	147	0.155	-0.25406	0.01081	-0.25406	-0.1946	0.01081		136	0.0198	0.0198	1	136		0.02	0.02	1	136		0.02299	0.02299	1	136		0.02272	0.02272	1	136
1an8_1eu4A	148	0.252	-0.31771	-0.09375	-0.35416	-0.42708	-0.09375		137	-0.02	0.02	-1	-137		0.02	0.02	1	137		-0.02306	0.02306	-1	-137		-0.02273	0.02273	-1	-137
1an8_1f77B	146	0.257	-0.46154	-0.35898	-0.35385	-0.48206	-0.35898		138	0.02027	0.02027	1	138		0.02027	0.02027	1	138		-0.02325	0.02325	-1	-138		0.0229	0.0229	1	138
1an9A_1c0pA	775	0.274	0.10345	0.06583	0.07524	0.00941	0.06583		139	-0.0204	0.0204	-1	-139		-0.0204	0.0204	-1	-139		-0.02344	0.02344	-1	-139		0.0229	0.0229	1	139
1aoa_1bkrA	616	0.085	0	0	0	0	0		140	0.02041	0.02041	1	140		0.02053	0.02053	1	140		0.02344	0.02344	1	140		0.0229	0.0229	1	140
1aocA_1bndA	36	0.098	-0.05	0.2125	-0.2	-0.0125	0.2125		141	-0.02041	0.02041	-1	-141		0.02059	0.02059	1	141		0.02353	0.02353	1	141		0.02326	0.02326	1	141
1aoeA_1d1gA	1050	0.177	0.09868	0.04605	0.2171	0.15131	0.04605		142	0.02106	0.02106	1	142		-0.02078	0.02078	-1	-142		-0.02363	0.02363	-1	-142		0.02326	0.02326	1	142
1aoeA_1vdrA	1050	0.182	0.03333	0.12	0.07333	0.14	0.12		143	0.0211	0.0211	1	143		-0.02128	0.02128	-1	-143		0.0237	0.0237	1	143		0.0237	0.0237	1	143
1aoeA_3dfr	1050	0.219	0.05161	0.20645	0.15484	0.14193	0.20645		144	-0.02128	0.02128	-1	-144		0.02139	0.02139	1	144		-0.02381	0.02381	-1	-144		0.024	0.024	1	144
1aohA_1anu	105	0.685	-0.05109	-0.05109	-0.04379	-0.05109	-0.05109		145	0.02139	0.02139	1	145		0.02139	0.02139	1	145		-0.02381	0.02381	-1	-145		-0.02409	0.02409	-1	-145
1aohA_1g1kB	121	0.287	-0.0146	-0.0438	-0.0292	-0.0365	-0.0438		146	0.02174	0.02174	1	146		0.02174	0.02174	1	146		0.02409	0.02409	1	146		-0.024096	0.024096	-1	-146
1aoiA_1bh9B	1034	0.136	-0.54	-0.56	-0.46	-0.68	-0.56		147	-0.0219	0.0219	-1	-147		-0.0219	0.0219	-1	-147		-0.02439	0.02439	-1	-147		-0.0242	0.0242	-1	-147
1aoiA_1tafA	1030	0.209	-0.67164	-0.67164	-0.83582	0	-0.67164		148	-0.02198	0.02198	-1	-148		-0.02193	0.02193	-1	-148		-0.02454	0.02454	-1	-148		0.0242	0.0242	1	148
1aoiB_1a7w	1049	0.193	-0.47541	-0.52459	0.45902	-0.4918	-0.52459		149	0.0221	0.0221	1	149		0.02198	0.02198	1	149		-0.02454	0.02454	-1	-149		-0.02428	0.02428	-1	-149
1aoiB_1aoiD	1050	0.12	-0.34848	-0.21212	-0.4697	-0.19697	-0.21212		150	-0.02239	0.02239	-1	-150		-0.02222	0.02222	-1	-150		-0.02459	0.02459	-1	-150		-0.02454	0.02454	-1	-150
1aoiB_1jfiB	1050	0.104	0.56716	0.38806	0.47761	0.31343	0.38806		151	0.02247	0.02247	1	151		0.022222	0.022222	1	151		0.0248	0.0248	1	151		0.02465	0.02465	1	151
1aoiB_1tafA	1036	0.179	-0.11111	-0.52381	0.4127	-0.11111	-0.52381		152	-0.0226	0.0226	-1	-152		0.02273	0.02273	1	152		0.02543	0.02543	1	152		-0.02469	0.02469	-1	-152
1aoiC_1f66G	1044	0.574	-0.30392	-0.2647	-0.09804	-0.34313	-0.2647		153	-0.02262	0.02262	-1	-153		-0.0228	0.0228	-1	-153		-0.02564	0.02564	-1	-153		-0.02517	0.02517	-1	-153
1aoiD_1aoiB	1050	0.101	0.5	0.34848	0.72727	0.45454	0.34848		154	0.02262	0.02262	1	154		0.0229	0.0229	1	154		-0.02564	0.02564	-1	-154		0.02532	0.02532	1	154
1aoiD_1jfiB	1050	0.097	0.19048	0.07143	0.21429	-0.0238	0.07143		155	0.02285	0.02285	1	155		0.0229	0.0229	1	155		-0.02564	0.02564	-1	-155		0.02557	0.02557	1	155
1aoxA_1atzA	750	0.184	0.00559	0.43017	0.04469	0.11732	0.43017		156	-0.0229	0.0229	-1	-156		-0.02299	0.02299	-1	-156		0.02564	0.02564	1	156		0.02564	0.02564	1	156
1aoxA_1auq	805	0.144	0.24719	0.20786	0.88202	0.01685	0.20786		157	-0.02299	0.02299	-1	-157		-0.02306	0.02306	-1	-157		-0.02598	0.02598	-1	-157		0.02581	0.02581	1	157
1aoxA_1ido	799	0.234	0.07303	0.16292	0.80337	0.02809	0.16292		158	0.02299	0.02299	1	158		0.02308	0.02308	1	158		-0.02615	0.02615	-1	-158		-0.02597	0.02597	-1	-158
1aoy_1b4aA	1050	0.11	-0.1129	0.03226	-0.08064	-0.14516	0.03226		159	-0.02306	0.02306	-1	-159		0.02344	0.02344	1	159		-0.02624	0.02624	-1	-159		-0.02598	0.02598	-1	-159
1ap0_1dz1A	1042	0.151	0.68	0.04	0.68	0.68	0.04		160	0.02315	0.02315	1	160		0.02381	0.02381	1	160		-0.02631	0.02631	-1	-160		-0.02631	0.02631	-1	-160
1ap8_1ejhA	650	0.16	-0.08929	-0.09822	-0.07143	-0.09822	-0.09822		161	0.02338	0.02338	1	161		0.02397	0.02397	1	161		-0.02632	0.02632	-1	-161		0.02631	0.02631	1	161
1apyA_1ayyC	649	0.385	0.00741	0.06667	0.00741	0.05926	0.06667		162	0.02338	0.02338	1	162		0.0241	0.0241	1	162		-0.02666	0.02666	-1	-162		-0.02632	0.02632	-1	-162
1apyB_2gawD	629	0.355	0.05303	0.12878	0.01515	0.03787	0.12878		163	0.02353	0.02353	1	163		0.02439	0.02439	1	163		0.02667	0.02667	1	163		0.02632	0.02632	1	163
1aq0A_1eokA	58	0.053	-0.13433	-0.13433	-0.03731	-0.02239	-0.13433		164	0.02353	0.02353	1	164		0.02451	0.02451	1	164		-0.02691	0.02691	-1	-164		-0.02666	0.02666	-1	-164
1aq0A_1ghsB	419	0.513	-0.00997	0.08638	-0.01993	-0.04984	0.08638		165	-0.02369	0.02369	-1	-165		-0.02454	0.02454	-1	-165		0.02702	0.02702	1	165		0.02682	0.02682	1	165
1aqb_1avgI	82	0.097	-0.19403	-0.14925	-0.32836	-0.13433	-0.14925		166	0.02375	0.02375	1	166		-0.02459	0.02459	-1	-166		0.027027	0.027027	1	166		-0.02703	0.02703	-1	-166
1aqb_1bebA	134	0.137	0.11765	0.02941	0.22059	0.36029	0.02941		167	-0.0238	0.0238	-1	-167		-0.02469	0.02469	-1	-167		0.02728	0.02728	1	167		-0.02722	0.02722	-1	-167
1aqb_1epaA	110	0.16	0.0229	0.0229	0	0.30534	0.0229		168	0.0241	0.0241	1	168		0.025	0.025	1	168		0.02752	0.02752	1	168		0.0274	0.0274	1	168
1aqb_1h91A	131	0.154	0.0137	0.03425	-0.08904	0.13014	0.03425		169	0.0247	0.0247	1	169		-0.02521	0.02521	-1	-169		0.027523	0.027523	1	169		-0.02752	0.02752	-1	-169
1aqt_1e79H	1050	0.207	0.1938	0.24806	0.15504	0.10853	0.24806		170	-0.02479	0.02479	-1	-170		-0.02532	0.02532	-1	-170		0.02797	0.02797	1	170		-0.02778	0.02778	-1	-170
1aquA_1fmlB	1050	0.281	-0.20802	-0.19343	-0.11678	-0.33576	-0.19343		171	0.024793	0.024793	1	171		0.02547	0.02547	1	171		0.02817	0.02817	1	171		-0.02798	0.02798	-1	-171
1aqzA_1de3A	20	0.859	-0.23239	-0.23239	-0.23239	-0.23239	-0.23239		172	0.02485	0.02485	1	172		0.02574	0.02574	1	172		-0.02823	0.02823	-1	-172		0.02803	0.02803	1	172
1aqzA_9rnt	235	0.233	0.025	0.05	-0.075	0	0.05		173	0.025	0.025	1	173		-0.02597	0.02597	-1	-173		-0.02837	0.02837	-1	-173		-0.02817	0.02817	-1	-173
1arb_2hrvA	67	0.115	-0.494508	0.087912	-0.164838	-0.054948	0.087912		174	-0.02521	0.02521	-1	-174		0.02597	0.02597	1	174		0.02857	0.02857	1	174		-0.02817	0.02817	-1	-174
1ash_1a6m	85	0.143	-0.18248	-0.18978	-0.21167	0.0292	-0.18978		175	-0.02525	0.02525	-1	-175		0.02631	0.02631	1	175		0.02858	0.02858	1	175		-0.02817	0.02817	-1	-175
1ash_1flp	84	0.122	-0.07353	-0.06618	-0.00735	-0.08824	-0.06618		176	-0.02532	0.02532	-1	-176		0.02631	0.02631	1	176		-0.02878	0.02878	-1	-176		-0.02831	0.02831	-1	-176
1ash_1ithA	85	0.102	-0.00724	0.07971	0.06522	0.07971	0.07971		177	-0.02532	0.02532	-1	-177		0.02632	0.02632	1	177		0.02885	0.02885	1	177		-0.02857	0.02857	-1	-177
1ash_2fal	101	0.116	-0.08511	-0.07093	-0.11348	-0.10639	-0.07093		178	-0.02542	0.02542	-1	-178		-0.02641	0.02641	-1	-178		0.02898	0.02898	1	178		0.02884	0.02884	1	178
1at3A_1fl1A	85	0.253	-0.01205	-0.01205	-0.00603	-0.00603	-0.01205		179	0.02548	0.02548	1	179		0.02654	0.02654	1	179		-0.0292	0.0292	-1	-179		0.02899	0.02899	1	179
1at3A_1lay	85	0.23	0.03279	-0.01092	0.0164	0.03826	-0.01092		180	-0.02557	0.02557	-1	-180		-0.02666	0.02666	-1	-180		-0.0292	0.0292	-1	-180		0.02932	0.02932	1	180
1atg_1ixh	654	0.134	0.31395	0.20349	0.20349	0.08721	0.20349		181	-0.025641	0.025641	-1	-181		-0.02667	0.02667	-1	-181		0.0292	0.0292	1	181		-0.02941	0.02941	-1	-181
1atg_1mrp	1012	0.1	0	0.09918	0.32232	0.01653	0.09918		182	0.02565	0.02565	1	182		-0.02684	0.02684	-1	-182		-0.02941	0.02941	-1	-182		-0.02941	0.02941	-1	-182
1atg_1wod	1050	0.234	0.11765	0.14027	0.07692	0.02262	0.14027		183	0.02581	0.02581	1	183		0.02689	0.02689	1	183		0.02941	0.02941	1	183		-0.02941	0.02941	-1	-183
1atiA_1g5hA	255	0.238	-0.30252	-0.29972	-0.19888	-0.29972	-0.29972		184	-0.02583	0.02583	-1	-184		-0.02703	0.02703	-1	-184		-0.02942	0.02942	-1	-184		0.02941	0.02941	1	184
1atiA_1qf6A	403	0.142	0.1545	0.14045	0.26686	0.21349	0.14045		185	-0.02597	0.02597	-1	-185		-0.0274	0.0274	-1	-185		0.02942	0.02942	1	185		-0.02942	0.02942	-1	-185
1atlA_1bkcA	568	0.215	0.24064	0.31016	0.2246	-0.08556	0.31016		186	0.02631	0.02631	1	186		0.0274	0.0274	1	186		-0.02948	0.02948	-1	-186		0.02942	0.02942	1	186
1atzA_1auq	769	0.185	0.27273	0.29545	0.8125	-0.03409	0.29545		187	-0.02632	0.02632	-1	-187		0.02752	0.02752	1	187		-0.02948	0.02948	-1	-187		-0.02963	0.02963	-1	-187
1atzA_1ido	951	0.207	0.59883	0.39534	0.72674	-0.05814	0.39534		188	0.02632	0.02632	1	188		-0.02807	0.02807	-1	-188		-0.02961	0.02961	-1	-188		0.02963	0.02963	1	188
1atzA_2scuB	328	0.092	0	0	0	0	0		189	-0.02666	0.02666	-1	-189		0.02817	0.02817	1	189		-0.02963	0.02963	-1	-189		0.02979	0.02979	1	189
1au7A_2hddA	1028	0.273	0	0	0	0.22222	0		190	0.02666	0.02666	1	190		-0.02827	0.02827	-1	-190		-0.02985	0.02985	-1	-190		0.0303	0.0303	1	190
1auiB_1dguA	1050	0.261	0.08695	0.13664	-0.13665	-0.12423	0.13664		191	-0.02667	0.02667	-1	-191		-0.02884	0.02884	-1	-191		0.02998	0.02998	1	191		0.0303	0.0303	1	191
1auk_1fsu	1050	0.26	0.08108	0.25061	-0.02948	-0.01966	0.25061		192	-0.02684	0.02684	-1	-192		0.0289	0.0289	1	192		-0.03	0.03	-1	-192		-0.03093	0.03093	-1	-192
1auoA_1brt	1050	0.147	0.25595	0.28571	0.22023	0.32738	0.28571		193	0.027027	0.027027	1	193		-0.02941	0.02941	-1	-193		0.03008	0.03008	1	193		-0.03099	0.03099	-1	-193
1auoA_1fj2B	1050	0.33	0.03318	0.11849	0.0237	-0.03791	0.11849		194	-0.02716	0.02716	-1	-194		-0.02941	0.02941	-1	-194		-0.03031	0.03031	-1	-194		-0.03124	0.03124	-1	-194
1auoA_1i6wA	762	0.115	-0.03726	0.13665	-0.19875	0.03727	0.13665		195	0.02752	0.02752	1	195		0.02941	0.02941	1	195		0.03068	0.03068	1	195		0.03125	0.03125	1	195
1auoA_1jfrA	836	0.138	0.38418	0.27118	0.09039	0.33898	0.27118		196	-0.02753	0.02753	-1	-196		-0.02942	0.02942	-1	-196		-0.0307	0.0307	-1	-196		0.03125	0.03125	1	196
1auq_1ido	794	0.149	0.08187	0.29824	0.01754	0.01169	0.29824		197	-0.02753	0.02753	-1	-197		0.02942	0.02942	1	197		-0.03087	0.03087	-1	-197		0.03125	0.03125	1	197
1auvA_1iow	251	0.127	0.01914	-0.09569	-0.0622	0.00957	-0.09569		198	0.02759	0.02759	1	198		0.02961	0.02961	1	198		0.03089	0.03089	1	198		-0.03141	0.03141	-1	-198
1auyA_1e57B	80	0.337	-0.04605	-0.04605	-0.04605	-0.04605	-0.04605		199	-0.02764	0.02764	-1	-199		0.02963	0.02963	1	199		-0.03126	0.03126	-1	-199		0.03142	0.03142	1	199
1auyA_1qqp3	96	0.073	0.18681	0	0.18681	-0.12088	0		200	0.02791	0.02791	1	200		-0.02966	0.02966	-1	-200		0.03126	0.03126	1	200		0.03158	0.03158	1	200
1auz_1dciA	1050	0.103	-0.25715	0.04285	0.02857	0.28571	0.04285		201	0.02797	0.02797	1	201		0.0297	0.0297	1	201		-0.03141	0.03141	-1	-201		-0.03158	0.03158	-1	-201
1avaC_1wba	280	0.166	0.10256	0.1282	0.17307	0.14743	0.1282		202	-0.02804	0.02804	-1	-202		-0.02976	0.02976	-1	-202		-0.03174	0.03174	-1	-202		0.03158	0.03158	1	202
1avgI_1epaA	99	0.092	0.02439	0.04878	0.07317	0.12195	0.04878		203	0.02809	0.02809	1	203		0.0298	0.0298	1	203		-0.03174	0.03174	-1	-203		-0.03167	0.03167	-1	-203
1avmA_3mdsA	907	0.398	0.00559	0.05587	0.00559	-0.03352	0.05587		204	0.02816	0.02816	1	204		-0.02985	0.02985	-1	-204		-0.03181	0.03181	-1	-204		0.03175	0.03175	1	204
1avpA_1euvA	441	0.068	0.04166	0.45833	0.1875	0.04166	0.45833		205	0.02817	0.02817	1	205		-0.03031	0.03031	-1	-205		-0.03192	0.03192	-1	-205		-0.03205	0.03205	-1	-205
1aw0_1cc8A	730	0.197	0	0.05556	0.03704	0.03704	0.05556		206	0.02817	0.02817	1	206		0.03031	0.03031	1	206		-0.03225	0.03225	-1	-206		0.03225	0.03225	1	206
1aw8B_1cr5A	1050	0.11	-0.5283	0.18868	-0.62264	0.18868	0.18868		207	-0.0283	0.0283	-1	-207		-0.03061	0.03061	-1	-207		-0.03261	0.03261	-1	-207		-0.03226	0.03226	-1	-207
1awcA_1bc8C	836	0.445	-0.09412	-0.0353	-0.05883	-0.05883	-0.0353		208	0.02844	0.02844	1	208		0.03077	0.03077	1	208		-0.03279	0.03279	-1	-208		0.03226	0.03226	1	208
1awcA_2hts	747	0.109	-0.05263	-0.05263	-0.1579	0.07018	-0.05263		209	0.02849	0.02849	1	209		0.03118	0.03118	1	209		-0.03279	0.03279	-1	-209		0.03261	0.03261	1	209
1awcA_2irfG	277	0.102	-0.05634	-0.3662	-0.01409	-0.21127	-0.3662		210	0.02857	0.02857	1	210		-0.03125	0.03125	-1	-210		0.03289	0.03289	1	210		-0.03279	0.03279	-1	-210
1awd_1ayfA	1050	0.176	0.0822	0.0411	0.10959	0.0411	0.0411		211	0.02857	0.02857	1	211		-0.03125	0.03125	-1	-211		-0.033058	0.033058	-1	-211		-0.0329	0.0329	-1	-211
1awe_1btkA	134	0.069	-0.10526	0.03158	-0.14737	-0.0421	0.03158		212	-0.02878	0.02878	-1	-212		-0.03141	0.03141	-1	-212		0.033113	0.033113	1	212		0.03292	0.03292	1	212
1awe_1dbhA	89	0.685	-0.04494	-0.04494	-0.04494	-0.04494	-0.04494		213	-0.02878	0.02878	-1	-213		-0.03165	0.03165	-1	-213		-0.03317	0.03317	-1	-213		-0.03297	0.03297	-1	-213
1awe_1faoA	477	0.141	0.04286	0.2	-0.07143	0.22857	0.2		214	0.02884	0.02884	1	214		0.03166	0.03166	1	214		0.03333	0.03333	1	214		-0.03302	0.03302	-1	-214
1awe_1pls	210	0.125	-0.07692	0.18682	-0.04395	0.01099	0.18682		215	-0.02885	0.02885	-1	-215		-0.03174	0.03174	-1	-215		-0.03352	0.03352	-1	-215		0.03306	0.03306	1	215
1ax4A_2dkb	95	0.086	0.05882	0.05882	-0.02942	0	0.05882		216	0.02913	0.02913	1	216		-0.03185	0.03185	-1	-216		0.03356	0.03356	1	216		0.033113	0.033113	1	216
1ax4A_2tplA	88	0.445	-0.10527	-0.10048	-0.08852	-0.10287	-0.10048		217	0.02919	0.02919	1	217		-0.03247	0.03247	-1	-217		-0.03371	0.03371	-1	-217		0.03317	0.03317	1	217
1ax8_1f6fA	220	0.066	-0.15238	-0.20952	-0.27619	-0.17143	-0.20952		218	0.0292	0.0292	1	218		0.03256	0.03256	1	218		0.0339	0.0339	1	218		-0.03333	0.03333	-1	-218
1ax8_1rcb	90	0.086	-0.182929	-0.170729	0.060976	-0.134149	-0.170729		219	0.0292	0.0292	1	219		0.03265	0.03265	1	219		-0.0339	0.0339	-1	-219		0.03362	0.03362	1	219
1axiB_1bp3B	199	0.309	-0.27528	-0.25843	-0.29775	-0.23034	-0.25843		220	0.02941	0.02941	1	220		0.03271	0.03271	1	220		-0.0339	0.0339	-1	-220		-0.0339	0.0339	-1	-220
1axiB_1j7vR	101	0.123	-0.22138	-0.0458	-0.09161	-0.16794	-0.0458		221	-0.02942	0.02942	-1	-221		-0.03274	0.03274	-1	-221		0.03401	0.03401	1	221		0.03425	0.03425	1	221
1axkA_2nlrA	844	0.046	0	-0.006135	-0.01227	0	-0.006135		222	-0.02963	0.02963	-1	-222		0.03279	0.03279	1	222		-0.03448	0.03448	-1	-222		0.03448	0.03448	1	222
1aye_1qmuA	1050	0.137	0.0114	0.0038	0.13688	-0.08365	0.0038		223	0.02966	0.02966	1	223		0.03279	0.03279	1	223		0.03448	0.03448	1	223		0.03448	0.03448	1	223
1ayfA_1put	1050	0.311	0.06122	0.06122	0.11225	0	0.06122		224	-0.02976	0.02976	-1	-224		0.03284	0.03284	1	224		-0.03488	0.03488	-1	-224		-0.03448	0.03448	-1	-224
1aym1_2hwf1	120	0.698	-0.23048	-0.2342	-0.2342	-0.23048	-0.2342		225	0.02979	0.02979	1	225		-0.03311	0.03311	-1	-225		-0.03503	0.03503	-1	-225		-0.03448	0.03448	-1	-225
1aym2_1hri2	97	0.607	-0.14644	-0.1046	-0.15063	-0.14226	-0.1046		226	0.02985	0.02985	1	226		0.03318	0.03318	1	226		0.03508	0.03508	1	226		0.03458	0.03458	1	226
1aym2_1qqp2	288	0.218	-0.68342	-0.60301	-0.69849	-0.59296	-0.60301		227	0.0303	0.0303	1	227		0.0332	0.0332	1	227		0.03509	0.03509	1	227		0.03489	0.03489	1	227
1aym3_1b35A	50	0.081	0.3432	-0.05917	0.3432	0.3432	-0.05917		228	0.0303	0.0303	1	228		0.03333	0.03333	1	228		0.03509	0.03509	1	228		-0.035294	0.035294	-1	-228
1aym3_1ihmA	143	0.122	-0.45807	-0.41291	0.37419	-0.45807	-0.41291		229	0.0303	0.0303	1	229		0.03333	0.03333	1	229		-0.03521	0.03521	-1	-229		-0.0353	0.0353	-1	-229
1aym3_1rud3	147	0.517	-0.73913	-0.70869	-0.76087	-0.76956	-0.70869		230	-0.0303	0.0303	-1	-230		-0.033333	0.033333	-1	-230		-0.03536	0.03536	-1	-230		0.03571	0.03571	1	230
1az9_1bn5	1050	0.082	0.0986	0.3709	0.24883	0.0939	0.3709		231	0.03031	0.03031	1	231		0.03334	0.03334	1	231		-0.0354	0.0354	-1	-231		0.03572	0.03572	1	231
1az9_1c24A	1050	0.111	0.0995	0.18905	0.28856	0.04975	0.18905		232	-0.03031	0.03031	-1	-232		-0.03371	0.03371	-1	-232		-0.03571	0.03571	-1	-232		0.03623	0.03623	1	232
1azpA_1bf4A	38	0.758	-0.04839	0.03225	-0.06452	-0.04839	0.03225		233	0.03038	0.03038	1	233		-0.03383	0.03383	-1	-233		-0.03571	0.03571	-1	-233		-0.03636	0.03636	-1	-233
1azsA_1culB	1050	0.258	0.01695	0.19774	-0.07909	0.82486	0.19774		234	0.03041	0.03041	1	234		-0.03389	0.03389	-1	-234		0.03571	0.03571	1	234		-0.03637	0.03637	-1	-234
1azsA_1fx2A	1050	0.153	0.78824	0.5	0.05883	0.1353	0.5		235	-0.03053	0.03053	-1	-235		-0.0339	0.0339	-1	-235		0.03571	0.03571	1	235		-0.03684	0.03684	-1	-235
1b0nA_1r69	1050	0.194	0	0.04918	0	0	0.04918		236	0.03077	0.03077	1	236		-0.0339	0.0339	-1	-236		0.03571	0.03571	1	236		0.03704	0.03704	1	236
1b0uA_1jj7A	1050	0.222	-0.04018	0.07589	-0.04018	-0.03571	0.07589		237	-0.03093	0.03093	-1	-237		0.03483	0.03483	1	237		0.03572	0.03572	1	237		0.03713	0.03713	1	237
1b0uA_1skyE	1027	0.066	-0.047059	-0.047059	-0.070591	-0.047059	-0.047059		238	0.03099	0.03099	1	238		-0.03488	0.03488	-1	-238		-0.03604	0.03604	-1	-238		0.03731	0.03731	1	238
1b2pA_1msaA	549	0.471	-0.23148	0.05556	-0.2037	-0.21296	0.05556		239	0.03125	0.03125	1	239		0.03508	0.03508	1	239		-0.03615	0.03615	-1	-239		0.03732	0.03732	1	239
1b3aA_1hfgA	1050	0.373	0	0	0	0	0		240	0.03125	0.03125	1	240		-0.03509	0.03509	-1	-240		-0.03636	0.03636	-1	-240		0.03745	0.03745	1	240
1b3aA_1tvxA	1050	0.109	-0.05263	0	0	0.01754	0		241	0.03125	0.03125	1	241		-0.03509	0.03509	-1	-241		0.03636	0.03636	1	241		0.03755	0.03755	1	241
1b3jA_1agdA	450	0.292	-0.78947	-0.61404	-0.47368	-0.82456	-0.61404		242	0.03126	0.03126	1	242		-0.03519	0.03519	-1	-242		-0.0365	0.0365	-1	-242		0.03759	0.03759	1	242
1b3mA_1b8sA	1050	0.065	0.31452	0.2742	0.14516	0.15323	0.2742		243	-0.03141	0.03141	-1	-243		-0.03571	0.03571	-1	-243		0.0365	0.0365	1	243		-0.03773	0.03773	-1	-243
1b4kA_1qmlA	294	0.337	0.02961	0.00987	0.05921	-0.01644	0.00987		244	-0.03157	0.03157	-1	-244		-0.03597	0.03597	-1	-244		0.03658	0.03658	1	244		-0.03773	0.03773	-1	-244
1b5fB_1smrA	682	0.345	0.0641	0.01282	-0.05129	-0.11539	0.01282		245	-0.032	0.032	-1	-245		0.03604	0.03604	1	245		0.03663	0.03663	1	245		-0.03794	0.03794	-1	-245
1b5l_1rmi	394	0.27	-0.18572	-0.12143	-0.12143	-0.26429	-0.12143		246	0.03226	0.03226	1	246		-0.03614	0.03614	-1	-246		-0.03681	0.03681	-1	-246		-0.03797	0.03797	-1	-246
1b6cB_1ia8A	1050	0.187	0.21098	0.1519	0.21098	0.173	0.1519		247	0.03256	0.03256	1	247		-0.0362	0.0362	-1	-247		0.03704	0.03704	1	247		0.03797	0.03797	1	247
1b6e_1fm5A	1050	0.19	0.04762	0.09523	0.06666	-0.00953	0.09523		248	-0.03268	0.03268	-1	-248		-0.03631	0.03631	-1	-248		-0.03704	0.03704	-1	-248		0.03798	0.03798	1	248
1b6e_1hyrB	1050	0.314	-0.26271	-0.05932	-0.21186	-0.33051	-0.05932		249	0.03271	0.03271	1	249		0.03632	0.03632	1	249		0.03704	0.03704	1	249		0.0381	0.0381	1	249
1b6g_1bn6A	1050	0.245	0.19324	0.4058	0.18357	0.06763	0.4058		250	-0.03278	0.03278	-1	-250		0.03636	0.03636	1	250		-0.03731	0.03731	-1	-250		-0.03825	0.03825	-1	-250
1b6g_1cqwA	1050	0.255	-0.09058	0.34783	0.28261	0.0616	0.34783		251	-0.03279	0.03279	-1	-251		-0.03636	0.03636	-1	-251		0.03732	0.03732	1	251		-0.03846	0.03846	-1	-251
1b6rA_1gsoA	418	0.089	0.17488	0.23318	0.19282	0.21076	0.23318		252	-0.03302	0.03302	-1	-252		-0.03637	0.03637	-1	-252		0.0375	0.0375	1	252		0.03847	0.03847	1	252
1b6tA_1f9aA	1050	0.14	0.15493	0.1338	-0.03521	-0.32395	0.1338		253	-0.03319	0.03319	-1	-253		-0.03649	0.03649	-1	-253		-0.0381	0.0381	-1	-253		0.03884	0.03884	1	253
1b7eA_1f3iA	256	0.882	-0.02976	-0.05357	-0.03571	-0.02976	-0.05357		254	0.03333	0.03333	1	254		-0.03669	0.03669	-1	-254		0.03813	0.03813	1	254		0.03886	0.03886	1	254
1b7fA_1b64	1050	0.036	0	0	0	0	0		255	-0.03334	0.03334	-1	-255		-0.03704	0.03704	-1	-255		0.03868	0.03868	1	255		-0.039	0.039	-1	-255
1b7gO_1drw	647	0.044	0.2069	-0.00862	0.26724	0.27586	-0.00862		256	-0.03334	0.03334	-1	-256		-0.03704	0.03704	-1	-256		-0.03889	0.03889	-1	-256		-0.03903	0.03903	-1	-256
1b7gO_1gcuA	190	0.058	-0.0891	-0.11881	-0.0198	0.27723	-0.11881		257	0.03334	0.03334	1	257		-0.03726	0.03726	-1	-257		-0.03906	0.03906	-1	-257		-0.03922	0.03922	-1	-257
1b7gO_1ofgA	1050	0.05	-0.25641	0.00641	-0.23718	0.1282	0.00641		258	-0.03352	0.03352	-1	-258		-0.0375	0.0375	-1	-258		0.03911	0.03911	1	258		-0.03922	0.03922	-1	-258
1b8aA_1aszA	779	0.342	-0.22983	-0.23227	-0.23961	-0.24205	-0.23227		259	-0.03371	0.03371	-1	-259		0.03759	0.03759	1	259		0.03947	0.03947	1	259		-0.03922	0.03922	-1	-259
1b8aA_1lylA	983	0.231	-0.02807	-0.11735	-0.02296	-0.1199	-0.11735		260	-0.03371	0.03371	-1	-260		-0.03773	0.03773	-1	-260		0.03948	0.03948	1	260		-0.03937	0.03937	-1	-260
1b8gA_1bjwA	1050	0.162	0.23756	0.24033	0.07182	0.03038	0.24033		261	0.03376	0.03376	1	261		0.03773	0.03773	1	261		-0.03948	0.03948	-1	-261		0.03947	0.03947	1	261
1b8gA_1bw0A	1050	0.164	0.00598	0.22155	-0.02096	0.00299	0.22155		262	0.0339	0.0339	1	262		0.03774	0.03774	1	262		0.0396	0.0396	1	262		0.03947	0.03947	1	262
1b8gA_1iaxA	1050	0.556	-0.18933	-0.18933	-0.18933	-0.1869	-0.18933		263	-0.0339	0.0339	-1	-263		-0.038095	0.038095	-1	-263		-0.03968	0.03968	-1	-263		-0.04	0.04	-1	-263
1b8oA_1cb0A	617	0.189	0.05677	0.15284	0.10917	0.0131	0.15284		264	-0.0339	0.0339	-1	-264		-0.0381	0.0381	-1	-264		0.03974	0.03974	1	264		0.04	0.04	1	264
1b8xA_1pd21	1050	0.188	0.07292	0.15625	0.22917	0.03125	0.15625		265	-0.03409	0.03409	-1	-265		0.03817	0.03817	1	265		0.03978	0.03978	1	265		0.04	0.04	1	265
1b8xA_1pgtA	1050	0.223	0.04411	0.2647	0.18137	-0.05393	0.2647		266	-0.03409	0.03409	-1	-266		-0.03822	0.03822	-1	-266		-0.04	0.04	-1	-266		-0.04041	0.04041	-1	-266
1b9hA_1ibjA	1050	0.115	0.15951	0.08589	0.03068	0.15338	0.08589		267	0.03449	0.03449	1	267		0.03822	0.03822	1	267		0.04	0.04	1	267		0.04065	0.04065	1	267
1b9lA_1dhn	1050	0.185	0.05263	0.05263	-0.00877	0.08772	0.05263		268	-0.03488	0.03488	-1	-268		-0.03824	0.03824	-1	-268		-0.04018	0.04018	-1	-268		0.04101	0.04101	1	268
1b9yC_1a0rP	269	0.904	-0.41566	-0.39156	-0.41566	-0.41566	-0.39156		269	0.03488	0.03488	1	269		-0.03825	0.03825	-1	-269		0.04027	0.04027	1	269		0.04109	0.04109	1	269
1b9zA_1a49A	129	0.041	0	0	0	0	0		270	0.03489	0.03489	1	270		-0.03846	0.03846	-1	-270		0.04041	0.04041	1	270		-0.041096	0.041096	-1	-270
1b16A_1bdb	1050	0.173	0.17961	-0.02428	0.01941	0.12621	-0.02428		271	0.03496	0.03496	1	271		0.03846	0.03846	1	271		-0.04065	0.04065	-1	-271		-0.0411	0.0411	-1	-271
1b16A_1bsvA	1050	0.087	-0.2	-0.14118	-0.32353	-0.08235	-0.14118		272	-0.035088	0.035088	-1	-272		0.03879	0.03879	1	272		-0.04081	0.04081	-1	-272		0.0411	0.0411	1	272
1b16A_1e6wA	1050	0.213	0.00981	0.12255	-0.0196	0.07844	0.12255		273	0.03521	0.03521	1	273		0.03881	0.03881	1	273		-0.0411	0.0411	-1	-273		-0.04167	0.04167	-1	-273
1b16A_1fds	1050	0.165	0.24272	0.17961	0.12136	0.24272	0.17961		274	-0.03571	0.03571	-1	-274		0.03883	0.03883	1	274		0.04129	0.04129	1	274		0.04167	0.04167	1	274
1b16A_1he2A	1050	0.094	0.125	0.05682	0.03978	0	0.05682		275	-0.03572	0.03572	-1	-275		0.03899	0.03899	1	275		-0.04166	0.04166	-1	-275		-0.0421	0.0421	-1	-275
1b16A_1xel	1050	0.146	0.2798	0.17617	-0.05181	0.20208	0.17617		276	0.03572	0.03572	1	276		0.0396	0.0396	1	276		-0.04167	0.04167	-1	-276		0.04226	0.04226	1	276
1b16A_1ybvA	1050	0.165	0.14091	0.15455	0.02273	0.07728	0.15455		277	0.03597	0.03597	1	277		-0.03968	0.03968	-1	-277		0.04225	0.04225	1	277		-0.04241	0.04241	-1	-277
1b16A_3chy	1050	0.02	-0.049019	-0.117648	-0.274508	-0.068627	-0.117648		278	-0.03609	0.03609	-1	-278		-0.03986	0.03986	-1	-278		0.04268	0.04268	1	278		-0.04255	0.04255	-1	-278
1b20A_1rgeA	1028	0.232	0.14706	0.05883	0.02942	0.05883	0.05883		279	0.03636	0.03636	1	279		-0.04	0.04	-1	-279		0.04274	0.04274	1	279		-0.04278	0.04278	-1	-279
1b25A_1aorA	466	0.379	-0.77218	-0.77392	-0.74957	-0.74957	-0.77392		280	0.03636	0.03636	1	280		-0.04018	0.04018	-1	-280		0.04294	0.04294	1	280		0.04285	0.04285	1	280
1b34B_1d3bA	776	0.127	0.33333	0.25397	0.7619	0.4127	0.25397		281	0.03636	0.03636	1	281		-0.04054	0.04054	-1	-281		0.04316	0.04316	1	281		-0.04294	0.04294	-1	-281
1b34B_1d3bB	1040	0.185	0.14754	0.11476	-0.04918	0.14754	0.11476		282	0.03644	0.03644	1	282		0.04054	0.04054	1	282		0.04348	0.04348	1	282		-0.0431	0.0431	-1	-282
1b34B_1i8fA	1050	0.271	0.03334	0.1	0.08334	0.11667	0.1		283	-0.0365	0.0365	-1	-283		-0.040545	0.040545	-1	-283		-0.04379	0.04379	-1	-283		-0.04317	0.04317	-1	-283
1b35A_1b35B	55	0.075	0.40441	-0.16912	0.40441	0.40441	-0.16912		284	-0.03658	0.03658	-1	-284		0.04068	0.04068	1	284		0.04379	0.04379	1	284		0.04372	0.04372	1	284
1b35A_1ihmA	112	0.051	-0.13934	-0.09836	-0.53278	-0.36065	-0.09836		285	-0.03663	0.03663	-1	-285		-0.04089	0.04089	-1	-285		-0.04386	0.04386	-1	-285		-0.0438	0.0438	-1	-285
1b35A_2mev1	55	0.082	-0.11428	-0.02857	0.34286	-0.04285	-0.02857		286	-0.03676	0.03676	-1	-286		-0.04109	0.04109	-1	-286		-0.04395	0.04395	-1	-286		-0.04403	0.04403	-1	-286
1b37B_1gpeA	1050	0.041	0.04545	-0.02273	-0.29546	0.0606	-0.02273		287	0.03681	0.03681	1	287		-0.0411	0.0411	-1	-287		0.04412	0.04412	1	287		0.04412	0.04412	1	287
1b64_1fjfJ	736	0.055	0	-0.09434	0	0	-0.09434		288	-0.03704	0.03704	-1	-288		-0.04142	0.04142	-1	-288		-0.04416	0.04416	-1	-288		0.04445	0.04445	1	288
1b87A_1i21A	392	0.149	-0.0566	-0.04717	-0.16038	-0.13208	-0.04717		289	0.03704	0.03704	1	289		0.04166	0.04166	1	289		-0.04445	0.04445	-1	-289		-0.04445	0.04445	-1	-289
1b93A_1g8mA	560	0.037	-0.23655	-0.06451	-0.46236	-0.16129	-0.06451		290	-0.03716	0.03716	-1	-290		-0.041667	0.041667	-1	-290		0.04445	0.04445	1	290		0.04458	0.04458	1	290
1ba1_1dkgD	1004	0.492	-0.19498	-0.1337	-0.15877	-0.16434	-0.1337		291	0.03727	0.03727	1	291		-0.041916	0.041916	-1	-291		0.04469	0.04469	1	291		-0.04494	0.04494	-1	-291
1ba1_1glcG	1026	0.085	0.0297	0.17822	0.18812	0.19802	0.17822		292	-0.0375	0.0375	-1	-292		0.04195	0.04195	1	292		0.04477	0.04477	1	292		0.04494	0.04494	1	292
1bag_1smd	461	0.2	0.0986	0.12395	0.08169	0.01127	0.12395		293	-0.03767	0.03767	-1	-293		-0.04196	0.04196	-1	-293		-0.04477	0.04477	-1	-293		0.04495	0.04495	1	293
1bak_1btkA	127	0.081	-0.09334	-0.18667	-0.17334	0.02666	-0.18667		294	-0.03773	0.03773	-1	-294		-0.0421	0.0421	-1	-294		0.04478	0.04478	1	294		0.04546	0.04546	1	294
1bak_1btn	196	0.142	0.17948	-0.03846	0.15384	0.10256	-0.03846		295	0.03774	0.03774	1	295		-0.04241	0.04241	-1	-295		0.04484	0.04484	1	295		-0.0458	0.0458	-1	-295
1bak_1dynA	72	0.134	-0.08823	-0.11764	0.79412	-0.13235	-0.11764		296	0.03787	0.03787	1	296		-0.04246	0.04246	-1	-296		-0.04494	0.04494	-1	-296		0.04605	0.04605	1	296
1bak_1faoA	528	0.23	0	0.25317	0.07595	0.01266	0.25317		297	-0.03791	0.03791	-1	-297		-0.04255	0.04255	-1	-297		0.04566	0.04566	1	297		-0.04605	0.04605	-1	-297
1bak_1mai	103	0.119	0.02273	-0.10227	0	0.01136	-0.10227		298	-0.03792	0.03792	-1	-298		-0.04266	0.04266	-1	-298		0.0458	0.0458	1	298		-0.04615	0.04615	-1	-298
1bb9_2semA	160	0.232	0.05357	-0.08928	-0.07143	-0.01785	-0.08928		299	-0.0381	0.0381	-1	-299		0.04266	0.04266	1	299		-0.0458	0.0458	-1	-299		-0.04615	0.04615	-1	-299
1bbhA_1jafB	680	0.252	-0.016	0.024	0	-0.032	0.024		300	-0.03814	0.03814	-1	-300		0.0428	0.0428	1	300		-0.04598	0.04598	-1	-300		-0.04672	0.04672	-1	-300
1bbhA_2ccyA	496	0.198	0	0.144	-0.008	0.176	0.144		301	-0.03825	0.03825	-1	-301		-0.04286	0.04286	-1	-301		-0.04601	0.04601	-1	-301		0.04688	0.04688	1	301
1bbzA_1ckaA	759	0.255	0.03774	0.07547	0.01887	-0.07547	0.07547		302	0.03826	0.03826	1	302		0.04286	0.04286	1	302		-0.04605	0.04605	-1	-302		-0.047059	0.047059	-1	-302
1bbzA_1gcpA	88	0.154	0.05455	0.05455	0.03636	-0.12727	0.05455		303	-0.03846	0.03846	-1	-303		0.04286	0.04286	1	303		0.04636	0.04636	1	303		-0.04717	0.04717	-1	-303
1bcfA_1dpsA	702	0.134	0.18182	0.31061	0.06061	0.49243	0.31061		304	-0.03846	0.03846	-1	-304		0.04286	0.04286	1	304		0.04639	0.04639	1	304		-0.04762	0.04762	-1	-304
1bcfA_1eumA	876	0.127	0.15131	0	0.03289	0.01316	0		305	-0.03869	0.03869	-1	-305		0.04292	0.04292	1	305		-0.04652	0.04652	-1	-305		0.04795	0.04795	1	305
1bcfA_1qghA	842	0.134	0.17778	0.16297	-0.01481	0.31852	0.16297		306	-0.038889	0.038889	-1	-306		-0.04347	0.04347	-1	-306		0.04687	0.04687	1	306		0.048	0.048	1	306
1bcfA_2fha	1050	0.21	0.19355	0.01936	0.11613	0.05162	0.01936		307	0.03896	0.03896	1	307		0.04348	0.04348	1	307		0.04695	0.04695	1	307		-0.04807	0.04807	-1	-307
1bcpA_1lt3A	139	0.146	-0.01724	-0.06896	-0.10345	0.07759	-0.06896		308	-0.03901	0.03901	-1	-308		0.0438	0.0438	1	308		0.04717	0.04717	1	308		-0.048192	0.048192	-1	-308
1bcpD_1prtF	6	0.133	-0.01176	-0.01176	0.01177	0.16471	-0.01176		309	0.03907	0.03907	1	309		-0.04386	0.04386	-1	-309		-0.04717	0.04717	-1	-309		-0.04839	0.04839	-1	-309
1bcpD_1tiiD	11	0.062	-0.26027	-0.42466	-0.32877	0.10959	-0.42466		310	-0.03911	0.03911	-1	-310		-0.04396	0.04396	-1	-310		-0.04717	0.04717	-1	-310		0.04878	0.04878	1	310
1bcpD_3chbD	39	0.078	-0.11594	-0.34783	-0.10145	-0.043478	-0.34783		311	-0.03947	0.03947	-1	-311		0.04411	0.04411	1	311		0.04737	0.04737	1	311		-0.04902	0.04902	-1	-311
1bd3A_1dkuA	695	0.078	0.06329	0.05063	0.01265	-0.08861	0.05063		312	-0.03961	0.03961	-1	-312		0.04412	0.04412	1	312		0.04739	0.04739	1	312		-0.04912	0.04912	-1	-312
1bd3A_1nulA	165	0.135	-0.04386	-0.01754	-0.15789	-0.01754	-0.01754		313	-0.03974	0.03974	-1	-313		-0.044248	0.044248	-1	-313		-0.0474	0.0474	-1	-313		0.04918	0.04918	1	313
1bdb_1cydA	1050	0.199	0.2078	0.09957	0.12987	0.03896	0.09957		314	0.04	0.04	1	314		-0.04445	0.04445	-1	-314		0.04741	0.04741	1	314		-0.049587	0.049587	-1	-314
1bdb_1e6wA	1050	0.24	-0.10729	0.06867	-0.00858	-0.24892	0.06867		315	-0.04	0.04	-1	-315		-0.04445	0.04445	-1	-315		-0.04762	0.04762	-1	-315		0.04962	0.04962	1	315
1bdb_1e7wA	1050	0.228	-0.09866	0.23318	-0.02691	0.01345	0.23318		316	-0.04	0.04	-1	-316		0.04458	0.04458	1	316		0.04795	0.04795	1	316		-0.05	0.05	-1	-316
1bdb_1hdcA	1050	0.277	0.07175	0.21524	0.05829	-0.12556	0.21524		317	0.04	0.04	1	317		-0.04464	0.04464	-1	-317		0.048	0.048	1	317		-0.05	0.05	-1	-317
1bdb_1oaa	1050	0.176	-0.10909	0.13637	0.02728	0.08637	0.13637		318	0.04	0.04	1	318		-0.04464	0.04464	-1	-318		-0.04839	0.04839	-1	-318		-0.05	0.05	-1	-318
1bdb_1ybvA	1050	0.232	-0.07793	0.09956	0.2251	-0.07793	0.09956		319	0.04054	0.04054	1	319		-0.044776	0.044776	-1	-319		0.04855	0.04855	1	319		0.05	0.05	1	319
1bdo_1ghj	1050	0.177	0.07463	-0.07462	0.8209	0.04478	-0.07462		320	-0.04077	0.04077	-1	-320		0.04487	0.04487	1	320		-0.04861	0.04861	-1	-320		0.05	0.05	1	320
1bdo_1iyu	1050	0.203	-0.02942	-0.10294	-0.10294	0	-0.10294		321	-0.0411	0.0411	-1	-321		-0.04488	0.04488	-1	-321		0.04895	0.04895	1	321		0.05016	0.05016	1	321
1bdyA_1rlw	66	0.13	-0.05376	-0.05376	-0.10752	-0.08602	-0.05376		322	0.0411	0.0411	1	322		-0.04494	0.04494	-1	-322		-0.04902	0.04902	-1	-322		-0.05037	0.05037	-1	-322
1be3A_1be3B	1050	0.202	0.05854	0.07074	0.08293	-0.03658	0.07074		323	-0.0412	0.0412	-1	-323		-0.04504	0.04504	-1	-323		-0.04912	0.04912	-1	-323		-0.05063	0.05063	-1	-323
1be3A_1ezvA	1050	0.256	-0.11031	0.23501	0.02158	-0.13189	0.23501		324	0.04133	0.04133	1	324		0.04545	0.04545	1	324		-0.04918	0.04918	-1	-324		0.05063	0.05063	1	324
1be3A_1ezvB	1050	0.114	0.15836	0.18182	0.10264	-0.05865	0.18182		325	-0.04142	0.04142	-1	-325		0.04545	0.04545	1	325		-0.04926	0.04926	-1	-325		0.05064	0.05064	1	325
1be3A_1hr6A	1050	0.238	-0.05687	0.16351	0.17536	-0.06398	0.16351		326	0.04166	0.04166	1	326		0.04571	0.04571	1	326		0.04951	0.04951	1	326		0.05064	0.05064	1	326
1be3B_1bccB	538	0.811	-0.05263	-0.0421	-0.05263	-0.05263	-0.0421		327	-0.04167	0.04167	-1	-327		0.04575	0.04575	1	327		0.05	0.05	1	327		-0.05073	0.05073	-1	-327
1be3B_1ezvB	633	0.2	0.07374	0.15044	-0.07375	-0.07965	0.15044		328	-0.0421	0.0421	-1	-328		0.0458	0.0458	1	328		-0.05	0.05	-1	-328		-0.05073	0.05073	-1	-328
1be3B_1hr6A	801	0.258	0.02451	0.11764	0.07107	0.00245	0.11764		329	0.04211	0.04211	1	329		-0.04605	0.04605	-1	-329		0.05	0.05	1	329		-0.050955	0.050955	-1	-329
1be3C_3bccC	76	0.71	-0.1779	-0.1779	-0.1779	-0.1779	-0.1779		330	0.04225	0.04225	1	330		-0.04605	0.04605	-1	-330		-0.05085	0.05085	-1	-330		-0.05109	0.05109	-1	-330
1bebA_1bj7	231	0.16	0.15217	0.13768	0.14493	0.14493	0.13768		331	0.04269	0.04269	1	331		-0.04624	0.04624	-1	-331		-0.05116	0.05116	-1	-331		0.05128	0.05128	1	331
1bebA_1epaA	257	0.179	0.07813	0.16406	0.25781	0.05469	0.16406		332	-0.04274	0.04274	-1	-332		-0.046294	0.046294	-1	-332		0.05128	0.05128	1	332		0.05128	0.05128	1	332
1bebA_1mup	313	0.154	0.04195	0.02098	0.04895	0.03496	0.02098		333	0.04278	0.04278	1	333		0.04661	0.04661	1	333		0.05128	0.05128	1	333		-0.05141	0.05141	-1	-333
1bec_1iakB	1030	0.105	-0.64368	-0.36782	-0.73563	0	-0.36782		334	-0.04285	0.04285	-1	-334		0.04671	0.04671	1	334		-0.05129	0.05129	-1	-334		-0.05147	0.05147	-1	-334
1bec_1tvdA	1042	0.109	-0.09524	-0.05715	0.58095	-0.19048	-0.05715		335	-0.04285	0.04285	-1	-335		0.04705	0.04705	1	335		0.05148	0.05148	1	335		-0.05204	0.05204	-1	-335
1bec_3mcg1	1035	0.277	-0.39665	-0.01118	-0.31844	-0.03911	-0.01118		336	-0.04285	0.04285	-1	-336		-0.047059	0.047059	-1	-336		-0.05161	0.05161	-1	-336		-0.05217	0.05217	-1	-336
1befA_1jxpA	46	0.13	0.06097	-0.19512	0.04268	0.0061	-0.19512		337	-0.04301	0.04301	-1	-337		-0.04725	0.04725	-1	-337		-0.05172	0.05172	-1	-337		-0.05246	0.05246	-1	-337
1befA_2hrvA	53	0.068	-0.13862	-0.24753	-0.49505	-0.03961	-0.24753		338	0.04347	0.04347	1	338		0.04729	0.04729	1	338		-0.05181	0.05181	-1	-338		-0.05263	0.05263	-1	-338
1bf2_1ehaA	1050	0.103	-0.30312	-0.18131	-0.34278	-0.28329	-0.18131		339	0.04347	0.04347	1	339		-0.04762	0.04762	-1	-339		-0.05186	0.05186	-1	-339		0.05263	0.05263	1	339
1bfd_1d4oA	228	0.159	-0.28696	0.06087	0.06087	-0.37391	0.06087		340	-0.043478	0.043478	-1	-340		-0.04762	0.04762	-1	-340		-0.05263	0.05263	-1	-340		0.05263	0.05263	1	340
1bfg_1afcH	638	0.556	-0.392	-0.408	-0.376	-0.424	-0.408		341	-0.04348	0.04348	-1	-341		0.04762	0.04762	1	341		-0.05279	0.05279	-1	-341		0.05281	0.05281	1	341
1bfg_1jlyA	275	0.127	-0.425	-0.43333	-0.75833	-0.73333	-0.43333		342	-0.04348	0.04348	-1	-342		-0.04807	0.04807	-1	-342		0.05282	0.05282	1	342		-0.05293	0.05293	-1	-342
1bg2_1f9tA	1050	0.325	-0.02641	0.17736	0.00377	-0.06792	0.17736		343	-0.04348	0.04348	-1	-343		-0.04819	0.04819	-1	-343		0.05294	0.05294	1	343		0.05333	0.05333	1	343
1bglA_1bhgA	1050	0.12	0.1546	0.35029	0.19961	0.13503	0.35029		344	0.04369	0.04369	1	344		-0.048193	0.048193	-1	-344		0.05333	0.05333	1	344		-0.05343	0.05343	-1	-344
1bh9B_1jfiB	997	0.111	0.58571	0.14285	0.88571	0.02857	0.14285		345	-0.04375	0.04375	-1	-345		-0.04839	0.04839	-1	-345		-0.05343	0.05343	-1	-345		-0.05344	0.05344	-1	-345
1bh9B_1tafA	392	0.079	0.48333	0.48333	0.05	0.48333	0.48333		346	0.04386	0.04386	1	346		0.04839	0.04839	1	346		-0.05357	0.05357	-1	-346		-0.05357	0.05357	-1	-346
1bhe_1czfA	764	0.181	0.08834	0.14488	0.15195	0.10601	0.14488		347	0.04444	0.04444	1	347		-0.0487	0.0487	-1	-347		0.05377	0.05377	1	347		0.05357	0.05357	1	347
1bhe_1rmg	756	0.144	0.17308	0.27243	0.19551	0.10256	0.27243		348	0.04455	0.04455	1	348		-0.049019	0.049019	-1	-348		0.05384	0.05384	1	348		-0.053571	0.053571	-1	-348
1bhgA_1qnoA	1050	0.075	0.3086	0.32422	0.08594	0.21875	0.32422		349	0.04465	0.04465	1	349		-0.04902	0.04902	-1	-349		0.05405	0.05405	1	349		0.05358	0.05358	1	349
1bhtA_5hpgA	590	0.21	0.04938	-0.11111	0.07408	-0.06173	-0.11111		350	-0.04477	0.04477	-1	-350		-0.04912	0.04912	-1	-350		0.05426	0.05426	1	350		0.05376	0.05376	1	350
1bi0_1fx7B	1050	0.509	-0.14074	-0.06667	-0.14074	-0.14074	-0.06667		351	0.04478	0.04478	1	351		0.04913	0.04913	1	351		-0.05434	0.05434	-1	-351		-0.05376	0.05376	-1	-351
1bi0_1smtA	1050	0.037	0.08219	0.06849	0	0.12328	0.06849		352	0.04478	0.04478	1	352		-0.04918	0.04918	-1	-352		-0.05434	0.05434	-1	-352		0.05381	0.05381	1	352
1bi5A_1dd8A	423	0.088	0.24767	0.18692	0.09346	0.16355	0.18692		353	0.04478	0.04478	1	353		-0.04926	0.04926	-1	-353		-0.05455	0.05455	-1	-353		0.05385	0.05385	1	353
1bi5A_1hn9A	1027	0.157	0.22344	0.21245	0.20513	0.11355	0.21245		354	-0.04494	0.04494	-1	-354		0.04938	0.04938	1	354		0.05455	0.05455	1	354		-0.05406	0.05406	-1	-354
1bif_1qhfA	1050	0.088	0.32105	0.31579	0.36842	0.16842	0.31579		355	-0.04508	0.04508	-1	-355		0.04938	0.04938	1	355		-0.05502	0.05502	-1	-355		-0.05435	0.05435	-1	-355
1bj4A_1bjwA	232	0.113	-0.03509	-0.14035	0.09649	0.13158	-0.14035		356	-0.04546	0.04546	-1	-356		-0.049505	0.049505	-1	-356		-0.0553	0.0553	-1	-356		-0.054455	0.054455	-1	-356
1bj7_1epaA	178	0.12	0.03817	0.16794	0.06107	-0.0229	0.16794		357	-0.04597	0.04597	-1	-357		-0.05	0.05	-1	-357		-0.05555	0.05555	-1	-357		-0.05455	0.05455	-1	-357
1bj7_1obpA	184	0.207	-0.03509	0	-0.04386	-0.01755	0		358	-0.04605	0.04605	-1	-358		0.05	0.05	1	358		0.05594	0.05594	1	358		0.05455	0.05455	1	358
1bjnA_1bt4A	260	0.453	-0.00568	0.02557	-0.01989	-0.02557	0.02557		359	-0.0461	0.0461	-1	-359		-0.05036	0.05036	-1	-359		0.056	0.056	1	359		0.05455	0.05455	1	359
1bjwA_1bw0A	1050	0.243	0.10962	-0.10428	0.14705	0.01336	-0.10428		360	0.04615	0.04615	1	360		-0.05056	0.05056	-1	-360		-0.05618	0.05618	-1	-360		0.05455	0.05455	1	360
1bjwA_1cl2A	1050	0.102	0.18902	0.33536	0.13414	0.10975	0.33536		361	-0.04615	0.04615	-1	-361		0.05063	0.05063	1	361		0.05618	0.05618	1	361		-0.05469	0.05469	-1	-361
1bjwA_1d2fA	1050	0.181	0.05814	-0.0814	0.13953	0.03488	-0.0814		362	0.0463	0.0463	1	362		0.05093	0.05093	1	362		-0.056338	0.056338	-1	-362		0.05473	0.05473	1	362
1bjx_1qgvA	241	0.147	-0.59649	-0.38596	0	-0.29825	-0.38596		363	-0.04665	0.04665	-1	-363		-0.05109	0.05109	-1	-363		0.05642	0.05642	1	363		0.05515	0.05515	1	363
1bk5A_1ialA	768	0.474	-0.6927	-0.59635	-0.71614	-0.70312	-0.59635		364	0.04673	0.04673	1	364		0.05128	0.05128	1	364		-0.05714	0.05714	-1	-364		0.0553	0.0553	1	364
1bk7A_1bolA	588	0.247	-0.21473	-0.17792	-0.03681	-0.30675	-0.17792		365	-0.04676	0.04676	-1	-365		-0.05161	0.05161	-1	-365		-0.05747	0.05747	-1	-365		0.05555	0.05555	1	365
1bkjA_1f5vA	1050	0.522	-0.31304	-0.31304	-0.31304	-0.31304	-0.31304		366	0.04692	0.04692	1	366		0.05161	0.05161	1	366		-0.05756	0.05756	-1	-366		0.05555	0.05555	1	366
1bkjA_1vfrA	1050	0.074	0.17687	0.12925	0.10884	0.08843	0.12925		367	-0.047059	0.047059	-1	-367		-0.05165	0.05165	-1	-367		-0.0577	0.0577	-1	-367		0.055556	0.055556	1	367
1bkpA_1tlcA	424	0.342	-0.13492	-0.17857	-0.04762	-0.1627	-0.17857		368	-0.04717	0.04717	-1	-368		0.05229	0.05229	1	368		-0.05797	0.05797	-1	-368		0.05556	0.05556	1	368
1bkrA_1aoa	686	0.194	0	-0.41304	0	0	-0.41304		369	-0.0474	0.0474	-1	-369		-0.05263	0.05263	-1	-369		-0.05797	0.05797	-1	-369		-0.05556	0.05556	-1	-369
1bkrA_1bhdA	717	0.444	-0.06667	0.0381	-0.06667	-0.06667	0.0381		370	0.04762	0.04762	1	370		-0.05263	0.05263	-1	-370		0.05805	0.05805	1	370		0.05556	0.05556	1	370
1bli_1jdc	646	0.146	0.0777	0.30743	0.06756	0.27027	0.30743		371	-0.04807	0.04807	-1	-371		-0.05263	0.05263	-1	-371		0.05818	0.05818	1	371		0.05587	0.05587	1	371
1bm9A_1cf7B	67	0.1	-0.12903	0.06452	-0.17742	-0.09677	0.06452		372	0.04812	0.04812	1	372		0.05263	0.05263	1	372		0.05829	0.05829	1	372		0.05587	0.05587	1	372
1bmdA_1b8pA	307	0.615	-0.1125	-0.10937	-0.1125	-0.10937	-0.10937		373	0.04819	0.04819	1	373		0.05263	0.05263	1	373		0.05856	0.05856	1	373		-0.05608	0.05608	-1	-373
1bmdA_1ceqA	565	0.168	0.16382	0.14334	0.07508	0.10238	0.14334		374	0.04828	0.04828	1	374		-0.05263	0.05263	-1	-374		-0.05882	0.05882	-1	-374		0.05618	0.05618	1	374
1bmdA_1hyhA	552	0.107	0.15735	0.09091	0.19231	0.11539	0.09091		375	-0.04839	0.04839	-1	-375		0.05264	0.05264	1	375		-0.05882	0.05882	-1	-375		0.05625	0.05625	1	375
1bmdA_2cmd	528	0.187	0.12715	0.1512	0.17526	0.06529	0.1512		376	0.04854	0.04854	1	376		-0.05291	0.05291	-1	-376		0.05882	0.05882	1	376		0.05645	0.05645	1	376
1bmfG_1mabG	1050	0.902	-0.15741	-0.15741	-0.15741	-0.15741	-0.15741		377	-0.04854	0.04854	-1	-377		0.05303	0.05303	1	377		0.05882	0.05882	1	377		0.0566	0.0566	1	377
1bmlC_1qqrC	34	0.355	-0.17143	-0.11429	-0.17143	-0.17143	-0.11429		378	-0.04861	0.04861	-1	-378		-0.05319	0.05319	-1	-378		-0.05883	0.05883	-1	-378		-0.05682	0.05682	-1	-378
1bn5_1c24A	1002	0.146	-0.01709	0.15385	0.18376	-0.04274	0.15385		379	0.04878	0.04878	1	379		-0.05333	0.05333	-1	-379		0.05883	0.05883	1	379		0.05682	0.05682	1	379
1bn6A_1cv2A	1050	0.498	-0.15467	0.33454	0.1295	-0.15108	0.33454		380	-0.04878	0.04878	-1	-380		-0.05344	0.05344	-1	-380		-0.05883	0.05883	-1	-380		-0.05714	0.05714	-1	-380
1bndA_1aocA	132	0.156	-0.3	-0.125	-0.5875	-0.0625	-0.125		381	0.04878	0.04878	1	381		0.05357	0.05357	1	381		0.05883	0.05883	1	381		-0.05715	0.05715	-1	-381
1bndA_1nt3A	158	0.56	-0.29293	-0.29293	-0.29293	-0.27273	-0.29293		382	0.04893	0.04893	1	382		0.05357	0.05357	1	382		0.05921	0.05921	1	382		0.05738	0.05738	1	382
1bo4A_1cjwA	254	0.097	-0.27161	-0.40741	-0.32099	0.12346	-0.40741		383	-0.04895	0.04895	-1	-383		-0.05369	0.05369	-1	-383		-0.05925	0.05925	-1	-383		-0.05797	0.05797	-1	-383
1bo4A_1i21A	278	0.132	-0.01	0.06	-0.01	0.04	0.06		384	0.04908	0.04908	1	384		0.05376	0.05376	1	384		-0.05932	0.05932	-1	-384		0.05797	0.05797	1	384
1bob_1qsmA	612	0.093	-0.09346	-0.10281	-0.19627	-0.35514	-0.10281		385	0.04908	0.04908	1	385		-0.05376	0.05376	-1	-385		-0.05932	0.05932	-1	-385		0.05834	0.05834	1	385
1bob_1yghA	177	0.085	-0.44144	0.11712	-0.24324	-0.31531	0.11712		386	-0.04912	0.04912	-1	-386		0.05384	0.05384	1	386		0.05952	0.05952	1	386		0.05882	0.05882	1	386
1bolA_1bk7A	544	0.23	0.01471	0.17648	-0.0147	-0.0147	0.17648		387	-0.04951	0.04951	-1	-387		-0.05385	0.05385	-1	-387		-0.05953	0.05953	-1	-387		0.05882	0.05882	1	387
1booA_1eg2A	1022	0.181	-0.05556	0.12963	0.06481	-0.00926	0.12963		388	0.04975	0.04975	1	388		0.05385	0.05385	1	388		-0.05953	0.05953	-1	-388		0.05882	0.05882	1	388
1boy_1a21A	117	0.697	-0.20213	-0.1649	-0.19681	-0.19681	-0.1649		389	-0.04984	0.04984	-1	-389		0.05405	0.05405	1	389		-0.05983	0.05983	-1	-389		0.05882	0.05882	1	389
1bp7A_1af5	116	0.762	-0.10811	-0.10811	-0.10811	-0.10811	-0.10811		390	-0.05	0.05	-1	-390		0.05455	0.05455	1	390		0.05983	0.05983	1	390		0.05883	0.05883	1	390
1bpi_1brcI	1050	0.431	-0.03637	-0.03637	-0.05455	0.03636	-0.03637		391	0.05	0.05	1	391		0.05455	0.05455	1	391		0.05991	0.05991	1	391		-0.05883	0.05883	-1	-391
1bpv_1bquA	435	0.097	0.07317	0.34146	0.76829	0.76829	0.34146		392	-0.05	0.05	-1	-392		0.05461	0.05461	1	392		-0.06007	0.06007	-1	-392		-0.05883	0.05883	-1	-392
1bpv_2fnbA	150	0.149	0.07463	0.16418	0.8806	0.04478	0.16418		393	-0.05	0.05	-1	-393		-0.05469	0.05469	-1	-393		-0.0603	0.0603	-1	-393		-0.05917	0.05917	-1	-393
1bpwA_1euhA	729	0.275	-0.01073	0.10515	-0.01287	-0.04077	0.10515		394	0.05032	0.05032	1	394		0.05469	0.05469	1	394		0.06061	0.06061	1	394		0.05921	0.05921	1	394
1bpwA_1eyyA	737	0.165	-0.15525	0.0137	0.16438	-0.15297	0.0137		395	-0.05036	0.05036	-1	-395		-0.05502	0.05502	-1	-395		0.06061	0.06061	1	395		-0.05932	0.05932	-1	-395
1bqcA_7a3hA	413	0.172	0.12644	0.02682	-0.04598	0.00383	0.02682		396	0.0505	0.0505	1	396		0.05505	0.05505	1	396		-0.06087	0.06087	-1	-396		-0.05932	0.05932	-1	-396
1bqg_1ec7B	464	0.709	-0.21914	-0.08312	-0.21914	-0.21914	-0.08312		397	-0.050844	0.050844	-1	-397		0.05505	0.05505	1	397		0.06087	0.06087	1	397		-0.05953	0.05953	-1	-397
1bqg_1mucA	1050	0.18	0.12753	-0.10435	0.11884	0.07536	-0.10435		398	-0.05109	0.05109	-1	-398		0.05514	0.05514	1	398		0.060976	0.060976	1	398		-0.0597	0.0597	-1	-398
1bqg_1qumA	210	0.045	-0.080882	-0.088235	-0.13235	0	-0.088235		399	-0.0511	0.0511	-1	-399		0.05521	0.05521	1	399		0.06107	0.06107	1	399		0.0597	0.0597	1	399
1bqg_2mnr	935	0.16	0.02059	0.06765	0.22059	0.05294	0.06765		400	-0.05128	0.05128	-1	-400		0.05525	0.05525	1	400		0.06122	0.06122	1	400		-0.059701	0.059701	-1	-400
1bqk_2mtaA	770	0.25	0.06779	0.11864	0.15254	0.0339	0.11864		401	0.05128	0.05128	1	401		-0.05528	0.05528	-1	-401		0.0614	0.0614	1	401		0.06	0.06	1	401
1bqsA_1cvsC	1050	0.062	-0.0274	0.69863	0.69863	-0.09589	0		402	-0.05147	0.05147	-1	-402		-0.0553	0.0553	-1	-402		0.06165	0.06165	1	402		0.06019	0.06019	1	402
1bquA_1bj8	360	0.495	-0.11111	0.0303	-0.11111	-0.11111	0.0303		403	0.05147	0.05147	1	403		-0.05555	0.05555	-1	-403		0.06186	0.06186	1	403		0.06034	0.06034	1	403
1br9_1d2bA	203	0.293	-0.15094	-0.17924	-0.17924	-0.20755	-0.17924		404	-0.05155	0.05155	-1	-404		-0.05556	0.05556	-1	-404		-0.06202	0.06202	-1	-404		0.06048	0.06048	1	404
1br9_1jc7A	64	0.078	0.15217	-0.1413	0.33696	0.39131	-0.1413		405	-0.05161	0.05161	-1	-405		0.05556	0.05556	1	405		-0.06206	0.06206	-1	-405		0.06081	0.06081	1	405
1brmA_1drw	650	0.077	0.01099	-0.03297	-0.58242	-0.05495	-0.03297		406	0.05162	0.05162	1	406		-0.05556	0.05556	-1	-406		0.06214	0.06214	1	406		0.06087	0.06087	1	406
1brmA_1gcuA	114	0.052	-0.0375	-0.1125	-0.3	0.05	-0.1125		407	-0.05172	0.05172	-1	-407		-0.05604	0.05604	-1	-407		-0.0622	0.0622	-1	-407		0.06122	0.06122	1	407
1brmA_1qrrA	198	0.051	-0.231882	-0.246382	-0.159422	-0.217392	-0.246382		408	0.05172	0.05172	1	408		0.05607	0.05607	1	408		0.0625	0.0625	1	408		0.0613	0.0613	1	408
1brt_1i6wA	1050	0.101	0.02547	0.35031	0.10191	0.00636	0.35031		409	-0.05172	0.05172	-1	-409		-0.05607	0.05607	-1	-409		0.0625	0.0625	1	409		0.0614	0.0614	1	409
1brt_1jfrA	1050	0.134	0.3046	0.27011	0.18965	0.16667	0.27011		410	-0.05195	0.05195	-1	-410		0.05618	0.05618	1	410		0.06267	0.06267	1	410		0.06161	0.06161	1	410
1brt_1qlwA	1050	0.126	0.29629	0.42857	0.45502	0.1746	0.42857		411	-0.052	0.052	-1	-411		0.05634	0.05634	1	411		0.06296	0.06296	1	411		-0.0625	0.0625	-1	-411
1bs0A_1b8gA	833	0.076	0.20744	0.26596	0.18085	0.06915	0.26596		412	-0.052174	0.052174	-1	-412		-0.05634	0.05634	-1	-412		-0.06315	0.06315	-1	-412		-0.0625	0.0625	-1	-412
1bs0A_1elqA	833	0.123	0.14155	0.19178	0.04566	0.06393	0.19178		413	-0.05223	0.05223	-1	-413		-0.05634	0.05634	-1	-413		-0.06329	0.06329	-1	-413		-0.0625	0.0625	-1	-413
1bs9_1cex	478	0.164	0.04487	0.01282	0.07692	0.10256	0.01282		414	-0.05263	0.05263	-1	-414		-0.05646	0.05646	-1	-414		0.06329	0.06329	1	414		0.0625	0.0625	1	414
1bs9_1ei9A	370	0.106	0.07291	0.39583	0	0.52083	0.39583		415	0.05263	0.05263	1	415		-0.0566	0.0566	-1	-415		0.06369	0.06369	1	415		0.062504	0.062504	1	415
1bsvA_1bwsA	1050	0.852	-0.08487	-0.08487	-0.08487	-0.08487	-0.08487		416	-0.05264	0.05264	-1	-416		0.05677	0.05677	1	416		0.06372	0.06372	1	416		-0.06283	0.06283	-1	-416
1bsvA_1bxkA	1050	0.186	0.05514	0.34191	0.15441	0.10661	0.34191		417	0.05294	0.05294	1	417		-0.05687	0.05687	-1	-417		0.06383	0.06383	1	417		-0.06349	0.06349	-1	-417
1bsvA_1he2A	1050	0.085	0.23668	0.08876	0.11834	0.33136	0.08876		418	-0.05298	0.05298	-1	-418		-0.05714	0.05714	-1	-418		-0.06407	0.06407	-1	-418		0.06354	0.06354	1	418
1bsvA_1xel	1050	0.17	0.11035	0.28276	0.28276	0.0069	0.28276		419	-0.053	0.053	-1	-419		0.05747	0.05747	1	419		-0.0641	0.0641	-1	-419		0.06383	0.06383	1	419
1bt3A_1lla	559	0.063	0.0813	0.04065	-0.04065	0.13008	0.04065		420	-0.05307	0.05307	-1	-420		-0.05756	0.05756	-1	-420		-0.06411	0.06411	-1	-420		0.06383	0.06383	1	420
1btkA_1btn	213	0.094	-0.05333	0.16	0.18667	-0.01333	0.16		421	0.05329	0.05329	1	421		-0.05756	0.05756	-1	-421		0.06451	0.06451	1	421		0.064	0.064	1	421
1btkA_1dynA	92	0.17	-0.25974	-0.18182	-0.20779	-0.14286	-0.18182		422	-0.05357	0.05357	-1	-422		0.05769	0.05769	1	422		-0.06452	0.06452	-1	-422		0.06411	0.06411	1	422
1btkA_1faoA	136	0.1	0.06522	0.02174	-0.05434	0.01087	0.02174		423	0.05357	0.05357	1	423		-0.0577	0.0577	-1	-423		-0.06452	0.06452	-1	-423		-0.06428	0.06428	-1	-423
1btkA_1pls	444	0.125	-0.06349	0.22222	-0.03174	0.12699	0.22222		424	-0.05393	0.05393	-1	-424		-0.05785	0.05785	-1	-424		0.06481	0.06481	1	424		-0.06451	0.06451	-1	-424
1btkA_1rrpB	374	0.038	0	0	0	0	0		425	-0.05455	0.05455	-1	-425		0.05786	0.05786	1	425		0.06485	0.06485	1	425		0.06451	0.06451	1	425
1btl_1e25A	559	0.221	0.0428	0.19844	0.12062	0.06225	0.19844		426	0.05469	0.05469	1	426		-0.05797	0.05797	-1	-426		-0.06494	0.06494	-1	-426		-0.06452	0.06452	-1	-426
1btl_1ei5A	326	0.099	0.126863	0.03731	-0.56717	-0.21642	0.03731		427	0.05471	0.05471	1	427		-0.05797	0.05797	-1	-427		0.06504	0.06504	1	427		0.06452	0.06452	1	427
1btl_1omeB	391	0.285	-0.00917	0.07798	0.02294	0.01835	0.07798		428	-0.05494	0.05494	-1	-428		0.05814	0.05814	1	428		0.06522	0.06522	1	428		0.06452	0.06452	1	428
1btl_1skf	1035	0.148	0.20737	0.18433	0.20737	0.2258	0.18433		429	-0.054948	0.054948	-1	-429		0.05834	0.05834	1	429		-0.06593	0.06593	-1	-429		0.06471	0.06471	1	429
1btn_1dynA	88	0.134	-0.21591	0.09091	-0.125	-0.10227	0.09091		430	-0.05495	0.05495	-1	-430		0.05854	0.05854	1	430		0.06666	0.06666	1	430		0.06481	0.06481	1	430
1btn_1mai	94	0.085	-0.19719	0	-0.07043	0	0		431	-0.05502	0.05502	-1	-431		0.05882	0.05882	1	431		-0.06667	0.06667	-1	-431		-0.06494	0.06494	-1	-431
1btn_1pls	416	0.223	0.15116	0.44186	0.10465	0.09302	0.44186		432	-0.0552	0.0552	-1	-432		0.05882	0.05882	1	432		-0.06667	0.06667	-1	-432		0.06504	0.06504	1	432
1btn_1qqgA	224	0.083	0.01149	0.655173	-0.03448	-0.02299	0.655173		433	-0.05532	0.05532	-1	-433		0.05908	0.05908	1	433		0.06667	0.06667	1	433		0.06536	0.06536	1	433
1btn_1rrpB	415	0.045	-0.31818	-0.30303	0	-0.31818	-0.30303		434	-0.05536	0.05536	-1	-434		-0.05932	0.05932	-1	-434		0.06667	0.06667	1	434		-0.06569	0.06569	-1	-434
1bu2A_1g3nC	433	0.31	-0.13182	0.16818	0.14091	-0.09091	0.16818		435	0.05555	0.05555	1	435		0.05952	0.05952	1	435		0.06741	0.06741	1	435		0.06569	0.06569	1	435
1bu2A_1vin	1050	0.192	0.06726	0.05381	0.04484	-0.06726	0.05381		436	0.05556	0.05556	1	436		0.05953	0.05953	1	436		0.06756	0.06756	1	436		0.06572	0.06572	1	436
1bu7A_1ea1A	1050	0.174	0.16565	0.30982	-0.02454	0	0.30982		437	0.05556	0.05556	1	437		-0.0597	0.0597	-1	-437		0.06756	0.06756	1	437		0.06583	0.06583	1	437
1burA_1rusB	90	0.256	-0.10075	-0.05037	-0.10327	-0.06045	-0.05037		438	-0.05556	0.05556	-1	-438		0.06	0.06	1	438		-0.06757	0.06757	-1	-438		-0.06593	0.06593	-1	-438
1bv1_1em2A	147	0.052	0.0625	0	0.03572	0.09822	0		439	-0.05625	0.05625	-1	-439		-0.06015	0.06015	-1	-439		-0.06767	0.06767	-1	-439		-0.06618	0.06618	-1	-439
1bv1_3pmgA	353	0.063	0.084746	0.084746	0.084746	0.084746	0.084746		440	0.0566	0.0566	1	440		0.06018	0.06018	1	440		-0.0679	0.0679	-1	-440		0.06618	0.06618	1	440
1bvwA_1dysA	258	0.367	-0.22658	-0.13897	-0.18429	-0.18429	-0.13897		441	0.05668	0.05668	1	441		-0.0603	0.0603	-1	-441		-0.0679	0.0679	-1	-441		-0.06666	0.06666	-1	-441
1bvwA_1tml	305	0.192	-0.07063	-0.05204	0.0223	-0.0855	-0.05204		442	-0.057143	0.057143	-1	-442		0.06047	0.06047	1	442		-0.06818	0.06818	-1	-442		-0.066667	0.066667	-1	-442
1bvzA_1cxlA	1050	0.171	0.08911	0.03713	0.07426	-0.04951	0.03713		443	0.05724	0.05724	1	443		0.06097	0.06097	1	443		0.06818	0.06818	1	443		-0.066667	0.066667	-1	-443
1bvzA_1ehaA	1050	0.132	-0.03631	0.02235	0.03911	-0.05307	0.02235		444	-0.05756	0.05756	-1	-444		0.06122	0.06122	1	444		-0.06865	0.06865	-1	-444		-0.06667	0.06667	-1	-444
1bvzA_1smaA	1050	0.451	-0.3405	-0.34229	-0.34767	-0.32975	-0.34229		445	-0.05769	0.05769	-1	-445		0.06132	0.06132	1	445		-0.06876	0.06876	-1	-445		0.06667	0.06667	1	445
1bvzA_7taa	1050	0.154	0.08333	0.27941	0.13725	0.01471	0.27941		446	0.05769	0.05769	1	446		0.06135	0.06135	1	446		-0.06897	0.06897	-1	-446		0.06667	0.06667	1	446
1bw0A_1d2fA	1050	0.138	0.07386	0.20738	0.08807	-0.00852	0.20738		447	-0.05797	0.05797	-1	-447		-0.06141	0.06141	-1	-447		-0.06912	0.06912	-1	-447		0.06688	0.06688	1	447
1bw9A_1qorA	341	0.057	-0.10753	-0.26882	0.06451	-0.2043	-0.26882		448	-0.05797	0.05797	-1	-448		0.06154	0.06154	1	448		-0.06918	0.06918	-1	-448		-0.06713	0.06713	-1	-448
1bw9A_1qp8A	1050	0.073	0.16822	-0.05608	-0.11215	-0.00935	-0.05608		449	0.05797	0.05797	1	449		0.06165	0.06165	1	449		-0.06923	0.06923	-1	-449		-0.06723	0.06723	-1	-449
1bx4A_1dgyA	1050	0.304	-0.13622	0.14551	-0.18266	-0.11455	0.14551		450	0.05797	0.05797	1	450		-0.06202	0.06202	-1	-450		-0.0693	0.0693	-1	-450		0.06748	0.06748	1	450
1bx4A_1rkd	1050	0.19	0.10212	0.22888	0.12324	0.02817	0.22888		451	-0.05814	0.05814	-1	-451		0.06207	0.06207	1	451		0.06931	0.06931	1	451		-0.06756	0.06756	-1	-451
1bxkA_1db3A	1050	0.205	0.20962	0.2646	0.08591	0.08591	0.2646		452	-0.05833	0.05833	-1	-452		0.0625	0.0625	1	452		-0.06954	0.06954	-1	-452		0.06765	0.06765	1	452
1bxkA_1eq2A	1050	0.161	0.06923	0.28846	0.11539	0.04615	0.28846		453	-0.05833	0.05833	-1	-453		0.0625	0.0625	1	453		-0.06993	0.06993	-1	-453		-0.0678	0.0678	-1	-453
1bxkA_1he2A	1050	0.073	0.17614	0.16478	-0.0909	0.0625	0.16478		454	-0.05844	0.05844	-1	-454		0.0625	0.0625	1	454		-0.07043	0.07043	-1	-454		0.0679	0.0679	1	454
1bxkA_1xel	1050	0.229	0.01333	0.27	0.15333	-0.05	0.27		455	-0.05865	0.05865	-1	-455		0.06289	0.06289	1	455		-0.070591	0.070591	-1	-455		0.06791	0.06791	1	455
1byb_1fa2A	124	0.671	-0.25474	-0.25474	-0.25895	-0.25474	-0.25474		456	-0.05882	0.05882	-1	-456		0.06302	0.06302	1	456		0.07075	0.07075	1	456		0.06796	0.06796	1	456
1byfA_1esl	171	0.203	0.12149	0.02803	0.19626	0.18691	0.02803		457	-0.05882	0.05882	-1	-457		0.06316	0.06316	1	457		0.07079	0.07079	1	457		0.06833	0.06833	1	457
1byfA_1fm5A	481	0.13	0.13978	0.23656	0.41935	0.23656	0.23656		458	-0.05882	0.05882	-1	-458		0.06329	0.06329	1	458		-0.07095	0.07095	-1	-458		0.06849	0.06849	1	458
1byfA_1htn	472	0.122	0.27679	0.17858	0.00893	0.16072	0.17858		459	-0.058823	0.058823	-1	-459		-0.06349	0.06349	-1	-459		0.07107	0.07107	1	459		-0.06849	0.06849	-1	-459
1byfA_1rtm1	240	0.171	0.05505	0.13762	0.02752	-0.10092	0.13762		460	-0.05883	0.05883	-1	-460		0.06383	0.06383	1	460		-0.07142	0.07142	-1	-460		-0.0685	0.0685	-1	-460
1byi_1eg7A	177	0.053	-0.288	-0.152	-0.264	-0.224	-0.152		461	0.05883	0.05883	1	461		-0.0641	0.0641	-1	-461		-0.07143	0.07143	-1	-461		0.06867	0.06867	1	461
1byi_1nksA	103	0.078	-0.08	-0.13	-0.15	-0.04	-0.13		462	-0.05883	0.05883	-1	-462		-0.0641	0.0641	-1	-462		-0.07143	0.07143	-1	-462		-0.06896	0.06896	-1	-462
1bykA_1gca	1050	0.102	0.166	0.32015	0.18181	0.12252	0.32015		463	-0.05926	0.05926	-1	-463		0.0641	0.0641	1	463		-0.07143	0.07143	-1	-463		-0.06897	0.06897	-1	-463
1bykA_1qpzA	1050	0.169	0.33202	0.35968	0.083	0.18182	0.35968		464	0.05926	0.05926	1	464		0.06422	0.06422	1	464		-0.07143	0.07143	-1	-464		0.06923	0.06923	1	464
1bykA_1tlfA	1050	0.153	0.41897	0.4664	0.48221	0.37944	0.4664		465	0.05952	0.05952	1	465		0.06429	0.06429	1	465		-0.07143	0.07143	-1	-465		0.0693	0.0693	1	465
1bykA_2dri	1050	0.145	0.13888	0.30952	0.19047	0.07539	0.30952		466	-0.05952	0.05952	-1	-466		-0.06452	0.06452	-1	-466		-0.07143	0.07143	-1	-466		-0.069447	0.069447	-1	-466
1bylA_1ecsA	363	0.23	0.10526	0.07894	0.0614	0.17543	0.07894		467	-0.0597	0.0597	-1	-467		-0.06494	0.06494	-1	-467		0.07143	0.07143	1	467		-0.06977	0.06977	-1	-467
1bylA_1qipA	99	0.123	-0.31632	-0.16326	-0.04081	0.2347	-0.16326		468	0.0599	0.0599	1	468		0.06507	0.06507	1	468		0.07177	0.07177	1	468		-0.06987	0.06987	-1	-468
1bylA_1qtoA	259	0.582	-0.06723	-0.09244	-0.09244	-0.09244	-0.09244		469	-0.060184	0.060184	-1	-469		0.06507	0.06507	1	469		0.07182	0.07182	1	469		-0.06993	0.06993	-1	-469
1byuA_1ctqA	1049	0.183	0.10596	0.10596	0.33112	0.07284	0.10596		470	0.06024	0.06024	1	470		0.06522	0.06522	1	470		-0.07192	0.07192	-1	-470		0.07074	0.07074	1	470
1bywA_1drmA	1050	0.11	0.71084	0.20482	-0.12049	0.22891	0.20482		471	-0.06024	0.06024	-1	-471		-0.06522	0.06522	-1	-471		-0.07222	0.07222	-1	-471		-0.07093	0.07093	-1	-471
1bywA_1g28D	1050	0.291	-0.00961	0.21154	0.02885	0	0.21154		472	0.06028	0.06028	1	472		-0.065421	0.065421	-1	-472		-0.07246	0.07246	-1	-472		-0.07142	0.07142	-1	-472
1bywA_3pyp	132	0.065	-0.10714	-0.14286	-0.2619	-0.10714	-0.14286		473	-0.0603	0.0603	-1	-473		-0.06579	0.06579	-1	-473		-0.07246	0.07246	-1	-473		-0.07143	0.07143	-1	-473
1c0aA_1adjA	615	0.056	0.00862	0.25862	-0.12931	0.01724	0.25862		474	-0.06045	0.06045	-1	-474		0.06603	0.06603	1	474		-0.07246	0.07246	-1	-474		-0.07143	0.07143	-1	-474
1c0aA_1lylA	941	0.176	-0.0813	-0.03794	-0.08943	-0.11924	-0.03794		475	-0.06048	0.06048	-1	-475		-0.06617	0.06617	-1	-475		-0.07259	0.07259	-1	-475		0.07143	0.07143	1	475
1c0nA_1ecxA	1050	0.235	0.10422	0.23662	0.20282	0.03099	0.23662		476	0.0606	0.0606	1	476		-0.06666	0.06666	-1	-476		-0.07273	0.07273	-1	-476		0.07143	0.07143	1	476
1c0nA_1elqA	1050	0.213	-0.00276	0.2873	0.07459	0.06354	0.2873		477	-0.06081	0.06081	-1	-477		0.06666	0.06666	1	477		0.07317	0.07317	1	477		-0.07163	0.07163	-1	-477
1c3cA_1f1oA	297	0.172	-0.02306	0.03458	-0.02306	-0.02306	0.03458		478	-0.06098	0.06098	-1	-478		-0.06667	0.06667	-1	-478		-0.07317	0.07317	-1	-478		-0.07195	0.07195	-1	-478
1c3d_1qsjD	388	0.786	-0.78986	-0.78624	-0.78986	-0.78986	-0.78624		479	0.06102	0.06102	1	479		-0.06667	0.06667	-1	-479		-0.07328	0.07328	-1	-479		0.07203	0.07203	1	479
1c3oB_1qdlB	1050	0.111	0.36667	0.32222	0.24445	0.10556	0.32222		480	-0.06104	0.06104	-1	-480		-0.06667	0.06667	-1	-480		0.07333	0.07333	1	480		-0.07229	0.07229	-1	-480
1c3wA_1brd	315	0.626	-0.09211	-0.01316	-0.09211	-0.07895	-0.01316		481	-0.06111	0.06111	-1	-481		0.06687	0.06687	1	481		0.073394	0.073394	1	481		-0.07229	0.07229	-1	-481
1c3wA_1jgjA	338	0.275	-0.04266	0.06161	-0.0474	-0.03792	0.06161		482	-0.06133	0.06133	-1	-482		-0.0669	0.0669	-1	-482		-0.07341	0.07341	-1	-482		-0.07272	0.07272	-1	-482
1c4rA_1qu0A	279	0.15	0.15033	0.06536	0.72549	0.72549	0.06536		483	0.06141	0.06141	1	483		-0.06721	0.06721	-1	-483		-0.07353	0.07353	-1	-483		0.07295	0.07295	1	483
1c4rA_1sacA	182	0.133	-0.04488	-0.14103	0.34615	-0.19231	-0.14103		484	0.06154	0.06154	1	484		-0.06723	0.06723	-1	-484		0.07369	0.07369	1	484		-0.07317	0.07317	-1	-484
1c4xA_1jfrA	1050	0.103	0.16666	0.21666	0.17222	0.04444	0.21666		485	-0.06154	0.06154	-1	-485		0.06726	0.06726	1	485		-0.07375	0.07375	-1	-485		0.0734	0.0734	1	485
1c05A_1dm9A	1009	0.088	-0.01493	0	-0.02985	0	0		486	0.0616	0.0616	1	486		0.06779	0.06779	1	486		0.07407	0.07407	1	486		-0.07368	0.07368	-1	-486
1c8bA_1cfzA	596	0.154	-0.10378	-0.07548	-0.11321	-0.04717	-0.07548		487	-0.06173	0.06173	-1	-487		-0.067794	0.067794	-1	-487		0.07408	0.07408	1	487		-0.07408	0.07408	-1	-487
1c8oA_1hleA	1050	0.343	-0.03986	-0.05435	0.00724	0.04347	-0.05435		488	-0.06173	0.06173	-1	-488		-0.06788	0.06788	-1	-488		-0.07408	0.07408	-1	-488		0.07408	0.07408	1	488
1c8oA_1ovaA	1050	0.267	0.12588	0.08042	0.0979	0.12238	0.08042		489	-0.06202	0.06202	-1	-489		0.0679	0.0679	1	489		0.07426	0.07426	1	489		-0.07462	0.07462	-1	-489
1c8oA_1sek	1050	0.273	-0.0669	0.32746	0.08098	-0.07042	0.32746		490	-0.06211	0.06211	-1	-490		-0.06803	0.06803	-1	-490		0.07459	0.07459	1	490		0.07476	0.07476	1	490
1c8pA_1cto	106	0.186	0	-0.10526	-0.10526	-0.15789	-0.10526		491	0.06225	0.06225	1	491		-0.06818	0.06818	-1	-491		-0.07462	0.07462	-1	-491		-0.07477	0.07477	-1	-491
1c9kB_1cbuC	1050	0.9	-0.09523	-0.09523	-0.09523	-0.09523	-0.09523		492	-0.0625	0.0625	-1	-492		-0.06838	0.06838	-1	-492		-0.075	0.075	-1	-492		0.075	0.075	1	492
1c9kB_1d2nA	135	0.061	-0.19587	-0.23711	0.30928	0.30928	-0.23711		493	-0.0625	0.0625	-1	-493		0.06863	0.06863	1	493		0.07508	0.07508	1	493		-0.075	0.075	-1	-493
1c9kB_1esc	1047	0.067	-0.01191	-0.05953	-0.05953	0.15476	-0.05953		494	-0.0625	0.0625	-1	-494		0.06896	0.06896	1	494		0.07524	0.07524	1	494		-0.075	0.075	-1	-494
1c9kB_1g5rA	698	0.115	-0.31869	0.0989	0.28571	0.241754	0.0989		495	0.0625	0.0625	1	495		-0.06897	0.06897	-1	-495		0.07576	0.07576	1	495		0.07519	0.07519	1	495
1c9kB_2dhqA	1050	0.1	0.30952	0.25	0.45238	0.45238	0.25		496	0.0625	0.0625	1	496		0.06923	0.06923	1	496		-0.07591	0.07591	-1	-496		-0.07527	0.07527	-1	-496
1c20A_1ig6A	512	0.188	0.0119	0.10714	-0.02381	-0.01191	0.10714		497	0.0625	0.0625	1	497		-0.06931	0.06931	-1	-497		0.07595	0.07595	1	497		-0.07527	0.07527	-1	-497
1c24A_1chmA	1050	0.141	0.14563	0.25243	0.24757	-0.07767	0.25243		498	0.06269	0.06269	1	498		-0.06944	0.06944	-1	-498		0.07595	0.07595	1	498		0.07547	0.07547	1	498
1c24A_1xgmA	1050	0.272	0.00441	0.18062	0.17621	-0.00881	0.18062		499	0.06299	0.06299	1	499		0.07031	0.07031	1	499		-0.07665	0.07665	-1	-499		0.07547	0.07547	1	499
1c53_2dvh	584	0.785	-0.0411	-0.0411	-0.0411	-0.0411	-0.0411		500	-0.06307	0.06307	-1	-500		-0.07063	0.07063	-1	-500		-0.07692	0.07692	-1	-500		-0.075472	0.075472	-1	-500
1ca1_1ah7	106	0.149	-0.65403	-0.63981	-0.63034	-0.6019	-0.63981		501	0.06354	0.06354	1	501		0.07143	0.07143	1	501		-0.07692	0.07692	-1	-501		-0.07548	0.07548	-1	-501
1caxB_1dgwA	159	0.174	0.80503	-0.04403	0.80503	0.80503	-0.04403		502	0.06363	0.06363	1	502		0.07143	0.07143	1	502		0.07692	0.07692	1	502		0.07589	0.07589	1	502
1cb8A_1eguA	334	0.18	-0.604874	-0.560974	-0.671544	-0.705694	-0.560974		503	0.06383	0.06383	1	503		0.07143	0.07143	1	503		0.07692	0.07692	1	503		0.07619	0.07619	1	503
1cczA_1fltX	89	0.128	0	0.31945	0.66667	0.38889	0.31945		504	0.06393	0.06393	1	504		-0.07163	0.07163	-1	-504		0.07693	0.07693	1	504		-0.07619	0.07619	-1	-504
1cczA_1hngB	233	0.556	-0.1218	-0.03205	0.08333	-0.07693	-0.03205		505	-0.06398	0.06398	-1	-505		0.07166	0.07166	1	505		-0.07693	0.07693	-1	-505		0.07627	0.07627	1	505
1cczA_1qfoA	233	0.096	0.24529	-0.03773	0.54717	0.15095	-0.03773		506	0.06411	0.06411	1	506		0.07175	0.07175	1	506		0.077778	0.077778	1	506		0.07634	0.07634	1	506
1cczA_1tlk	949	0.186	0.605258	0.11842	0.65789	0.19736	0.11842		507	0.06422	0.06422	1	507		-0.0719	0.0719	-1	-507		-0.07778	0.07778	-1	-507		-0.0765	0.0765	-1	-507
1cd8_1hxmD	1042	0.158	-0.05556	-0.07408	-0.23149	-0.18519	-0.07408		508	-0.06422	0.06422	-1	-508		-0.07246	0.07246	-1	-508		0.077922	0.077922	1	508		-0.07665	0.07665	-1	-508
1cd8_1tvdA	1034	0.219	0.06603	-0.02831	-0.12265	-0.14151	-0.02831		509	-0.06422	0.06422	-1	-509		-0.07247	0.07247	-1	-509		0.07895	0.07895	1	509		-0.07692	0.07692	-1	-509
1cd8_1wit	141	0.096	-0.14102	0.05128	0.34616	0.29487	0.05128		510	0.06451	0.06451	1	510		-0.07272	0.07272	-1	-510		-0.07909	0.07909	-1	-510		-0.07692	0.07692	-1	-510
1cd31_1cd32	14	0.706	-0.16964	-0.16964	-0.16964	-0.16964	-0.16964		511	0.06452	0.06452	1	511		0.07273	0.07273	1	511		0.07921	0.07921	1	511		0.07692	0.07692	1	511
1cdkA_1apmE	1050	0.962	-0.28739	-0.28739	-0.28739	-0.28739	-0.28739		512	0.06452	0.06452	1	512		0.07282	0.07282	1	512		0.07955	0.07955	1	512		-0.076923	0.076923	-1	-512
1cdkA_1csn	1050	0.149	0.27777	0.23015	0.19047	0.09127	0.23015		513	0.06471	0.06471	1	513		0.07291	0.07291	1	513		0.07967	0.07967	1	513		-0.07693	0.07693	-1	-513
1cdkA_1hcl	1050	0.198	0.14085	0.30517	0.04695	0.01409	0.30517		514	0.06474	0.06474	1	514		0.07292	0.07292	1	514		-0.08	0.08	-1	-514		0.07693	0.07693	1	514
1cdkA_1ia8A	1050	0.204	0.03265	0.17551	0.80816	-0.02041	0.17551		515	-0.06494	0.06494	-1	-515		-0.07299	0.07299	-1	-515		0.08018	0.08018	1	515		-0.07778	0.07778	-1	-515
1ceo_1cz1A	778	0.163	0.23954	0.14829	0.1673	0.14449	0.14829		516	0.06521	0.06521	1	516		0.07303	0.07303	1	516		0.08022	0.08022	1	516		0.07798	0.07798	1	516
1ceo_1edg	816	0.166	0.16162	0.19866	0.04041	0.05724	0.19866		517	-0.06522	0.06522	-1	-517		0.07317	0.07317	1	517		0.0806	0.0806	1	517		0.07865	0.07865	1	517
1ceqA_1hyhA	517	0.217	0	-0.00694	-0.00694	-0.04861	-0.00694		518	0.06529	0.06529	1	518		-0.07353	0.07353	-1	-518		-0.08064	0.08064	-1	-518		0.07894	0.07894	1	518
1ceqA_2cmd	605	0.243	0.16666	0.0851	0.25177	-0.03901	0.0851		519	-0.06542	0.06542	-1	-519		-0.07353	0.07353	-1	-519		0.08065	0.08065	1	519		0.0792	0.0792	1	519
1ceqA_3ldh	458	0.207	0.02027	0	-0.07095	-0.03716	0		520	-0.06542	0.06542	-1	-520		0.07353	0.07353	1	520		0.08078	0.08078	1	520		-0.07936	0.07936	-1	-520
1cewI_1eqkA	756	0.248	0.1519	0.1519	0.13924	0.11393	0.1519		521	-0.06557	0.06557	-1	-521		0.07374	0.07374	1	521		0.08097	0.08097	1	521		0.07937	0.07937	1	521
1cf7A_1cf7B	478	0.299	-0.16667	-0.3	0.05	-0.21667	-0.3		522	-0.06579	0.06579	-1	-522		-0.07382	0.07382	-1	-522		0.08098	0.08098	1	522		0.07947	0.07947	1	522
1cf9A_1g2iA	955	0.033	0	0	-0.80147	0	0		523	-0.06666	0.06666	-1	-523		0.07386	0.07386	1	523		0.08145	0.08145	1	523		0.07971	0.07971	1	523
1cg2A_1cx8B	1050	0.095	0.37069	0.25431	0.21982	0.27586	0.25431		524	-0.06667	0.06667	-1	-524		-0.07408	0.07408	-1	-524		-0.08148	0.08148	-1	-524		-0.08	0.08	-1	-524
1cg2A_1xjo	1050	0.131	0.27947	0.28384	0.48471	0.44541	0.28384		525	0.06667	0.06667	1	525		-0.07408	0.07408	-1	-525		0.08169	0.08169	1	525		0.08042	0.08042	1	525
1cg5B_1flp	317	0.099	-0.43512	-0.16794	-0.31298	-0.56489	-0.16794		526	0.06711	0.06711	1	526		0.07417	0.07417	1	526		-0.08197	0.08197	-1	-526		0.08054	0.08054	1	526
1cg5B_1gcwC	436	0.262	-0.14706	-0.05147	-0.16911	-0.14706	-0.05147		527	-0.06726	0.06726	-1	-527		-0.07423	0.07423	-1	-527		0.08219	0.08219	1	527		-0.080645	0.080645	-1	-527
1cg5B_1hlb	453	0.177	0.02941	0.04412	0.125	-0.05147	0.04412		528	-0.067568	0.067568	-1	-528		-0.074627	0.074627	-1	-528		0.08235	0.08235	1	528		-0.08108	0.08108	-1	-528
1cg5B_1ithA	348	0.142	-0.09702	-0.25373	-0.31343	-0.19403	-0.25373		529	0.06757	0.06757	1	529		0.07463	0.07463	1	529		0.08235	0.08235	1	529		0.08108	0.08108	1	529
1cg5B_2fal	389	0.17	0.08956	0.11941	-0.04477	-0.05223	0.11941		530	0.06763	0.06763	1	530		0.07463	0.07463	1	530		0.08247	0.08247	1	530		0.08108	0.08108	1	530
1cg5B_2hbg	446	0.213	0.09558	0.00735	-0.02206	-0.02942	0.00735		531	0.06767	0.06767	1	531		0.07483	0.07483	1	531		0.08293	0.08293	1	531		0.081081	0.081081	1	531
1cg5B_3sdhA	416	0.177	-0.06015	0.16541	-0.13534	-0.1579	0.16541		532	0.0678	0.0678	1	532		0.07492	0.07492	1	532		0.083	0.083	1	532		0.08139	0.08139	1	532
1chkA_1l92	71	0.067	-0.31034	-0.25862	-0.34483	-0.2931	-0.25862		533	-0.06792	0.06792	-1	-533		0.07523	0.07523	1	533		0.08333	0.08333	1	533		-0.0814	0.0814	-1	-533
1chmA_1ihoA	762	0.013	0.2439	0.30488	0.08537	0.2439	0.30488		534	-0.06838	0.06838	-1	-534		0.07532	0.07532	1	534		-0.083333	0.083333	-1	-534		0.08163	0.08163	1	534
1cid_1kb5B	171	0.103	-0.25862	-0.2069	-0.10345	-0.05172	-0.2069		535	0.06849	0.06849	1	535		-0.07563	0.07563	-1	-535		0.083333	0.083333	1	535		0.08196	0.08196	1	535
1cid_1qa9A	82	0.069	0.10465	-0.27907	-0.2093	0.15116	-0.27907		536	-0.068627	0.068627	-1	-536		-0.07576	0.07576	-1	-536		0.083333	0.083333	1	536		0.08235	0.08235	1	536
1cipA_1ctqA	1049	0.095	0.03773	0.27673	0.371065	0.08805	0.27673		537	0.06887	0.06887	1	537		0.07576	0.07576	1	537		0.08334	0.08334	1	537		0.08244	0.08244	1	537
1cipA_1hurA	1050	0.101	-0.05369	0.16107	0.26846	0.06711	0.16107		538	-0.06897	0.06897	-1	-538		0.07617	0.07617	1	538		0.08376	0.08376	1	538		0.08299	0.08299	1	538
1cjwA_1i21A	391	0.143	0.26923	0.07692	0.01923	0.11538	0.07692		539	0.06915	0.06915	1	539		-0.07665	0.07665	-1	-539		-0.08377	0.08377	-1	-539		-0.08312	0.08312	-1	-539
1cjxA_1qipA	344	0.017	0	0	-0.57692	-0.32692	0		540	-0.06964	0.06964	-1	-540		-0.07692	0.07692	-1	-540		-0.08403	0.08403	-1	-540		-0.08333	0.08333	-1	-540
1ckeA_1dekA	79	0.075	0.0196	-0.14706	0.09804	0.07843	-0.14706		541	-0.06977	0.06977	-1	-541		-0.07692	0.07692	-1	-541		-0.08411	0.08411	-1	-541		0.08333	0.08333	1	541
1ckuA_1eytA	356	0.881	-0.21951	-0.21951	-0.21951	-0.21951	-0.21951		542	0.07018	0.07018	1	542		0.07692	0.07692	1	542		0.08439	0.08439	1	542		0.08366	0.08366	1	542
1ckv_1g10A	96	0.128	-0.04445	-0.07778	-0.02223	-0.03334	-0.07778		543	-0.07022	0.07022	-1	-543		0.07693	0.07693	1	543		-0.08442	0.08442	-1	-543		-0.083832	0.083832	-1	-543
1cl2A_1qgnH	641	0.261	0.02139	0.18984	0.00267	0.02139	0.18984		544	-0.07031	0.07031	-1	-544		0.07693	0.07693	1	544		-0.08451	0.08451	-1	-544		0.08403	0.08403	1	544
1clc_1tf4A	657	0.174	0.00503	-0.1206	-0.09548	-0.02764	-0.1206		545	-0.07038	0.07038	-1	-545		0.07722	0.07722	1	545		0.084746	0.084746	1	545		-0.08442	0.08442	-1	-545
1clqA_1nozB	203	0.223	-0.33334	-0.07619	-0.33016	-0.33334	-0.07619		546	-0.07042	0.07042	-1	-546		-0.07767	0.07767	-1	-546		0.084746	0.084746	1	546		0.08444	0.08444	1	546
1cmbA_1mjoB	103	0.874	-0.02128	-0.02128	-0.02128	-0.02128	-0.02128		547	0.07049	0.07049	1	547		0.0777	0.0777	1	547		-0.08487	0.08487	-1	-547		0.08461	0.08461	1	547
1cmoA_1hjbC	174	0.717	0	0	0	0	0		548	0.07059	0.07059	1	548		0.07775	0.07775	1	548		-0.08524	0.08524	-1	-548		0.084746	0.084746	1	548
1cnt3_1bgc	83	0.192	-0.5641	-0.44444	0.04274	-0.47008	-0.44444		549	-0.07059	0.07059	-1	-549		-0.07778	0.07778	-1	-549		0.08537	0.08537	1	549		0.084746	0.084746	1	549
1cnt3_1cnt2	36	0.459	-0.22951	-0.21312	-0.21312	-0.21312	-0.21312		550	-0.07059	0.07059	-1	-550		0.07785	0.07785	1	550		-0.08547	0.08547	-1	-550		-0.08487	0.08487	-1	-550
1cnt3_1lki	60	0.151	-0.17293	-0.18045	-0.11278	-0.14286	-0.18045		551	-0.0707	0.0707	-1	-551		-0.07792	0.07792	-1	-551		-0.08571	0.08571	-1	-551		0.08505	0.08505	1	551
1cnv_1llo	387	0.399	0.07722	0.00772	0.03089	-0.01158	0.00772		552	0.07076	0.07076	1	552		-0.07793	0.07793	-1	-552		-0.08572	0.08572	-1	-552		0.0851	0.0851	1	552
1cnzA_1iso	455	0.256	0.02053	0.08505	0.03813	0.04692	0.08505		553	-0.07142	0.07142	-1	-553		0.07813	0.07813	1	553		0.08591	0.08591	1	553		-0.085106	0.085106	-1	-553
1cof_1cnuA	574	0.415	-0.09924	-0.05343	-0.05343	-0.0916	-0.05343		554	0.07142	0.07142	1	554		0.07813	0.07813	1	554		0.08594	0.08594	1	554		-0.08571	0.08571	-1	-554
1cozA_1ihoA	572	0.078	0.02	-0.02	0.02	-0.02	-0.02		555	-0.071429	0.071429	-1	-555		0.07813	0.07813	1	555		-0.08642	0.08642	-1	-555		-0.08571	0.08571	-1	-555
1cozA_2ts1	401	0.038	-0.17708	-0.20833	-0.26042	-0.13542	-0.20833		556	-0.07143	0.07143	-1	-556		0.07865	0.07865	1	556		-0.08642	0.08642	-1	-556		0.08589	0.08589	1	556
1cp2A_1eg7A	144	0.068	-0.238536	-0.091746	0.073394	-0.018349	-0.091746		557	-0.07143	0.07143	-1	-557		0.07865	0.07865	1	557		-0.08667	0.08667	-1	-557		0.08589	0.08589	1	557
1cp2A_2nipA	84	0.703	-0.51119	-0.51119	-0.49253	-0.51119	-0.51119		558	0.07143	0.07143	1	558		-0.08	0.08	-1	-558		-0.0867	0.0867	-1	-558		0.08593	0.08593	1	558
1cpcA_1allA	149	0.265	0.04458	0.04458	0.06369	0.02548	0.04458		559	0.0717	0.0717	1	559		0.08	0.08	1	559		0.08675	0.08675	1	559		-0.08633	0.08633	-1	-559
1cpcA_2hbg	91	0.068	-0.09756	0.2561	-0.07317	0.2561	0.2561		560	0.07207	0.07207	1	560		-0.08078	0.08078	-1	-560		-0.087719	0.087719	-1	-560		0.08638	0.08638	1	560
1cpq_256bA	213	0.2	0	0	-0.14493	0	0		561	-0.07242	0.07242	-1	-561		-0.080882	0.080882	-1	-561		0.08772	0.08772	1	561		-0.08642	0.08642	-1	-561
1cpt_1f4tA	1050	0.204	-0.03519	0.27273	-0.05279	-0.07038	0.27273		562	-0.07246	0.07246	-1	-562		0.08108	0.08108	1	562		0.08807	0.08807	1	562		-0.08667	0.08667	-1	-562
1cqkA_1fc1B	600	0.554	-0.06818	0.01137	-0.06818	0.93182	0.01137		563	0.07254	0.07254	1	563		0.0813	0.0813	1	563		0.08823	0.08823	1	563		-0.0867	0.0867	-1	-563
1cqkA_1hxmD	363	0.149	0.06316	-0.07368	-0.06315	0.11579	-0.07368		564	-0.07259	0.07259	-1	-564		-0.0813	0.0813	-1	-564		0.08824	0.08824	1	564		-0.0867	0.0867	-1	-564
1cqkA_1iakA	1006	0.198	-0.05319	0.06383	0.7766	0	0.06383		565	-0.07272	0.07272	-1	-565		0.08139	0.08139	1	565		-0.08852	0.08852	-1	-565		0.08695	0.08695	1	565
1cqqA_1havA	88	0.194	0.03508	-0.01755	-0.1579	-0.16959	-0.01755		566	0.07284	0.07284	1	566		-0.08176	0.08176	-1	-566		0.08871	0.08871	1	566		-0.08695	0.08695	-1	-566
1cqxA_1dlyA	472	0.107	0.2	0.15714	0.3	0.08571	0.15714		567	0.07362	0.07362	1	567		-0.08182	0.08182	-1	-567		0.088889	0.088889	1	567		-0.086957	0.086957	-1	-567
1cr1A_2reb	194	0.127	-0.51724	-0.37931	-0.40805	-0.44253	-0.37931		568	0.07483	0.07483	1	568		0.08187	0.08187	1	568		-0.08889	0.08889	-1	-568		-0.0875	0.0875	-1	-568
1cr5A_1e32A	106	0.09	-0.30612	-0.2449	-0.20408	-0.16327	-0.2449		569	0.0749	0.0749	1	569		0.08219	0.08219	1	569		-0.08904	0.08904	-1	-569		-0.0875	0.0875	-1	-569
1cr5A_1qcsA	84	0.247	-0.20359	-0.20359	-0.14371	-0.21557	-0.20359		570	0.07536	0.07536	1	570		0.0822	0.0822	1	570		-0.08928	0.08928	-1	-570		-0.0875	0.0875	-1	-570
1cr6B_1ehyA	1050	0.133	0.17358	0.41132	0.27924	0.0717	0.41132		571	0.07539	0.07539	1	571		-0.082474	0.082474	-1	-571		-0.08943	0.08943	-1	-571		-0.08759	0.08759	-1	-571
1cs6A_1fltX	98	0.179	0	-0.066667	0	0	-0.066667		572	-0.07547	0.07547	-1	-572		-0.08275	0.08275	-1	-572		0.08955	0.08955	1	572		-0.08772	0.08772	-1	-572
1cs6A_1tit	234	0.191	0	0	0	0	0		573	-0.075472	0.075472	-1	-573		0.08333	0.08333	1	573		0.08969	0.08969	1	573		0.08786	0.08786	1	573
1cs8A_1cv8	118	0.099	-0.31896	-0.00862	-0.48275	-0.2931	-0.00862		574	0.07563	0.07563	1	574		0.08333	0.08333	1	574		0.09039	0.09039	1	574		0.087912	0.087912	1	574
1cs8A_1qmyA	36	0.071	-0.33333	-0.19608	-0.45098	0	-0.19608		575	0.07583	0.07583	1	575		0.08333	0.08333	1	575		-0.0905	0.0905	-1	-575		-0.088235	0.088235	-1	-575
1csh_4ctsA	268	0.933	-0.18476	-0.18476	-0.18476	-0.18476	-0.18476		576	-0.07665	0.07665	-1	-576		-0.08334	0.08334	-1	-576		-0.09052	0.09052	-1	-576		0.08824	0.08824	1	576
1csn_1ckiA	1050	0.546	-0.21479	0.02465	-0.19366	-0.17958	0.02465		577	-0.07693	0.07693	-1	-577		-0.08334	0.08334	-1	-577		-0.0909	0.0909	-1	-577		0.08849	0.08849	1	577
1ct9A_1gdoA	1050	0.099	0.01676	0.02234	-0.03352	-0.01676	0.02234		578	-0.07693	0.07693	-1	-578		-0.08392	0.08392	-1	-578		-0.09091	0.09091	-1	-578		0.08876	0.08876	1	578
1ctj_1e29A	370	0.149	-0.25	-0.21053	-0.18421	-0.1579	-0.21053		579	0.07728	0.07728	1	579		0.08434	0.08434	1	579		0.09091	0.09091	1	579		-0.088889	0.088889	-1	-579
1ctj_2mtaC	577	0.116	0.19231	0.05128	0.05128	0.05128	0.05128		580	-0.07736	0.07736	-1	-580		0.08434	0.08434	1	580		-0.09091	0.09091	-1	-580		-0.089109	0.089109	-1	-580
1ctn_1d2kA	1050	0.208	-0.61918	-0.56104	-0.41279	-0.57849	-0.56104		581	0.07759	0.07759	1	581		-0.08442	0.08442	-1	-581		0.09091	0.09091	1	581		-0.08928	0.08928	-1	-581
1cto_1bpv	69	0.101	-0.02597	0.09091	0.61039	-0.02597	0.09091		582	-0.07767	0.07767	-1	-582		0.08468	0.08468	1	582		0.09106	0.09106	1	582		-0.08965	0.08965	-1	-582
1ctqA_1am4D	1040	0.331	0.14194	0.43871	0.29678	0.02581	0.43871		583	0.077778	0.077778	1	583		0.084746	0.084746	1	583		-0.09135	0.09135	-1	-583		0.08975	0.08975	1	583
1ctqA_1d4aA	1040	0.06	-0.39216	0	-0.098039	0	0		584	-0.07778	0.07778	-1	-584		0.08475	0.08475	1	584		-0.09161	0.09161	-1	-584		-0.09009	0.09009	-1	-584
1ctqA_1d5cA	1049	0.283	0	0.05625	0.3125	-0.05625	0.05625		585	-0.07792	0.07792	-1	-585		-0.08487	0.08487	-1	-585		-0.09183	0.09183	-1	-585		0.09017	0.09017	1	585
1cv8_1dkiA	242	0.066	-0.142858	-0.116888	0.077922	-0.142858	-0.116888		586	-0.07793	0.07793	-1	-586		-0.08511	0.08511	-1	-586		-0.091837	0.091837	-1	-586		0.09028	0.09028	1	586
1cviA_1rpt	749	0.833	-0.11111	-0.11111	-0.11111	-0.11111	-0.11111		587	0.07812	0.07812	1	587		0.08519	0.08519	1	587		0.09203	0.09203	1	587		0.09052	0.09052	1	587
1cvjB_2u1a	670	0.172	0	0	0	0	0		588	0.07813	0.07813	1	588		-0.08571	0.08571	-1	-588		-0.09211	0.09211	-1	-588		-0.09091	0.09091	-1	-588
1cvl_1tca	495	0.095	0.13514	0.32433	0.30271	0.20541	0.32433		589	-0.0783	0.0783	-1	-589		-0.08572	0.08572	-1	-589		0.09223	0.09223	1	589		0.09091	0.09091	1	589
1cvsC_1ev2E	1050	0.735	-0.2356	-0.06283	-0.23036	-0.2356	-0.06283		590	0.07843	0.07843	1	590		-0.08594	0.08594	-1	-590		-0.09244	0.09244	-1	-590		0.09091	0.09091	1	590
1cvsC_1fltX	89	0.095	0.55696	-0.05063	0.55696	0.55696	-0.05063		591	0.07843	0.07843	1	591		-0.08642	0.08642	-1	-591		-0.09259	0.09259	-1	-591		0.09091	0.09091	1	591
1cvsC_1qfoA	156	0.114	0.47059	0.08824	0.47059	-0.14706	0.08824		592	0.07843	0.07843	1	592		-0.08684	0.08684	-1	-592		0.09259	0.09259	1	592		-0.091746	0.091746	-1	-592
1cvsC_1wit	270	0.237	0.89773	0.89773	0.07955	0.89773	0		593	0.07844	0.07844	1	593		0.08695	0.08695	1	593		0.09302	0.09302	1	593		0.09183	0.09183	1	593
1cvsC_2ncm	72	0.141	-0.09459	-0.06756	0.7973	-0.10811	-0.06756		594	0.07853	0.07853	1	594		0.08695	0.08695	1	594		-0.09317	0.09317	-1	-594		-0.09211	0.09211	-1	-594
1cwpA_1f15B	32	0.174	-0.13571	-0.06428	-0.12857	-0.07142	-0.06428		595	0.07879	0.07879	1	595		-0.08696	0.08696	-1	-595		0.09322	0.09322	1	595		0.09223	0.09223	1	595
1cwvA_1qfhA	1050	0.039	0.32394	0.14084	0.32394	0.32394	0.14084		596	-0.07895	0.07895	-1	-596		0.08759	0.08759	1	596		0.09322	0.09322	1	596		-0.09231	0.09231	-1	-596
1cwyA_1bag	361	0.094	-0.046294	0.055556	-0.004629	-0.060184	0.055556		597	-0.0792	0.0792	-1	-597		0.08772	0.08772	1	597		0.09322	0.09322	1	597		0.092437	0.092437	1	597
1cx8B_1xjo	1050	0.066	0.05834	0.15417	-0.04166	-0.06666	0.15417		598	-0.079208	0.079208	-1	-598		-0.088	0.088	-1	-598		-0.09333	0.09333	-1	-598		-0.09244	0.09244	-1	-598
1cxlA_1cgu	1050	0.722	-0.50377	-0.24736	-0.50678	-0.50377	-0.24736		599	-0.07921	0.07921	-1	-599		-0.08823	0.08823	-1	-599		0.09346	0.09346	1	599		0.09259	0.09259	1	599
1cxlA_7taa	1050	0.16	0.03899	0.3945	0.04129	-0.11238	0.3945		600	0.07937	0.07937	1	600		-0.08823	0.08823	-1	-600		-0.09352	0.09352	-1	-600		0.09268	0.09268	1	600
1cxqA_1b9dA	148	0.21	-0.25218	-0.19131	-0.33913	-0.23478	-0.19131		601	-0.07965	0.07965	-1	-601		0.08834	0.08834	1	601		0.09352	0.09352	1	601		0.09271	0.09271	1	601
1cxqA_1c0mC	122	0.923	-0.33835	-0.33835	-0.06767	-0.33083	-0.33835		602	0.07971	0.07971	1	602		0.088889	0.088889	1	602		-0.09375	0.09375	-1	-602		-0.09317	0.09317	-1	-602
1cy5A_3ygsP	128	0.196	-0.10989	-0.10989	-0.06593	-0.10989	-0.10989		603	0.08	0.08	1	603		-0.089069	0.089069	-1	-603		-0.09375	0.09375	-1	-603		0.09341	0.09341	1	603
1cydA_1e6wA	1050	0.244	0.00893	0.10714	0.09375	-0.00447	0.10714		604	-0.08009	0.08009	-1	-604		-0.0891	0.0891	-1	-604		0.09375	0.09375	1	604		0.09343	0.09343	1	604
1cydA_1e7wA	1050	0.252	0.04292	0.19742	0.01717	-0.08584	0.19742		605	-0.08025	0.08025	-1	-605		0.08911	0.08911	1	605		0.09396	0.09396	1	605		-0.09346	0.09346	-1	-605
1cydA_1enp	1050	0.207	-0.18182	-0.09524	-0.10822	-0.09524	-0.09524		606	0.08064	0.08064	1	606		-0.08928	0.08928	-1	-606		0.09421	0.09421	1	606		-0.09375	0.09375	-1	-606
1cydA_1eny	1050	0.178	0.06302	0.10084	0.11344	-0.28992	0.10084		607	-0.08065	0.08065	-1	-607		-0.08929	0.08929	-1	-607		0.094595	0.094595	1	607		0.09375	0.09375	1	607
1cydA_1fds	1050	0.202	0.09375	0.11607	0.15178	-0.0134	0.11607		608	0.08065	0.08065	1	608		-0.08938	0.08938	-1	-608		-0.09523	0.09523	-1	-608		0.09401	0.09401	1	608
1cydA_1fjhB	1050	0.174	0.34737	-0.03684	0.04737	0	-0.03684		609	-0.08074	0.08074	-1	-609		-0.08955	0.08955	-1	-609		-0.09524	0.09524	-1	-609		-0.09434	0.09434	-1	-609
1cydA_1gegG	1050	0.289	-0.06141	0.0614	-0.00878	-0.05264	0.0614		610	0.08077	0.08077	1	610		0.08955	0.08955	1	610		-0.09524	0.09524	-1	-610		0.094595	0.094595	1	610
1cydA_1h5qL	1050	0.293	0.00833	-0.05	0.03333	-0.05	-0.05		611	-0.08108	0.08108	-1	-611		0.08956	0.08956	1	611		-0.09548	0.09548	-1	-611		-0.09489	0.09489	-1	-611
1cydA_1he2A	1050	0.099	-0.1	-0.02222	-0.07222	-0.06111	-0.02222		612	0.081081	0.081081	1	612		0.09004	0.09004	1	612		0.09649	0.09649	1	612		-0.09489	0.09489	-1	-612
1cydA_1oaa	1050	0.227	-0.21053	0.20175	0.29386	-0.21491	0.20175		613	0.0812	0.0812	1	613		-0.09006	0.09006	-1	-613		0.0979	0.0979	1	613		0.09489	0.09489	1	613
1cydA_1ybvA	1050	0.264	0.12659	0.25739	0.13502	0.0211	0.25739		614	0.08136	0.08136	1	614		-0.09009	0.09009	-1	-614		-0.098039	0.098039	-1	-614		-0.09523	0.09523	-1	-614
1cydA_2ae2B	1050	0.281	-0.18535	0.06034	0.04741	-0.15949	0.06034		615	0.08139	0.08139	1	615		-0.09009	0.09009	-1	-615		0.09804	0.09804	1	615		0.09523	0.09523	1	615
1cyo_1cxyA	1050	0.299	0	-0.02703	0.27027	0.06757	-0.02703		616	0.08143	0.08143	1	616		0.09028	0.09028	1	616		-0.09804	0.09804	-1	-616		-0.09524	0.09524	-1	-616
1cyx_1plc	745	0.076	0.0625	-0.03124	0.23438	0.0625	-0.03124		617	-0.08163	0.08163	-1	-617		-0.09058	0.09058	-1	-617		-0.09813	0.09813	-1	-617		-0.09532	0.09532	-1	-617
1cyx_2occB	1030	0.196	-0.13158	-0.08772	-0.25439	-0.14036	-0.08772		618	-0.08197	0.08197	-1	-618		-0.0909	0.0909	-1	-618		-0.09816	0.09816	-1	-618		-0.09569	0.09569	-1	-618
1czfA_1rmg	701	0.17	0.1196	0.25249	0.15614	0.01661	0.25249		619	0.08219	0.08219	1	619		0.090909	0.090909	1	619		-0.098361	0.098361	-1	-619		0.09574	0.09574	1	619
1cztA_1eut	700	0.138	0.11194	0.18657	0.03732	0.49254	0.18657		620	-0.08235	0.08235	-1	-620		-0.09091	0.09091	-1	-620		0.09876	0.09876	1	620		0.09615	0.09615	1	620
1cztA_1ulo	671	0.044	0	0	0	0	0		621	-0.08247	0.08247	-1	-621		0.09091	0.09091	1	621		-0.09901	0.09901	-1	-621		0.09629	0.09629	1	621
1d0nA_2vil	530	0.086	-0.02703	0.67567	0.05405	-0.01802	0.67567		622	0.08297	0.08297	1	622		0.09091	0.09091	1	622		0.09905	0.09905	1	622		0.09629	0.09629	1	622
1d1dA_1qrjB	80	0.077	-0.0421	0.26316	0.36842	0.02106	0.26316		623	-0.08333	0.08333	-1	-623		0.09091	0.09091	1	623		0.09924	0.09924	1	623		-0.0963	0.0963	-1	-623
1d1gA_1vdrA	1050	0.164	0.18421	0.05921	0	0.09868	0.05921		624	0.08333	0.08333	1	624		-0.0916	0.0916	-1	-624		0.09929	0.09929	1	624		-0.09649	0.09649	-1	-624
1d1gA_3dfr	1050	0.242	-0.02667	0.14	0.15333	0.22	0.14		625	-0.08333	0.08333	-1	-625		0.09161	0.09161	1	625		0.10022	0.10022	1	625		0.0965	0.0965	1	625
1d1rA_2if1	1050	0.277	0.01695	0.11865	0.20339	0.0678	0.11865		626	0.083333	0.083333	1	626		0.09183	0.09183	1	626		-0.10097	0.10097	-1	-626		0.09669	0.09669	1	626
1d2fA_1c7nF	1050	0.271	-0.08684	0.17647	-0.11205	-0.08404	0.17647		627	-0.08334	0.08334	-1	-627		-0.091837	0.091837	-1	-627		0.10126	0.10126	1	627		0.09732	0.09732	1	627
1d2fA_1c7oH	1050	0.271	-0.08078	-0.05293	-0.06407	-0.06964	-0.05293		628	-0.08334	0.08334	-1	-628		-0.09211	0.09211	-1	-628		0.10127	0.10127	1	628		0.0974	0.0974	1	628
1d2iA_1es8A	11	0.735	-0.22892	-0.22892	-0.21085	-0.22892	-0.22892		629	-0.08365	0.08365	-1	-629		-0.09211	0.09211	-1	-629		-0.10145	0.10145	-1	-629		0.09774	0.09774	1	629
1d2kA_1ctn	1050	0.286	-0.56686	-0.38372	-0.48837	-0.58139	-0.38372		630	0.08368	0.08368	1	630		0.09211	0.09211	1	630		-0.10145	0.10145	-1	-630		0.09803	0.09803	1	630
1d2kA_1e9lA	1050	0.23	-0.03274	0.24702	0.14285	-0.03869	0.24702		631	-0.08397	0.08397	-1	-631		-0.0924	0.0924	-1	-631		0.10189	0.10189	1	631		-0.09822	0.09822	-1	-631
1d2mA_1pjr	1050	0.058	-0.173265	-0.054455	-0.301985	-0.168315	-0.054455		632	-0.08404	0.08404	-1	-632		0.09244	0.09244	1	632		0.10191	0.10191	1	632		-0.09836	0.09836	-1	-632
1d2nA_1g6oA	587	0.043	0	0	-0.21649	0	0		633	0.08404	0.08404	1	633		-0.09259	0.09259	-1	-633		-0.10236	0.10236	-1	-633		-0.09836	0.09836	-1	-633
1d2sA_1dykA	285	0.188	0.28759	-0.0196	0.69935	-0.13725	-0.0196		634	-0.084112	0.084112	-1	-634		0.09302	0.09302	1	634		0.10257	0.10257	1	634		0.09836	0.09836	1	634
1d2sA_1sacA	97	0.094	0.09244	0.10085	0.11765	0.2353	0.10085		635	0.084746	0.084746	1	635		0.09303	0.09303	1	635		0.10264	0.10264	1	635		-0.09859	0.09859	-1	-635
1d2tA_1eoiA	263	0.946	-0.44498	-0.44498	-0.44498	-0.44498	-0.44498		636	0.08475	0.08475	1	636		0.09312	0.09312	1	636		-0.10294	0.10294	-1	-636		-0.098592	0.098592	-1	-636
1d2zA_1d2zB	58	0.148	-0.19101	-0.24719	-0.11236	-0.16854	-0.24719		637	-0.08487	0.08487	-1	-637		0.09312	0.09312	1	637		-0.10327	0.10327	-1	-637		-0.09876	0.09876	-1	-637
1d2zA_1fadA	59	0.127	-0.18182	-0.16883	-0.18182	0.4026	-0.16883		638	0.08491	0.08491	1	638		-0.09317	0.09317	-1	-638		0.10345	0.10345	1	638		0.0989	0.0989	1	638
1d2zA_1ngr	81	0.2	-0.03614	-0.07229	0	-0.06024	-0.07229		639	-0.08502	0.08502	-1	-639		0.09319	0.09319	1	639		-0.10345	0.10345	-1	-639		0.09918	0.09918	1	639
1d2zB_1fadA	72	0.087	-0.30645	-0.19355	-0.27419	-0.16129	-0.19355		640	0.08547	0.08547	1	640		-0.09334	0.09334	-1	-640		-0.10345	0.10345	-1	-640		0.09956	0.09956	1	640
1d2zB_1ngr	76	0.141	-0.19048	0.45238	-0.22619	0.36905	0.45238		641	-0.0855	0.0855	-1	-641		-0.09334	0.09334	-1	-641		-0.10382	0.10382	-1	-641		0.09957	0.09957	1	641
1d3bA_1d3bB	898	0.111	0.18462	0.07693	0.89231	0.16923	0.07693		642	0.0855	0.0855	1	642		-0.09346	0.09346	-1	-642		0.10465	0.10465	1	642		0.1	0.1	1	642
1d3bA_1i8fA	985	0.181	-0.05714	0	0.02858	-0.04285	0		643	-0.08556	0.08556	-1	-643		0.09352	0.09352	1	643		0.10472	0.10472	1	643		-0.10048	0.10048	-1	-643
1d3bB_1i8fA	1050	0.243	-0.01539	0.01538	-0.07693	0.03077	0.01538		644	-0.08571	0.08571	-1	-644		-0.09374	0.09374	-1	-644		-0.10526	0.10526	-1	-644		0.10072	0.10072	1	644
1d3gA_2dorA	823	0.192	0.06507	0.11644	0.0137	0.11302	0.11644		645	-0.08571	0.08571	-1	-645		-0.09374	0.09374	-1	-645		-0.10527	0.10527	-1	-645		0.10084	0.10084	1	645
1d4oA_1j8fA	1050	0.084	0.15957	0.28723	0.28723	0.21276	0.28723		646	0.08571	0.08571	1	646		-0.09375	0.09375	-1	-646		-0.10554	0.10554	-1	-646		0.10085	0.10085	1	646
1d4tA_1csyA	421	0.279	-0.02299	-0.01149	0.26437	0	-0.01149		647	-0.08572	0.08572	-1	-647		0.09375	0.09375	1	647		-0.10577	0.10577	-1	-647		0.10091	0.10091	1	647
1d4tA_1jwoA	519	0.25	0.14433	0.1134	0.19587	-0.05155	0.1134		648	-0.08572	0.08572	-1	-648		-0.09412	0.09412	-1	-648		-0.10606	0.10606	-1	-648		-0.1016	0.1016	-1	-648
1d4vA_1extA	658	0.259	0.12329	0.12329	0.08219	0.10959	0.12329		649	-0.08584	0.08584	-1	-649		-0.09412	0.09412	-1	-649		-0.10614	0.10614	-1	-649		-0.10227	0.10227	-1	-649
1d4vB_2tnfA	369	0.178	0.0438	0.0146	0.0292	0.08759	0.0146		650	0.08591	0.08591	1	650		-0.09434	0.09434	-1	-650		-0.10667	0.10667	-1	-650		0.10227	0.10227	1	650
1d5rA_1fpzA	556	0.085	-0.03165	0.01266	-0.11392	-0.1519	0.01266		651	-0.08602	0.08602	-1	-651		-0.09434	0.09434	-1	-651		-0.1068	0.1068	-1	-651		-0.10281	0.10281	-1	-651
1d5rA_1vhrA	999	0.078	0.56944	0.54861	0.52083	0.48611	0.54861		652	0.08602	0.08602	1	652		-0.09459	0.09459	-1	-652		-0.10695	0.10695	-1	-652		-0.10294	0.10294	-1	-652
1d5yA_1bl0A	1050	0.184	0	0.87931	-0.01724	-0.12069	0.87931		653	0.08602	0.08602	1	653		-0.09523	0.09523	-1	-653		-0.10714	0.10714	-1	-653		-0.10294	0.10294	-1	-653
1d6aB_1dm0A	143	0.176	0	-0.04041	-0.03536	-0.02525	-0.04041		654	0.08614	0.08614	1	654		-0.09524	0.09524	-1	-654		-0.10735	0.10735	-1	-654		-0.10428	0.10428	-1	-654
1d6jA_1f48A	563	0.033	0	0	0	-0.48649	0		655	0.0862	0.0862	1	655		0.09524	0.09524	1	655		0.10746	0.10746	1	655		-0.10435	0.10435	-1	-655
1d6jA_1nksA	118	0.093	-0.03704	0.06481	-0.23148	-0.05556	0.06481		656	0.08637	0.08637	1	656		0.09558	0.09558	1	656		-0.10752	0.10752	-1	-656		-0.1046	0.1046	-1	-656
1d6jA_1nstA	493	0.04	-0.24675	-0.12987	-0.25974	-0.42857	-0.12987		657	-0.08642	0.08642	-1	-657		-0.096	0.096	-1	-657		0.10811	0.10811	1	657		0.10515	0.10515	1	657
1d6jA_3tmkA	777	0.079	-0.08955	0	0.08955	-0.13433	0		658	-0.08653	0.08653	-1	-658		-0.09702	0.09702	-1	-658		-0.10811	0.10811	-1	-658		-0.10526	0.10526	-1	-658
1d7yA_1nhp	1050	0.185	-0.12928	0.08444	-0.10554	-0.13456	0.08444		659	0.08721	0.08721	1	659		-0.09756	0.09756	-1	-659		-0.10811	0.10811	-1	-659		-0.10526	0.10526	-1	-659
1d8jA_1d8kA	39	0.877	-0.02666	-0.02666	-0.02666	-0.02666	-0.02666		660	0.08759	0.08759	1	660		-0.0979	0.0979	-1	-660		-0.10822	0.10822	-1	-660		-0.10545	0.10545	-1	-660
1d9cA_1ekuB	124	0.57	-0.47368	0	-1	0	0		661	0.08772	0.08772	1	661		-0.09816	0.09816	-1	-661		0.10844	0.10844	1	661		-0.10551	0.10551	-1	-661
1d9eA_1dvjA	144	0.113	-0.59731	-0.2953	-0.20134	-0.15436	-0.2953		662	0.0878	0.0878	1	662		-0.098214	0.098214	-1	-662		-0.10884	0.10884	-1	-662		0.10596	0.10596	1	662
1d9eA_1fx6B	160	0.429	-0.05932	-0.05932	-0.05932	-0.03814	-0.05932		663	0.08805	0.08805	1	663		0.098587	0.098587	1	663		0.10884	0.10884	1	663		0.10599	0.10599	1	663
1d9eA_1qr7A	228	0.109	0.04938	0.03292	0.00823	0.09876	0.03292		664	-0.08824	0.08824	-1	-664		0.09859	0.09859	1	664		0.10917	0.10917	1	664		-0.10638	0.10638	-1	-664
1daaA_1ekfA	1050	0.177	0.16728	0.32714	0.13383	0.0855	0.32714		665	-0.088395	0.088395	-1	-665		-0.0986	0.0986	-1	-665		0.10931	0.10931	1	665		-0.10667	0.10667	-1	-665
1daaA_1et0A	1050	0.199	0.06	0.284	0.144	-0.052	0.284		666	0.08843	0.08843	1	666		0.0986	0.0986	1	666		0.10938	0.10938	1	666		-0.10667	0.10667	-1	-666
1daaA_1i1mC	1050	0.274	0.01818	-0.10545	0.05818	-0.00727	-0.10545		667	-0.08844	0.08844	-1	-667		0.0986	0.0986	1	667		0.10959	0.10959	1	667		0.10714	0.10714	1	667
1dapA_1dssG	459	0.048	-0.10791	-0.34532	-0.30935	-0.15108	-0.34532		668	-0.0885	0.0885	-1	-668		-0.09866	0.09866	-1	-668		0.1105	0.1105	1	668		0.10714	0.10714	1	668
1dapA_1hyhA	72	0.059	-0.01137	0.02272	0.01136	0.21591	0.02272		669	-0.0885	0.0885	-1	-669		0.09868	0.09868	1	669		-0.11111	0.11111	-1	-669		-0.10749	0.10749	-1	-669
1dar_1efcA	738	0.068	-0.11184	-0.15131	-0.32236	-0.25657	-0.15131		670	-0.08861	0.08861	-1	-670		0.09923	0.09923	1	670		0.11111	0.11111	1	670		-0.10769	0.10769	-1	-670
1db1A_2lbd	556	0.232	-0.12053	0.05358	-0.10714	-0.14285	0.05358		671	0.08861	0.08861	1	671		-0.09924	0.09924	-1	-671		-0.11111	0.11111	-1	-671		-0.10769	0.10769	-1	-671
1db1A_3erdA	636	0.172	0.01914	0.16268	0.07177	0	0.16268		672	0.088889	0.088889	1	672		-0.09944	0.09944	-1	-672		-0.11111	0.11111	-1	-672		-0.10784	0.10784	-1	-672
1db3A_1bg6	967	0.048	-0.28571	-0.2987	-0.44156	-0.11688	-0.2987		673	-0.08889	0.08889	-1	-673		0.0995	0.0995	1	673		0.11111	0.11111	1	673		0.10793	0.10793	1	673
1db3A_1fds	1050	0.093	0.16854	0.21348	0.26404	0.08988	0.21348		674	0.08897	0.08897	1	674		-0.1	0.1	-1	-674		0.11184	0.11184	1	674		-0.10811	0.10811	-1	-674
1db3A_1he2A	1050	0.072	0.07143	0.25	0.0119	0.05357	0.25		675	-0.089286	0.089286	-1	-675		0.1	0.1	1	675		0.11197	0.11197	1	675		-0.10844	0.10844	-1	-675
1db3A_1qrrA	1050	0.167	0.24364	0.24	0.14546	0.14182	0.24		676	0.08955	0.08955	1	676		0.1	0.1	1	676		-0.11205	0.11205	-1	-676		0.10865	0.10865	1	676
1dbtA_1dvjA	725	0.19	0.12796	0.0237	0.20379	0.02844	0.0237		677	0.08974	0.08974	1	677		0.1	0.1	1	677		-0.11215	0.11215	-1	-677		-0.10899	0.10899	-1	-677
1dbwA_1tmy	1050	0.285	0.19658	0.33333	0.18803	0.1282	0.33333		678	0.08988	0.08988	1	678		0.10033	0.10033	1	678		0.11225	0.11225	1	678		0.10909	0.10909	1	678
1dbwA_3chy	1050	0.228	0.27642	0.25203	0.06504	0.04878	0.25203		679	0.0903	0.0903	1	679		0.10041	0.10041	1	679		-0.11236	0.11236	-1	-679		0.10925	0.10925	1	679
1dceB_1ft1B	526	0.28	0.00346	-0.15917	0.05883	-0.05536	-0.15917		680	-0.0909	0.0909	-1	-680		-0.10075	0.10075	-1	-680		0.11236	0.11236	1	680		-0.10937	0.10937	-1	-680
1dcfA_1dbwA	1050	0.15	0.34906	0.32076	0.04717	0.15095	0.32076		681	-0.09091	0.09091	-1	-681		0.10101	0.10101	1	681		-0.1125	0.1125	-1	-681		-0.10976	0.10976	-1	-681
1dcfA_3chy	1050	0.173	0.21186	0.33051	0.14407	0.13559	0.33051		682	-0.09091	0.09091	-1	-682		0.10113	0.10113	1	682		-0.11268	0.11268	-1	-682		-0.10989	0.10989	-1	-682
1dciA_1ef8A	1050	0.175	0.00478	0.11483	0	0.05263	0.11483		683	0.09127	0.09127	1	683		0.10196	0.10196	1	683		-0.11274	0.11274	-1	-683		0.11053	0.11053	1	683
1dciA_2dubF	1050	0.247	-0.02459	0.12705	0.15574	-0.04508	0.12705		684	0.09127	0.09127	1	684		0.10212	0.10212	1	684		-0.11278	0.11278	-1	-684		0.11111	0.11111	1	684
1dcs_1bk0	441	0.172	0.04266	0.12322	-0.03317	0.07583	0.12322		685	0.09143	0.09143	1	685		-0.10256	0.10256	-1	-685		0.11278	0.11278	1	685		-0.11111	0.11111	-1	-685
1ddbA_2bidA	69	0.18	-0.04807	-0.04807	-0.07692	-0.04807	-0.04807		686	0.0915	0.0915	1	686		0.10256	0.10256	1	686		0.11282	0.11282	1	686		-0.11111	0.11111	-1	-686
1ddzA_1i6pA	1050	0.202	-0.04926	0.16749	-0.04926	0.85222	0.16749		687	-0.0916	0.0916	-1	-687		0.10257	0.10257	1	687		-0.11321	0.11321	-1	-687		-0.11185	0.11185	-1	-687
1debA_1fe6A	23	0.037	1	1	1	1	1		688	-0.09187	0.09187	-1	-688		-0.10257	0.10257	-1	-688		0.11344	0.11344	1	688		-0.11224	0.11224	-1	-688
1dekA_1gky	1034	0.114	-0.13726	-0.03922	-0.04902	-0.38236	-0.03922		689	0.09187	0.09187	1	689		0.1028	0.1028	1	689		-0.11348	0.11348	-1	-689		-0.1125	0.1125	-1	-689
1dekA_3tmkA	640	0.051	0.01851	-0.25926	-0.38889	0.11111	-0.25926		690	0.09211	0.09211	1	690		-0.10281	0.10281	-1	-690		-0.11392	0.11392	-1	-690		-0.11268	0.11268	-1	-690
1deoA_1wab	325	0.142	0.15255	0.14407	0.09322	0.18645	0.14407		691	0.09231	0.09231	1	691		0.10294	0.10294	1	691		0.11392	0.11392	1	691		0.11299	0.11299	1	691
1derA_1a6dA	347	0.181	0.09312	0.11336	0.01619	0.05668	0.11336		692	-0.09244	0.09244	-1	-692		0.10309	0.10309	1	692		-0.11398	0.11398	-1	-692		-0.11321	0.11321	-1	-692
1dfuP_1feuA	1050	0.16	0.07865	0.21348	0.05618	0.02247	0.21348		693	-0.09248	0.09248	-1	-693		0.10318	0.10318	1	693		-0.11428	0.11428	-1	-693		0.11336	0.11336	1	693
1dg9A_1d2aB	1050	0.395	-0.03311	0.09271	0.04636	-0.05298	0.09271		694	0.09293	0.09293	1	694		0.10345	0.10345	1	694		0.1144	0.1144	1	694		0.1134	0.1134	1	694
1dg9A_1jfvA	1050	0.14	0.184	0.064	0.048	0.104	0.064		695	0.09302	0.09302	1	695		-0.10378	0.10378	-1	-695		0.11451	0.11451	1	695		-0.11363	0.11363	-1	-695
1dgnA_3crd	194	0.162	0	-0.02598	0.09091	-0.01299	-0.02598		696	-0.09317	0.09317	-1	-696		-0.10417	0.10417	-1	-696		-0.11487	0.11487	-1	-696		0.11404	0.11404	1	696
1dhn_1b9lA	1050	0.182	-0.00971	0.03884	0.04855	0.02913	0.03884		697	-0.09334	0.09334	-1	-697		0.10417	0.10417	1	697		0.1151	0.1151	1	697		-0.11429	0.11429	-1	-697
1dhpA_1nal3	1050	0.236	0.06207	-0.00689	0.20345	0.02759	-0.00689		698	-0.09346	0.09346	-1	-698		0.10422	0.10422	1	698		-0.11539	0.11539	-1	-698		-0.11429	0.11429	-1	-698
1dhpA_2tpsA	1050	0.065	-0.2	-0.22778	-0.35	-0.038889	-0.22778		699	0.0939	0.0939	1	699		0.10457	0.10457	1	699		0.11539	0.11539	1	699		0.11476	0.11476	1	699
1dhr_1ybvA	1050	0.161	0.1028	0.24766	-0.00935	0.03271	0.24766		700	0.09434	0.09434	1	700		0.10465	0.10465	1	700		-0.116025	0.116025	-1	-700		0.11483	0.11483	1	700
1dhx_1ruxA	84	0.59	-0.912727	-0.892727	-0.903637	-0.912727	-0.892727		701	-0.09459	0.09459	-1	-701		0.10494	0.10494	1	701		0.11613	0.11613	1	701		0.11538	0.11538	1	701
1di0A_1rvv1	1050	0.257	-0.0072	-0.0072	-0.01439	-0.02878	-0.0072		702	-0.09483	0.09483	-1	-702		0.10526	0.10526	1	702		-0.11628	0.11628	-1	-702		-0.11607	0.11607	-1	-702
1di1A_1ps1A	260	0.148	0.02198	-0.06593	0.03663	-0.01099	-0.06593		703	-0.09523	0.09523	-1	-703		-0.10526	0.10526	-1	-703		-0.11678	0.11678	-1	-703		0.11607	0.11607	1	703
1di6A_1ihcA	1048	0.322	-0.04054	0.06081	0.14865	0.02027	0.06081		704	-0.09524	0.09524	-1	-704		-0.10526	0.10526	-1	-704		0.11688	0.11688	1	704		0.11628	0.11628	1	704
1din_1ei9A	291	0.068	-0.38261	-0.12174	0	-0.052174	-0.12174		705	0.09559	0.09559	1	705		0.10526	0.10526	1	705		0.11765	0.11765	1	705		0.11644	0.11644	1	705
1djxB_1rlw	677	0.034	0.37069	0.37069	0.18103	0.37069	0.37069		706	0.0957	0.0957	1	706		-0.10527	0.10527	-1	-706		0.11828	0.11828	1	706		0.11644	0.11644	1	706
1dk4A_1imbA	1050	0.242	0.20339	0.12288	0.1144	-0.11441	0.12288		707	-0.09589	0.09589	-1	-707		-0.10527	0.10527	-1	-707		0.11834	0.11834	1	707		0.11662	0.11662	1	707
1dk4A_1inp	1050	0.127	0.10318	0.07937	-0.11904	0.10318	0.07937		708	-0.09589	0.09589	-1	-708		0.10547	0.10547	1	708		-0.11865	0.11865	-1	-708		-0.116888	0.116888	-1	-708
1dk5A_1aow	589	0.298	-0.7551	-0.80952	-0.62925	-0.83333	-0.80952		709	0.09616	0.09616	1	709		0.10596	0.10596	1	709		0.11865	0.11865	1	709		0.11712	0.11712	1	709
1dkiA_1cv8	247	0.066	-0.07792	0.01299	0.12987	-0.14286	0.01299		710	0.09633	0.09633	1	710		0.10599	0.10599	1	710		0.11884	0.11884	1	710		-0.11735	0.11735	-1	-710
1dklA_1qfxA	175	0.131	0.06135	-0.04294	-0.02454	0.01227	-0.04294		711	-0.09677	0.09677	-1	-711		-0.10638	0.10638	-1	-711		-0.11904	0.11904	-1	-711		-0.11764	0.11764	-1	-711
1dkuA_1qb7A	770	0.102	0.35454	0.37273	-0.01818	0.06363	0.37273		712	0.09678	0.09678	1	712		-0.10667	0.10667	-1	-712		0.119052	0.119052	1	712		0.11764	0.11764	1	712
1dl2A_1hcuA	682	0.243	0.00446	-0.04241	0.04687	0.01786	-0.04241		713	0.09756	0.09756	1	713		0.10684	0.10684	1	713		-0.11934	0.11934	-1	-713		-0.117648	0.117648	-1	-713
1dl5A_1dusA	818	0.145	0.34259	0.14815	0.1574	0.1574	0.14815		714	0.0977	0.0977	1	714		-0.10695	0.10695	-1	-714		-0.12	0.12	-1	-714		0.11842	0.11842	1	714
1dl5A_1fbnA	1050	0.085	0.11215	0.14954	-0.08411	0.04673	0.14954		715	-0.0979	0.0979	-1	-715		-0.10714	0.10714	-1	-715		-0.12013	0.12013	-1	-715		0.11849	0.11849	1	715
1dl5A_1g6q2	831	0.085	0.16129	0.19355	0.12903	-0.04301	0.19355		716	-0.09822	0.09822	-1	-716		0.10714	0.10714	1	716		-0.12049	0.12049	-1	-716		-0.11852	0.11852	-1	-716
1dl5A_1vid	927	0.094	0.2	0.05882	0.08235	0.02353	0.05882		717	0.09822	0.09822	1	717		-0.10724	0.10724	-1	-717		0.12061	0.12061	1	717		0.11864	0.11864	1	717
1dl5A_1xvaA	441	0.075	0.33333	0.13513	0.02702	0.07207	0.13513		718	-0.09836	0.09836	-1	-718		-0.10729	0.10729	-1	-718		0.12062	0.12062	1	718		0.11865	0.11865	1	718
1dleA_1qq4A	455	0.142	-0.06452	-0.07527	-0.16129	-0.01075	-0.07527		719	-0.09859	0.09859	-1	-719		-0.107437	0.107437	-1	-719		-0.12069	0.12069	-1	-719		-0.11881	0.11881	-1	-719
1dleA_1svpA	61	0.101	-0.07767	0.126211	-0.18447	0.04854	0.126211		720	-0.0986	0.0986	-1	-720		-0.10749	0.10749	-1	-720		0.12136	0.12136	1	720		-0.11881	0.11881	-1	-720
1dlyA_1dlwA	683	0.372	0	0	0.01739	0	0		721	0.09868	0.09868	1	721		-0.10753	0.10753	-1	-721		-0.12143	0.12143	-1	-721		-0.11917	0.11917	-1	-721
1dlyA_2gdm	416	0.132	0.16456	0.03798	-0.06329	0.20253	0.03798		722	0.09876	0.09876	1	722		-0.10753	0.10753	-1	-722		-0.1215	0.1215	-1	-722		0.11934	0.11934	1	722
1dlyA_2vhbA	446	0.107	0.05953	-0.08333	0.41667	-0.08333	-0.08333		723	0.0991	0.0991	1	723		0.10753	0.10753	1	723		-0.12217	0.12217	-1	-723		0.11941	0.11941	1	723
1dmgA_1ffkC	315	0.192	0.06429	0	0.28571	0.02857	0		724	0.09929	0.09929	1	724		-0.10791	0.10791	-1	-724		-0.12245	0.12245	-1	-724		0.11941	0.11941	1	724
1dmhA_3pchA	593	0.14	-0.00807	0.06451	-0.04839	0.08064	0.06451		725	-0.1	0.1	-1	-725		-0.10791	0.10791	-1	-725		-0.12265	0.12265	-1	-725		-0.11972	0.11972	-1	-725
1dmhA_3pchM	656	0.146	0.04839	0.0242	-0.03225	-0.01613	0.0242		726	-0.1	0.1	-1	-726		-0.10811	0.10811	-1	-726		-0.12281	0.12281	-1	-726		-0.12	0.12	-1	-726
1dn1A_1dcfA	444	0.014	-0.07576	-0.15152	-0.25758	-0.0303	-0.15152		727	0.1	0.1	1	727		-0.10833	0.10833	-1	-727		0.12281	0.12281	1	727		0.12	0.12	1	727
1do0A_1e32A	581	0.108	0.07692	0.5641	0.70513	0.38462	0.5641		728	0.1	0.1	1	728		-0.10856	0.10856	-1	-728		0.12324	0.12324	1	728		0.12	0.12	1	728
1do0A_1g8pA	235	0.084	-0.27551	-0.2551	-0.33674	0.10204	-0.2551		729	0.10029	0.10029	1	729		-0.10869	0.10869	-1	-729		-0.12371	0.12371	-1	-729		-0.12048	0.12048	-1	-729
1dokA_1tvxA	1050	0.188	0.01724	0.12069	0	0.0862	0.12069		730	-0.10072	0.10072	-1	-730		-0.10891	0.10891	-1	-730		0.12409	0.12409	1	730		-0.1206	0.1206	-1	-730
1dosA_1zen	447	0.271	-0.15385	-0.15385	-0.15385	-0.15385	-0.15385		731	0.1008	0.1008	1	731		-0.10909	0.10909	-1	-731		-0.125	0.125	-1	-731		0.1206	0.1206	1	731
1dpe_1jevA	1050	0.237	0.15419	0.47577	0.25551	0.07049	0.47577		732	-0.10084	0.10084	-1	-732		0.10962	0.10962	1	732		-0.125	0.125	-1	-732		0.12069	0.12069	1	732
1dpsA_1qghA	1035	0.226	-0.01429	0.05	0.03571	-0.03572	0.05		733	-0.10087	0.10087	-1	-733		-0.10976	0.10976	-1	-733		-0.125	0.125	-1	-733		0.12108	0.12108	1	733
1dptA_1ca7A	712	0.316	0.08772	0.0965	0.26316	0.06141	0.0965		734	-0.10092	0.10092	-1	-734		-0.10984	0.10984	-1	-734		0.125	0.125	1	734		-0.12143	0.12143	-1	-734
1dptA_1otgA	298	0.089	0.01177	0.05882	0	0.07059	0.05882		735	0.10101	0.10101	1	735		-0.10989	0.10989	-1	-735		0.125	0.125	1	735		0.12162	0.12162	1	735
1dpuA_1hstA	1039	0.151	-0.633337	-0.783337	0.083333	-0.849997	-0.783337		736	0.10104	0.10104	1	736		0.11024	0.11024	1	736		-0.12568	0.12568	-1	-736		-0.12174	0.12174	-1	-736
1dpuA_1qbjA	53	0.125	-0.15517	-0.15517	-0.2069	-0.10345	-0.15517		737	0.10112	0.10112	1	737		-0.11031	0.11031	-1	-737		0.12658	0.12658	1	737		-0.12195	0.12195	-1	-737
1dpuA_1smtA	1039	0.113	-0.25862	-0.03448	-0.36206	0.44828	-0.03448		738	-0.10127	0.10127	-1	-738		0.11035	0.11035	1	738		0.12676	0.12676	1	738		0.12255	0.12255	1	738
1dqaA_1qaxA	213	0.152	0.07492	0.02932	0.16938	0.18241	0.02932		739	-0.10145	0.10145	-1	-739		-0.110495	0.110495	-1	-739		0.12676	0.12676	1	739		0.12288	0.12288	1	739
1dqnA_1tc1A	887	0.152	0.05882	-0.03922	0.01307	0.22876	-0.03922		740	0.10161	0.10161	1	740		-0.11111	0.11111	-1	-740		-0.12727	0.12727	-1	-740		0.12322	0.12322	1	740
1dqrA_1iatA	229	0.93	-0.3231	-0.3231	-0.3231	-0.3231	-0.3231		741	0.10169	0.10169	1	741		-0.11111	0.11111	-1	-741		-0.12766	0.12766	-1	-741		-0.12325	0.12325	-1	-741
1dqrA_2pgi	311	0.153	-0.01814	0.03886	0.02072	0.02849	0.03886		742	-0.10169	0.10169	-1	-742		-0.11111	0.11111	-1	-742		-0.12838	0.12838	-1	-742		0.12329	0.12329	1	742
1dquA_1pymA	239	0.097	-0.02966	0.07203	0.22881	-0.02542	0.07203		743	0.10194	0.10194	1	743		-0.11111	0.11111	-1	-743		0.12845	0.12845	1	743		-0.12333	0.12333	-1	-743
1dqwA_1dvjA	509	0.154	0.11274	-0.01961	0.06372	0.22549	-0.01961		744	0.10204	0.10204	1	744		0.11112	0.11112	1	744		-0.12857	0.12857	-1	-744		-0.12345	0.12345	-1	-744
1dqyA_1ei9A	291	0.076	-0.13445	-0.2605	-0.21008	-0.10084	-0.2605		745	0.10219	0.10219	1	745		0.11112	0.11112	1	745		0.12903	0.12903	1	745		0.12395	0.12395	1	745
1dqyA_1ivyA	286	0.092	0.18543	0.07947	0.03974	0.225167	0.07947		746	-0.10227	0.10227	-1	-746		-0.11154	0.11154	-1	-746		-0.12931	0.12931	-1	-746		-0.125	0.125	-1	-746
1dr9A_1i85A	120	0.12	0.06863	-0.01961	-0.02941	0.07843	-0.01961		747	0.10238	0.10238	1	747		-0.11184	0.11184	-1	-747		0.12941	0.12941	1	747		-0.125	0.125	-1	-747
1drmA_1ew0A	1050	0.513	-0.0381	0.07619	-0.0381	-0.0381	0.07619		748	0.10256	0.10256	1	748		0.11189	0.11189	1	748		0.1295	0.1295	1	748		-0.125	0.125	-1	-748
1drmA_3pyp	366	0.129	0.13542	0.13542	-0.09375	0.15625	0.13542		749	0.10256	0.10256	1	749		0.11194	0.11194	1	749		0.12987	0.12987	1	749		-0.125	0.125	-1	-749
1drw_1gcuA	226	0.072	-0.10526	-0.2	-0.14737	0.63158	-0.2		750	0.10256	0.10256	1	750		-0.11194	0.11194	-1	-750		0.12987	0.12987	1	750		0.125	0.125	1	750
1drw_1id1A	220	0.046	0.43421	0.43421	0.03947	0.43421	0.43421		751	0.10256	0.10256	1	751		0.11194	0.11194	1	751		-0.13029	0.13029	-1	-751		-0.125001	0.125001	-1	-751
1drw_1ofgA	718	0.07	-0.34783	-0.086957	-0.46377	-0.17391	-0.086957		752	-0.10274	0.10274	-1	-752		0.11215	0.11215	1	752		0.13044	0.13044	1	752		0.126211	0.126211	1	752
1dssG_1ceqA	332	0.06	-0.41176	-0.33824	-0.32353	-0.25	-0.33824		753	-0.10287	0.10287	-1	-753		0.11236	0.11236	1	753		0.13207	0.13207	1	753		0.12644	0.12644	1	753
1dssG_1he2A	491	0.06	0.0183487	-0.192657	0.027523	-0.06422	-0.192657		754	0.10309	0.10309	1	754		-0.1125	0.1125	-1	-754		-0.13208	0.13208	-1	-754		0.12676	0.12676	1	754
1dt4A_1vih	252	0.186	0.92424	0.0303	0.92424	0.92424	0.0303		755	0.10318	0.10318	1	755		0.11267	0.11267	1	755		-0.13235	0.13235	-1	-755		-0.12698	0.12698	-1	-755
1dt6A_1bu7A	1050	0.176	-0.10724	-0.20579	-0.06087	-0.26087	-0.20579		756	-0.10344	0.10344	-1	-756		0.11274	0.11274	1	756		-0.13253	0.13253	-1	-756		-0.12698	0.12698	-1	-756
1dtyA_2dkb	967	0.205	0.07273	0.0026	0.16364	0.02338	0.0026		757	-0.10345	0.10345	-1	-757		-0.1129	0.1129	-1	-757		0.13333	0.13333	1	757		0.12705	0.12705	1	757
1dtyA_2gsaA	966	0.2	0.07532	0.17402	0.11688	0.02338	0.17402		758	-0.10371	0.10371	-1	-758		0.1129	0.1129	1	758		-0.13333	0.13333	-1	-758		-0.12727	0.12727	-1	-758
1dulA_1hq1A	239	0.884	-0.14493	-0.14493	-0.0145	-0.14493	-0.14493		759	0.104	0.104	1	759		0.1132	0.1132	1	759		0.13364	0.13364	1	759		0.12782	0.12782	1	759
1dun_1dupA	1050	0.2	0.10753	0.25807	0.1828	0.08602	0.25807		760	0.10423	0.10423	1	760		-0.11364	0.11364	-1	-760		0.13383	0.13383	1	760		0.12785	0.12785	1	760
1dusA_1i4wA	117	0.047	0.05357	-0.16965	0	-0.16965	-0.16965		761	0.10544	0.10544	1	761		-0.11428	0.11428	-1	-761		0.13414	0.13414	1	761		0.1282	0.1282	1	761
1dusA_2dpmA	609	0.078	-0.14407	0.07627	0.0339	-0.10169	0.07627		762	0.10556	0.10556	1	762		-0.11429	0.11429	-1	-762		0.13446	0.13446	1	762		-0.12821	0.12821	-1	-762
1dvjA_1fwrA	574	0.1	0.21978	0.22528	0.16484	0.24725	0.22528		763	0.10577	0.10577	1	763		-0.11476	0.11476	-1	-763		0.13502	0.13502	1	763		0.12878	0.12878	1	763
1dvjA_1ho1A	578	0.088	-0.33679	-0.33679	-0.26943	-0.1658	-0.33679		764	-0.10588	0.10588	-1	-764		0.11476	0.11476	1	764		-0.13534	0.13534	-1	-764		0.12925	0.12925	1	764
1dvjA_2tpsA	783	0.088	0.28022	0.18681	0.35164	0.27472	0.18681		765	0.106	0.106	1	765		0.11495	0.11495	1	765		0.1358	0.1358	1	765		-0.12942	0.12942	-1	-765
1dvpA_1elkA	1050	0.226	-0.89051	-0.59854	0	-0.93431	-0.59854		766	0.10601	0.10601	1	766		0.11518	0.11518	1	766		-0.13637	0.13637	-1	-766		0.12963	0.12963	1	766
1dwnA_1msc	17	0.117	-0.28846	-0.27885	-0.19231	0.10577	-0.27885		767	-0.10639	0.10639	-1	-767		-0.1157	0.1157	-1	-767		0.13637	0.13637	1	767		-0.12987	0.12987	-1	-767
1dwnA_1qbeA	12	0.173	-0.09009	-0.05406	-0.03604	-0.06307	-0.05406		768	0.10661	0.10661	1	768		0.11579	0.11579	1	768		-0.13665	0.13665	-1	-768		-0.13	0.13	-1	-768
1dxy_1gdhA	1050	0.224	0.21428	0.29545	0.24026	0.00649	0.29545		769	-0.10714	0.10714	-1	-769		-0.11594	0.11594	-1	-769		0.13688	0.13688	1	769		-0.13044	0.13044	-1	-769
1dxy_1psdA	1050	0.248	-0.0641	0	-0.00321	-0.13782	0		770	-0.10749	0.10749	-1	-770		-0.11594	0.11594	-1	-770		0.13725	0.13725	1	770		0.13063	0.13063	1	770
1dxy_2dldA	1050	0.376	0.13739	-0.13099	0.09905	-0.1246	-0.13099		771	-0.10769	0.10769	-1	-771		0.11594	0.11594	1	771		-0.13761	0.13761	-1	-771		0.130951	0.130951	1	771
1dykA_1a3k	391	0.046	-0.18681	0	0	0	0		772	-0.10811	0.10811	-1	-772		0.11613	0.11613	1	772		-0.13913	0.13913	-1	-772		0.130957	0.130957	1	772
1dynA_1mai	108	0.076	-0.28571	-0.07142	-0.31428	-0.08571	-0.07142		773	-0.10811	0.10811	-1	-773		0.11667	0.11667	1	773		-0.13924	0.13924	-1	-773		-0.13099	0.13099	-1	-773
1dynA_1pls	279	0.17	0.02381	0.08333	0.03571	-0.01191	0.08333		774	0.10828	0.10828	1	774		0.11712	0.11712	1	774		0.13924	0.13924	1	774		0.13143	0.13143	1	774
1dyoA_1ulo	67	0.099	-0.04464	0.1875	0.01786	0.07143	0.1875		775	0.10837	0.10837	1	775		-0.11765	0.11765	-1	-775		0.13953	0.13953	1	775		-0.13158	0.13158	-1	-775
1dz1A_1ap0	440	0.159	0	0	0	0	0		776	0.10843	0.10843	1	776		0.11765	0.11765	1	776		0.13954	0.13954	1	776		0.13158	0.13158	1	776
1dz3A_1iow	1050	0.041	0	0	-0.087719	-0.15789	0		777	0.10853	0.10853	1	777		0.11765	0.11765	1	777		-0.13979	0.13979	-1	-777		0.13158	0.13158	1	777
1dz3A_3chy	1050	0.211	0	0.06667	-0.11428	-0.00952	0.06667		778	0.10909	0.10909	1	778		-0.11852	0.11852	-1	-778		-0.14013	0.14013	-1	-778		0.13191	0.13191	1	778
1e0cA_1rhs	1050	0.232	0.09161	0.04962	0.17176	-0.01145	0.04962		779	0.10929	0.10929	1	779		-0.11865	0.11865	-1	-779		-0.14019	0.14019	-1	-779		-0.13253	0.13253	-1	-779
1e2tA_1f13A	701	0.062	0.0625	0.075	-0.15	-0.0375	0.075		780	-0.10937	0.10937	-1	-780		-0.11881	0.11881	-1	-780		-0.14035	0.14035	-1	-780		-0.13253	0.13253	-1	-780
1e2xA_1qbjA	417	0.068	-0.56604	-0.73585	-0.54717	-0.33963	-0.73585		781	-0.10949	0.10949	-1	-781		0.11882	0.11882	1	781		-0.14074	0.14074	-1	-781		0.13302	0.13302	1	781
1e3jA_1pedA	1050	0.233	0.00298	-0.125	-0.15774	0.00595	-0.125		782	0.10959	0.10959	1	782		0.11895	0.11895	1	782		0.14091	0.14091	1	782		0.13333	0.13333	1	782
1e3jA_1qr6A	1050	0.046	0.2963	0.25	0.18519	0.21297	0.25		783	0.10959	0.10959	1	783		0.1196	0.1196	1	783		0.14113	0.14113	1	783		0.13334	0.13334	1	783
1e4fT_1g99A	593	0.08	-0.11966	-0.30769	-0.20513	-0.31624	-0.30769		784	0.10975	0.10975	1	784		-0.11966	0.11966	-1	-784		0.14151	0.14151	1	784		-0.1337	0.1337	-1	-784
1e5dA_5nul	749	0.08	-0.03704	0.02963	0.11111	-0.00741	0.02963		785	-0.10989	0.10989	-1	-785		0.11985	0.11985	1	785		0.1422	0.1422	1	785		0.1338	0.1338	1	785
1e6bA_1aw9	1050	0.289	0.06289	0.18868	0.18239	0.01887	0.18868		786	-0.11049	0.11049	-1	-786		0.1203	0.1203	1	786		0.14285	0.14285	1	786		0.13415	0.13415	1	786
1e6bA_1eemA	1050	0.258	0.04571	0.2	0.14286	0.09143	0.2		787	-0.11111	0.11111	-1	-787		-0.12053	0.12053	-1	-787		0.14286	0.14286	1	787		-0.13433	0.13433	-1	-787
1e6bA_1gnwA	1050	0.242	0.05525	0.1989	0.1105	0.0221	0.1989		788	0.11111	0.11111	1	788		0.12056	0.12056	1	788		-0.142861	0.142861	-1	-788		-0.13462	0.13462	-1	-788
1e6wA_1e7wA	1050	0.223	0.00458	-0.10551	-0.00918	-0.02753	-0.10551		789	-0.11111	0.11111	-1	-789		0.12149	0.12149	1	789		-0.14359	0.14359	-1	-789		0.13502	0.13502	1	789
1e6wA_1enp	1050	0.171	-0.27027	0.13063	-0.06757	0.14414	0.13063		790	-0.11111	0.11111	-1	-790		-0.12149	0.12149	-1	-790		-0.14371	0.14371	-1	-790		0.13513	0.13513	1	790
1e6wA_1fds	1050	0.199	0.06018	0.14352	0.07407	-0.04167	0.14352		791	0.11236	0.11236	1	791		0.12162	0.12162	1	791		0.144	0.144	1	791		0.13542	0.13542	1	791
1e6wA_1fjhB	1050	0.203	-0.24607	0.03142	0.10472	-0.20418	0.03142		792	-0.11238	0.11238	-1	-792		-0.1218	0.1218	-1	-792		0.14407	0.14407	1	792		-0.13636	0.13636	-1	-792
1e6wA_1oaa	1050	0.155	0.06047	0.25117	-0.05116	0.13024	0.25117		793	-0.1129	0.1129	-1	-793		0.123	0.123	1	793		0.14418	0.14418	1	793		-0.13636	0.13636	-1	-793
1e6wA_1ybvA	1050	0.255	0.02632	-0.09649	-0.0307	-0.10087	-0.09649		794	0.11302	0.11302	1	794		0.12329	0.12329	1	794		0.14423	0.14423	1	794		-0.13637	0.13637	-1	-794
1e7wA_1ybvA	1050	0.205	-0.08334	-0.00878	0.03508	-0.02632	-0.00878		795	-0.1132	0.1132	-1	-795		-0.12384	0.12384	-1	-795		0.14444	0.14444	1	795		0.13637	0.13637	1	795
1e8xA_1e8zA	479	0.941	-0.70473	-0.34508	-0.70352	-0.70473	-0.34508		796	0.11355	0.11355	1	796		-0.125	0.125	-1	-796		-0.14445	0.14445	-1	-796		0.13664	0.13664	1	796
1e15A_1ctn	1050	0.218	-0.44207	-0.18597	-0.34146	-0.46341	-0.18597		797	-0.11364	0.11364	-1	-797		0.125	0.125	1	797		-0.14474	0.14474	-1	-797		0.13665	0.13665	1	797
1e15A_1e9lA	1050	0.183	-0.01223	0.28134	0.14679	0.04893	0.28134		798	0.11393	0.11393	1	798		0.125	0.125	1	798		0.14492	0.14492	1	798		0.1368	0.1368	1	798
1e20A_1g5qA	772	0.227	-0.02454	0.08589	0.09203	0.04908	0.08589		799	0.11429	0.11429	1	799		0.125	0.125	1	799		-0.14493	0.14493	-1	-799		0.13699	0.13699	1	799
1e32A_1e69B	1050	0.053	0	-0.13636	0	0	-0.13636		800	0.11438	0.11438	1	800		0.12588	0.12588	1	800		-0.14493	0.14493	-1	-800		0.13714	0.13714	1	800
1e54A_2omf	1050	0.13	-0.68145	-0.080645	-0.58065	-0.14113	-0.080645		801	-0.11441	0.11441	-1	-801		-0.12599	0.12599	-1	-801		0.14493	0.14493	1	801		-0.13739	0.13739	-1	-801
1e54A_3prn	1050	0.127	0.23012	0.08786	0.51464	0.08368	0.08786		802	-0.11455	0.11455	-1	-802		-0.126053	0.126053	-1	-802		0.14516	0.14516	1	802		0.13762	0.13762	1	802
1e69B_1f2tA	504	0.229	-0.01031	0.30928	0.06186	-0.08247	0.30928		803	0.11475	0.11475	1	803		0.12632	0.12632	1	803		-0.14537	0.14537	-1	-803		0.13768	0.13768	1	803
1e69B_1f2tB	732	0.197	-0.15662	-0.12048	0.74699	-0.12048	-0.12048		804	-0.11476	0.11476	-1	-804		-0.12643	0.12643	-1	-804		0.14546	0.14546	1	804		-0.13897	0.13897	-1	-804
1e69B_1gajA	1050	0.119	0.05505	0.01835	-0.13761	-0.06422	0.01835		805	0.11538	0.11538	1	805		0.12644	0.12644	1	805		-0.14557	0.14557	-1	-805		-0.13924	0.13924	-1	-805
1e69B_1qhlA	47	0.094	-0.61017	-0.20339	-0.59323	0.30508	-0.20339		806	0.11538	0.11538	1	806		0.12658	0.12658	1	806		-0.14583	0.14583	-1	-806		0.13924	0.13924	1	806
1e70M_1qvbA	753	0.204	-0.02469	0.10865	0.04445	-0.02716	0.10865		807	-0.11539	0.11539	-1	-807		0.12659	0.12659	1	807		0.14615	0.14615	1	807		0.13953	0.13953	1	807
1e70M_1tr1B	1050	0.299	-0.28538	-0.2566	-0.32614	-0.27099	-0.2566		808	0.11539	0.11539	1	808		0.126863	0.126863	1	808		-0.14667	0.14667	-1	-808		-0.13954	0.13954	-1	-808
1ea1A_1bu7A	1050	0.177	0.33129	0.13191	-0.04601	0.03681	0.13191		809	0.11539	0.11539	1	809		0.12715	0.12715	1	809		-0.14674	0.14674	-1	-809		-0.13989	0.13989	-1	-809
1eaf_1c4tA	1050	0.284	0.00445	0.14222	0.05333	-0.02667	0.14222		810	0.11579	0.11579	1	810		-0.12727	0.12727	-1	-810		0.14679	0.14679	1	810		0.14	0.14	1	810
1eaf_3cla	1050	0.144	-0.04624	-0.0867	-0.24855	-0.21387	-0.0867		811	0.116	0.116	1	811		-0.12727	0.12727	-1	-811		0.14705	0.14705	1	811		0.14027	0.14027	1	811
1eagA_1smrA	1050	0.23	0.13378	0.06354	0.1505	0.0903	0.06354		812	0.1162	0.1162	1	812		-0.12745	0.12745	-1	-812		-0.14737	0.14737	-1	-812		-0.14035	0.14035	-1	-812
1eagA_2er7E	1050	0.218	0.24042	0.46341	0.20209	0.22299	0.46341		813	0.11628	0.11628	1	813		0.12753	0.12753	1	813		-0.14737	0.14737	-1	-813		0.14035	0.14035	1	813
1eagA_2rmpA	1050	0.239	0.20422	0.34507	0.05282	0.1162	0.34507		814	-0.11666	0.11666	-1	-814		0.12757	0.12757	1	814		-0.14754	0.14754	-1	-814		0.14045	0.14045	1	814
1eagA_3pep	1050	0.26	0.13167	0.29537	0.15658	0.08897	0.29537		815	0.11667	0.11667	1	815		0.12796	0.12796	1	815		0.14773	0.14773	1	815		0.14084	0.14084	1	815
1eaiC_1ate	255	0.433	0.84615	-0.07693	0.84615	-0.15385	-0.07693		816	0.11667	0.11667	1	816		0.1283	0.1283	1	816		0.14815	0.14815	1	816		0.14094	0.14094	1	816
1ebmA_1mun	995	0.134	0.11613	0.23226	0.2129	0	0.23226		817	-0.11688	0.11688	-1	-817		0.12871	0.12871	1	817		0.14864	0.14864	1	817		-0.14103	0.14103	-1	-817
1ebuA_1gcuA	294	0.055	0.26316	0.13158	0.03948	0.14474	0.13158		818	-0.11689	0.11689	-1	-818		-0.12903	0.12903	-1	-818		0.14865	0.14865	1	818		0.14113	0.14113	1	818
1ecfB_1gdoA	678	0.122	0.03604	0.08108	0.05856	-0.0045	0.08108		819	0.11732	0.11732	1	819		-0.12928	0.12928	-1	-819		-0.14925	0.14925	-1	-819		-0.14118	0.14118	-1	-819
1ecpA_1a2zA	536	0.101	0.0229	0.07634	0.11451	-0.01526	0.07634		820	0.11732	0.11732	1	820		0.12941	0.12941	1	820		0.14942	0.14942	1	820		-0.1413	0.1413	-1	-820
1ecpA_1k3fA	749	0.253	-0.01299	0.26407	0.09091	0.04762	0.26407		821	-0.11765	0.11765	-1	-821		-0.12949	0.12949	-1	-821		-0.1497	0.1497	-1	-821		0.1415	0.1415	1	821
1ecxA_1elqA	1050	0.195	0.15339	0.24483	0.25958	0.10029	0.24483		822	0.11765	0.11765	1	822		0.13044	0.13044	1	822		-0.15	0.15	-1	-822		0.14222	0.14222	1	822
1ecxA_2gsaA	1050	0.126	0.2742	0.2621	0.14113	0.19355	0.2621		823	-0.11864	0.11864	-1	-823		-0.13158	0.13158	-1	-823		-0.15	0.15	-1	-823		-0.14285	0.14285	-1	-823
1eduA_1dvpA	398	0.161	-0.22116	0.02884	-0.10577	-0.15385	0.02884		824	-0.11865	0.11865	-1	-824		0.13167	0.13167	1	824		0.15	0.15	1	824		0.14285	0.14285	1	824
1eduA_1hg5A	455	0.141	0.28455	0.06504	0.41464	0.31707	0.06504		825	-0.11924	0.11924	-1	-825		-0.13182	0.13182	-1	-825		0.15032	0.15032	1	825		-0.14286	0.14286	-1	-825
1eemA_1gnwA	1050	0.152	0.30367	0.48168	0.19896	0.2932	0.48168		826	-0.11927	0.11927	-1	-826		0.13207	0.13207	1	826		-0.15042	0.15042	-1	-826		0.14334	0.14334	1	826
1eemA_1hqoA	1050	0.165	0.215	0.35	0.22	0.19	0.35		827	0.11949	0.11949	1	827		-0.13208	0.13208	-1	-827		0.15044	0.15044	1	827		0.14352	0.14352	1	827
1eerA_1f6fA	184	0.06	0	-0.089109	-0.60396	-0.079208	-0.089109		828	0.11966	0.11966	1	828		-0.13333	0.13333	-1	-828		0.15049	0.15049	1	828		-0.14371	0.14371	-1	-828
1eerB_1iarB	154	0.127	-0.25807	-0.06452	-0.06452	0.03226	-0.06452		829	-0.1199	0.1199	-1	-829		0.13333	0.13333	1	829		0.1505	0.1505	1	829		-0.14379	0.14379	-1	-829
1ef1A_1a5r	510	0.041	0.31343	0.31343	0.31343	0.31343	0.31343		830	-0.12	0.12	-1	-830		0.13334	0.13334	1	830		0.15054	0.15054	1	830		0.14391	0.14391	1	830
1ef1A_1gg3C	502	0.262	-0.29259	0.00371	-0.3037	-0.36296	0.00371		831	0.12	0.12	1	831		0.13378	0.13378	1	831		0.15054	0.15054	1	831		0.144	0.144	1	831
1efdN_1qguA	436	0.122	0.05747	0.0115	0.17242	0.03449	0.0115		832	-0.12048	0.12048	-1	-832		-0.13402	0.13402	-1	-832		-0.15063	0.15063	-1	-832		0.14407	0.14407	1	832
1efuB_1tfe	996	0.177	-0.39669	-0.3719	-0.50413	-0.38843	-0.3719		833	-0.120485	0.120485	-1	-833		-0.13415	0.13415	-1	-833		0.15068	0.15068	1	833		0.14407	0.14407	1	833
1efvA_1efpA	690	0.535	-0.04902	-0.00327	-0.00981	-0.03268	-0.00327		834	-0.12049	0.12049	-1	-834		-0.13433	0.13433	-1	-834		-0.1511	0.1511	-1	-834		-0.14485	0.14485	-1	-834
1efvA_1mjhA	1050	0.092	0.01613	0.37097	0.37097	0.37097	0.37097		835	-0.12069	0.12069	-1	-835		-0.13445	0.13445	-1	-835		0.15152	0.15152	1	835		0.14488	0.14488	1	835
1eg7A_1hyqA	1050	0.138	0.15873	0.03175	0.23016	0.19842	0.03175		836	0.12081	0.12081	1	836		0.13446	0.13446	1	836		0.15178	0.15178	1	836		-0.14493	0.14493	-1	-836
1ehaA_1uok	1050	0.142	-0.4232	-0.15674	-0.34169	-0.17555	-0.15674		837	-0.12088	0.12088	-1	-837		-0.13492	0.13492	-1	-837		0.15179	0.15179	1	837		0.14493	0.14493	1	837
1ehyA_1qo7A	1050	0.16	0.32128	0.28514	0.19277	0.26104	0.28514		838	0.12108	0.12108	1	838		0.13514	0.13514	1	838		0.1519	0.1519	1	838		0.14539	0.14539	1	838
1ehyA_2bce	1050	0.057	0.15574	0.09836	0.01639	0.11475	0.09836		839	0.12121	0.12121	1	839		-0.13541	0.13541	-1	-839		0.15195	0.15195	1	839		0.14551	0.14551	1	839
1ei5A_3pte	1050	0.129	0.10196	0.28628	0.15294	0.07843	0.28628		840	-0.1215	0.1215	-1	-840		0.13542	0.13542	1	840		-0.15238	0.15238	-1	-840		-0.14573	0.14573	-1	-840
1ei9A_1cr6B	283	0.086	-0.26562	-0.36719	-0.51562	-0.55469	-0.36719		841	0.12195	0.12195	1	841		-0.13559	0.13559	-1	-841		0.15254	0.15254	1	841		0.14576	0.14576	1	841
1ei9A_1cvl	288	0.104	-0.03968	-0.12698	-0.03968	0.01587	-0.12698		842	-0.12214	0.12214	-1	-842		-0.13571	0.13571	-1	-842		0.15261	0.15261	1	842		0.14686	0.14686	1	842
1eia_1d1dA	46	0.068	-0.04762	-0.01191	-0.09524	0.19047	-0.01191		843	-0.12217	0.12217	-1	-843		-0.13622	0.13622	-1	-843		0.15294	0.15294	1	843		-0.14706	0.14706	-1	-843
1eiwA_1egaA	48	0.135	-0.2623	0.2459	-0.16393	0.14754	0.2459		844	0.12238	0.12238	1	844		-0.13637	0.13637	-1	-844		0.15322	0.15322	1	844		-0.14706	0.14706	-1	-844
1ej0A_1dhr	725	0.078	0.04705	0.21176	0.08235	0.21176	0.21176		845	0.12252	0.12252	1	845		-0.13684	0.13684	-1	-845		0.15333	0.15333	1	845		0.14706	0.14706	1	845
1ej0A_1fbnA	770	0.167	0.09091	0.16234	0.44805	0.31818	0.16234		846	-0.12281	0.12281	-1	-846		-0.13699	0.13699	-1	-846		0.15333	0.15333	1	846		0.14765	0.14765	1	846
1ejeA_1axj	681	0.052	0.36066	-0.01639	-0.19672	-0.06557	-0.01639		847	-0.12295	0.12295	-1	-847		0.137256	0.137256	1	847		0.15384	0.15384	1	847		0.14815	0.14815	1	847
1ejeA_1i0rA	1050	0.115	0.19463	0.14765	0.00671	0.16107	0.14765		848	-0.12299	0.12299	-1	-848		-0.13726	0.13726	-1	-848		-0.15385	0.15385	-1	-848		0.14829	0.14829	1	848
1ejhA_1ap8	633	0.189	-0.01785	0.00893	-0.05357	0	0.00893		849	0.12308	0.12308	1	849		0.13739	0.13739	1	849		0.15441	0.15441	1	849		0.14851	0.14851	1	849
1ekeA_2rn2	450	0.077	-0.202703	-0.243243	0.027027	-0.067568	-0.243243		850	0.12319	0.12319	1	850		-0.13846	0.13846	-1	-850		0.15484	0.15484	1	850		-0.14925	0.14925	-1	-850
1ekfA_1et0A	1050	0.101	0.18651	0.25397	0.19445	0.09127	0.25397		851	0.12328	0.12328	1	851		-0.13862	0.13862	-1	-851		0.15504	0.15504	1	851		0.1493	0.1493	1	851
1ekrA_1mla	1032	0.077	0	0	0	-0.035088	0		852	0.12328	0.12328	1	852		0.13862	0.13862	1	852		0.15574	0.15574	1	852		0.14954	0.14954	1	852
1elqA_2dkb	1050	0.113	0.27236	0.18293	0.00813	0.21139	0.18293		853	0.12346	0.12346	1	853		0.13888	0.13888	1	853		0.15614	0.15614	1	853		-0.14961	0.14961	-1	-853
1ema_1ggxA	101	0.213	0.09004	0.03317	0.04739	-0.0474	0.03317		854	-0.12423	0.12423	-1	-854		-0.13924	0.13924	-1	-854		-0.15624	0.15624	-1	-854		-0.15	0.15	-1	-854
1emsA_1erzA	1050	0.148	0.10041	0.28916	0.15261	0.15261	0.28916		855	-0.1246	0.1246	-1	-855		-0.13934	0.13934	-1	-855		0.15625	0.15625	1	855		-0.15	0.15	-1	-855
1enp_1ej0A	1050	0.051	0.302754	0.3578	0.311928	0.3578	0.3578		856	-0.125	0.125	-1	-856		0.1397	0.1397	1	856		0.15658	0.15658	1	856		0.15044	0.15044	1	856
1enp_1eny	1050	0.239	0.12757	0.11934	-0.11934	-0.06173	0.11934		857	-0.125	0.125	-1	-857		0.13978	0.13978	1	857		0.15663	0.15663	1	857		0.15044	0.15044	1	857
1enp_1qsgA	1050	0.253	0	0.07408	-0.05555	0.02315	0.07408		858	0.125	0.125	1	858		-0.14011	0.14011	-1	-858		-0.15714	0.15714	-1	-858		0.1508	0.1508	1	858
1enp_1ybvA	1050	0.145	0.10684	0.08975	0.05983	0.0812	0.08975		859	0.12545	0.12545	1	859		0.14062	0.14062	1	859		-0.15715	0.15715	-1	-859		0.15108	0.15108	1	859
1eny_1ybvA	1050	0.187	0.01653	0	-0.01653	-0.30579	0		860	-0.12556	0.12556	-1	-860		-0.14074	0.14074	-1	-860		0.1574	0.1574	1	860		0.1511	0.1511	1	860
1eokA_1d2kA	58	0.138	-0.23497	-0.0765	-0.12568	-0.13661	-0.0765		861	0.12621	0.12621	1	861		0.14085	0.14085	1	861		-0.15741	0.15741	-1	-861		0.1512	0.1512	1	861
1ep2B_1fnc	1050	0.149	0.19534	0.31627	0.14418	0.16279	0.31627		862	0.12622	0.12622	1	862		0.14091	0.14091	1	862		-0.15745	0.15745	-1	-862		-0.15131	0.15131	-1	-862
1epaA_1bj7	150	0.132	-0.04762	-0.06349	0.42857	0.01587	-0.06349		863	0.12687	0.12687	1	863		-0.14102	0.14102	-1	-863		-0.15761	0.15761	-1	-863		0.15144	0.15144	1	863
1epaA_1mup	255	0.192	0.02963	-0.01481	0.01482	0.14815	-0.01481		864	0.12699	0.12699	1	864		0.1413	0.1413	1	864		-0.15774	0.15774	-1	-864		-0.15152	0.15152	-1	-864
1epaA_1np1A	110	0.139	0.20161	0.05645	0.08871	0.21774	0.05645		865	-0.12727	0.12727	-1	-865		-0.14131	0.14131	-1	-865		-0.15789	0.15789	-1	-865		0.1519	0.1519	1	865
1eq2A_1xel	1050	0.227	0.11895	0.28252	0.22676	0.09293	0.28252		866	-0.12727	0.12727	-1	-866		0.14151	0.14151	1	866		-0.1579	0.1579	-1	-866		0.1519	0.1519	1	866
1eq3A_1pinA	1050	0.312	0.02631	0.03947	-0.03948	0.02631	0.03947		867	-0.12745	0.12745	-1	-867		0.14155	0.14155	1	867		-0.1579	0.1579	-1	-867		-0.152	0.152	-1	-867
1eqkA_1cewI	756	0.245	0.12658	0.17721	0.11392	0.08861	0.17721		868	0.12745	0.12745	1	868		0.14194	0.14194	1	868		0.15833	0.15833	1	868		0.152	0.152	1	868
1eqkA_1molA	305	0.213	0.15789	0.02631	0	0.14473	0.02631		869	0.1282	0.1282	1	869		-0.142858	0.142858	-1	-869		-0.15877	0.15877	-1	-869		0.15217	0.15217	1	869
1erv_1thx	1050	0.21	0.0099	0.0693	0.17821	0.0198	0.0693		870	0.1282	0.1282	1	870		-0.14286	0.14286	-1	-870		-0.159422	0.159422	-1	-870		-0.15254	0.15254	-1	-870
1erzA_1f89A	1050	0.191	0.17269	0.27309	0.24097	0.18474	0.27309		871	-0.12879	0.12879	-1	-871		-0.142861	0.142861	-1	-871		-0.159663	0.159663	-1	-871		0.15254	0.15254	1	871
1esc_1eny	313	0.04	0	0	0	0	0		872	0.13008	0.13008	1	872		-0.14407	0.14407	-1	-872		0.15967	0.15967	1	872		0.15284	0.15284	1	872
1esl_1h8uA	430	0.134	0.16347	0.40385	0.14423	0.09616	0.40385		873	0.13014	0.13014	1	873		0.14433	0.14433	1	873		0.16025	0.16025	1	873		0.15384	0.15384	1	873
1esl_1qddA	1050	0.14	0.23853	0.27523	0.29358	-0.11927	0.27523		874	0.13024	0.13024	1	874		0.14433	0.14433	1	874		-0.16038	0.16038	-1	-874		-0.15385	0.15385	-1	-874
1esl_1qo3C	1050	0.115	0.2549	0.14706	0.08823	0.12745	0.14706		875	-0.13084	0.13084	-1	-875		0.14474	0.14474	1	875		0.16129	0.16129	1	875		0.15385	0.15385	1	875
1esl_1rtm1	683	0.191	0.13207	0.1415	0.13207	0.00943	0.1415		876	-0.13158	0.13158	-1	-876		-0.14474	0.14474	-1	-876		-0.16129	0.16129	-1	-876		-0.15385	0.15385	-1	-876
1etb1_1gkeC	676	0.831	-0.06838	0.09401	-0.05983	-0.06838	0.09401		877	0.13158	0.13158	1	877		-0.14493	0.14493	-1	-877		-0.16136	0.16136	-1	-877		-0.15385	0.15385	-1	-877
1eteA_1hmcB	30	0.105	-0.08823	-0.17647	-0.18627	0.02941	-0.17647		878	-0.13189	0.13189	-1	-878		0.14516	0.14516	1	878		0.16177	0.16177	1	878		0.15417	0.15417	1	878
1etpA_1fcdC	1050	0.226	-0.35975	-0.31097	-0.34756	-0.45731	-0.31097		879	-0.13208	0.13208	-1	-879		0.14563	0.14563	1	879		0.16216	0.16216	1	879		0.15455	0.15455	1	879
1eu8A_4mbp	1050	0.206	0.27978	0.4266	0.19391	0.14128	0.4266		880	0.13218	0.13218	1	880		-0.14644	0.14644	-1	-880		-0.16263	0.16263	-1	-880		-0.15517	0.15517	-1	-880
1euhA_1eyyA	718	0.188	0.04729	0.16891	0.14864	-0.15991	0.16891		881	-0.13235	0.13235	-1	-881		-0.14667	0.14667	-1	-881		0.16285	0.16285	1	881		-0.15539	0.15539	-1	-881
1eumA_1qghA	943	0.124	0.33089	0.20589	0.02206	0.44118	0.20589		882	0.13334	0.13334	1	882		-0.14706	0.14706	-1	-882		-0.16304	0.16304	-1	-882		-0.15585	0.15585	-1	-882
1eumA_2fha	1045	0.23	0.01898	0.01266	0.12658	-0.00633	0.01266		883	0.13402	0.13402	1	883		0.14706	0.14706	1	883		-0.16312	0.16312	-1	-883		0.15612	0.15612	1	883
1eut_2sli	869	0.125	-0.41534	-0.17572	-0.29393	-0.45048	-0.17572		884	-0.134149	0.134149	-1	-884		0.14754	0.14754	1	884		0.16364	0.16364	1	884		-0.15625	0.15625	-1	-884
1eut_3sil	814	0.116	-0.29375	-0.0875	-0.16875	-0.35313	-0.0875		885	-0.13433	0.13433	-1	-885		0.14773	0.14773	1	885		-0.16393	0.16393	-1	-885		0.15625	0.15625	1	885
1evhA_1i7aC	280	0.27	0.02	-0.02	-0.03	0	-0.02		886	0.13433	0.13433	1	886		-0.14787	0.14787	-1	-886		0.16438	0.16438	1	886		0.15625	0.15625	1	886
1evhA_1qc6A	262	0.685	-0.10281	-0.09346	-0.1215	-0.1215	-0.09346		887	-0.13433	0.13433	-1	-887		-0.1497	0.1497	-1	-887		0.16438	0.16438	1	887		0.15626	0.15626	1	887
1evsA_1lki	70	0.172	-0.19286	-0.51429	-0.25715	-0.43572	-0.51429		888	-0.13456	0.13456	-1	-888		-0.15	0.15	-1	-888		-0.164838	0.164838	-1	-888		-0.15674	0.15674	-1	-888
1ew4A_1dlxA	989	0.245	0.16326	0.09183	0.06122	0.07142	0.09183		889	0.13483	0.13483	1	889		0.15	0.15	1	889		0.16484	0.16484	1	889		0.15706	0.15706	1	889
1ewaA_1flp	50	0.146	-0.09375	-0.05469	-0.09375	-0.07031	-0.05469		890	0.13503	0.13503	1	890		0.15012	0.15012	1	890		0.16605	0.16605	1	890		0.15714	0.15714	1	890
1ewaA_1ithA	60	0.19	-0.05469	0.03125	-0.02344	0	0.03125		891	0.1353	0.1353	1	891		0.15026	0.15026	1	891		-0.16618	0.16618	-1	-891		0.15731	0.15731	1	891
1ewaA_2fal	82	0.168	-0.11364	-0.13636	-0.10606	-0.11364	-0.13636		892	-0.13542	0.13542	-1	-892		0.15033	0.15033	1	892		-0.16667	0.16667	-1	-892		-0.15741	0.15741	-1	-892
1ewxA_1gp1A	1050	0.093	-0.20213	0.02128	-0.24468	-0.24468	0.02128		893	0.13559	0.13559	1	893		0.15041	0.15041	1	893		0.1673	0.1673	1	893		0.15849	0.15849	1	893
1ewxA_1jfuA	1050	0.171	0.10309	0.0103	0.08247	-0.01031	0.0103		894	0.135593	0.135593	1	894		-0.15094	0.15094	-1	-894		0.16822	0.16822	1	894		0.15901	0.15901	1	894
1ex1A_3chy	1050	0.025	0	0	0	0	0		895	-0.13661	0.13661	-1	-895		0.15094	0.15094	1	895		-0.16842	0.16842	-1	-895		-0.15917	0.15917	-1	-895
1exg_1xbd	528	0.241	0.16667	0.04546	0.07576	0.03031	0.04546		896	0.1371	0.1371	1	896		0.15108	0.15108	1	896		-0.16867	0.16867	-1	-896		0.16	0.16	1	896
1extA_1d4vA	754	0.144	0.05	0.01667	0	0.03333	0.01667		897	-0.13725	0.13725	-1	-897		0.15116	0.15116	1	897		-0.16875	0.16875	-1	-897		-0.16	0.16	-1	-897
1exzA_1hmcB	36	0.134	-0.10891	0.14851	-0.09901	0.15841	0.14851		898	-0.13773	0.13773	-1	-898		0.15131	0.15131	1	898		0.16901	0.16901	1	898		0.16	0.16	1	898
1eyrA_1fwyA	1050	0.124	0.28814	0.23164	0.23164	0.42938	0.23164		899	-0.13782	0.13782	-1	-899		0.15179	0.15179	1	899		-0.16911	0.16911	-1	-899		-0.16031	0.16031	-1	-899
1eyrA_1ga8A	824	0.053	0.270837	0.32292	0.32292	0.26042	0.32292		900	-0.13793	0.13793	-1	-900		0.1519	0.1519	1	900		0.16916	0.16916	1	900		0.16038	0.16038	1	900
1eyrA_1h7eA	1050	0.129	0.11518	0.15706	0.08376	0.07853	0.15706		901	-0.13816	0.13816	-1	-901		0.15208	0.15208	1	901		-0.16923	0.16923	-1	-901		-0.16059	0.16059	-1	-901
1eyyA_1ad3A	674	0.129	0.18028	0.1493	0.20282	0.02817	0.1493		902	-0.13846	0.13846	-1	-902		0.15217	0.15217	1	902		0.169235	0.169235	1	902		-0.16071	0.16071	-1	-902
1ezvB_1be3B	305	0.239	0.03822	0.06688	-0.03503	0.00637	0.06688		903	-0.13873	0.13873	-1	-903		0.15217	0.15217	1	903		0.16938	0.16938	1	903		0.16107	0.16107	1	903
1f2dA_1oasA	566	0.147	0.15208	0.0553	-0.06912	0.18433	0.0553		904	-0.13896	0.13896	-1	-904		-0.15238	0.15238	-1	-904		0.16961	0.16961	1	904		0.16107	0.16107	1	904
1f2nA_1smvA	71	0.238	-0.0924	-0.16848	-0.14674	-0.16848	-0.16848		905	0.14	0.14	1	905		-0.15244	0.15244	-1	-905		-0.16964	0.16964	-1	-905		0.16129	0.16129	1	905
1f2nA_2tbvA	85	0.138	-0.03125	-0.0875	-0.05	-0.04375	-0.0875		906	-0.14024	0.14024	-1	-906		0.15255	0.15255	1	906		-0.16993	0.16993	-1	-906		0.16181	0.16181	1	906
1f3yA_1g0sA	805	0.085	-0.10257	-0.12821	-0.11539	-0.16667	-0.12821		907	-0.14036	0.14036	-1	-907		-0.15259	0.15259	-1	-907		0.17054	0.17054	1	907		0.16234	0.16234	1	907
1f4tA_1egyA	1050	0.272	0.01014	0.08108	-0.02027	-0.06081	0.08108		908	-0.14074	0.14074	-1	-908		0.15306	0.15306	1	908		0.17094	0.17094	1	908		-0.16263	0.16263	-1	-908
1f4tA_1phd	1050	0.202	0.2	-0.01493	0.10746	0.06269	-0.01493		909	0.14103	0.14103	1	909		0.15339	0.15339	1	909		-0.17098	0.17098	-1	-909		0.16268	0.16268	1	909
1f4tA_1rom	1050	0.237	0.06687	0.07295	0.20972	0.05471	0.07295		910	-0.14113	0.14113	-1	-910		-0.15385	0.15385	-1	-910		-0.17143	0.17143	-1	-910		0.16292	0.16292	1	910
1f5qB_1guxB	160	0.064	0	0	-0.70408	0	0		911	0.14113	0.14113	1	911		-0.15385	0.15385	-1	-911		0.17176	0.17176	1	911		0.16297	0.16297	1	911
1f5wA_1neu	180	0.234	-0.08928	-0.14285	0.00893	-0.125	-0.14285		912	0.14128	0.14128	1	912		0.15385	0.15385	1	912		0.17205	0.17205	1	912		-0.16326	0.16326	-1	-912
1f5xA_1foeA	1050	0.25	0.1	0.59445	-0.03889	0.08333	0.59445		913	-0.14151	0.14151	-1	-913		0.15419	0.15419	1	913		0.17222	0.17222	1	913		0.16351	0.16351	1	913
1f7cA_1pbwA	1050	0.214	0.0061	0.57927	-0.01219	0.04269	0.57927		914	0.14182	0.14182	1	914		0.15444	0.15444	1	914		0.17242	0.17242	1	914		0.16355	0.16355	1	914
1f7cA_1tx4A	1050	0.225	0.16572	0.13143	0.2	0.08	0.13143		915	0.14193	0.14193	1	915		0.1545	0.1545	1	915		0.17307	0.17307	1	915		-0.16393	0.16393	-1	-915
1f9aA_1hybA	221	0.579	-0.08442	-0.08442	-0.08442	-0.07792	-0.08442		916	-0.14226	0.14226	-1	-916		0.1546	0.1546	1	916		-0.17334	0.17334	-1	-916		-0.16394	0.16394	-1	-916
1f13A_1g0dA	287	0.312	-0.4013	-0.36893	-0.32524	-0.38512	-0.36893		917	-0.14285	0.14285	-1	-917		-0.15467	0.15467	-1	-917		0.17338	0.17338	1	917		0.16406	0.16406	1	917
1f37A_1b9yC	1050	0.101	-0.58824	0	0	-0.17647	0		918	-0.14285	0.14285	-1	-918		0.15485	0.15485	1	918		-0.1738	0.1738	-1	-918		0.16418	0.16418	1	918
1f53A_1g6eA	64	0.19	-0.30666	-0.16	-0.29333	-0.21333	-0.16		919	-0.142858	0.142858	-1	-919		-0.15493	0.15493	-1	-919		-0.1746	0.1746	-1	-919		0.16418	0.16418	1	919
1f94A_1cds	16	0.222	-0.17308	0	0	-0.05769	0		920	-0.14286	0.14286	-1	-920		0.15493	0.15493	1	920		0.175	0.175	1	920		-0.16471	0.16471	-1	-920
1f94A_3ebx	254	0.23	-0.09434	-0.11321	-0.20755	-0.18868	-0.11321		921	-0.14286	0.14286	-1	-921		-0.15517	0.15517	-1	-921		0.17526	0.17526	1	921		0.16478	0.16478	1	921
1f97A_1qfoA	179	0.123	-0.34426	-0.16393	0.47541	-0.09836	-0.16393		922	-0.14286	0.14286	-1	-922		0.15517	0.15517	1	922		0.17536	0.17536	1	922		-0.1649	0.1649	-1	-922
1faoA_1dynA	493	0.21	0.22619	0.17857	0.07143	0.26191	0.17857		923	-0.14286	0.14286	-1	-923		-0.15525	0.15525	-1	-923		-0.17544	0.17544	-1	-923		0.16504	0.16504	1	923
1faoA_1ef1A	211	0.08	0.12941	-0.12942	0.12941	-0.28236	-0.12942		924	0.14286	0.14286	1	924		0.15534	0.15534	1	924		-0.17567	0.17567	-1	-924		-0.16505	0.16505	-1	-924
1faoA_1fhoA	60	0.102	-0.43038	-0.44304	0.34177	-0.3038	-0.44304		925	0.14286	0.14286	1	925		0.1554	0.1554	1	925		0.17621	0.17621	1	925		0.16541	0.16541	1	925
1faoA_1fhxA	748	0.34	0.27174	0.36956	-0.03261	0.06521	0.36956		926	-0.142861	0.142861	-1	-926		0.15547	0.15547	1	926		0.17647	0.17647	1	926		-0.16546	0.16546	-1	-926
1faoA_1mai	103	0.144	-0.04819	-0.01205	0.02409	0.21687	-0.01205		927	0.142861	0.142861	1	927		0.15555	0.15555	1	927		0.17647	0.17647	1	927		0.16581	0.16581	1	927
1faoA_1rrpB	389	0.068	-0.36145	-0.13253	-0.36145	0	-0.13253		928	-0.14359	0.14359	-1	-928		0.15574	0.15574	1	928		0.17734	0.17734	1	928		-0.16667	0.16667	-1	-928
1fc6A_1pdr	1050	0.189	0.91379	0.43103	0.91379	0.05172	0.43103		929	0.14414	0.14414	1	929		-0.15624	0.15624	-1	-929		-0.17742	0.17742	-1	-929		-0.16667	0.16667	-1	-929
1fcdC_1e29A	520	0.057	0.33333	0.33333	0.33333	0.33333	0.33333		930	-0.14423	0.14423	-1	-930		-0.15662	0.15662	-1	-930		-0.1779	0.1779	-1	-930		0.16749	0.16749	1	930
1fchA_1hxiA	1050	0.156	0	0	0	-0.97872	0		931	0.14433	0.14433	1	931		-0.15663	0.15663	-1	-931		0.17821	0.17821	1	931		-0.16794	0.16794	-1	-931
1fdo_1dmr	762	0.19	0.03118	0.15144	0.10022	0.01336	0.15144		932	0.14449	0.14449	1	932		0.15735	0.15735	1	932		0.17857	0.17857	1	932		0.16794	0.16794	1	932
1fdr_1a8p	917	0.32	-0.05604	0.09052	-0.07328	-0.09483	0.09052		933	-0.14458	0.14458	-1	-933		-0.15741	0.15741	-1	-933		-0.17858	0.17858	-1	-933		0.16818	0.16818	1	933
1fdr_1fnc	1050	0.189	0.20362	0.28959	0.36199	0.24887	0.28959		934	0.14473	0.14473	1	934		-0.15773	0.15773	-1	-934		-0.17871	0.17871	-1	-934		-0.16848	0.16848	-1	-934
1fdr_1qfjA	1015	0.156	0.123	0.22995	0.08022	0.10161	0.22995		935	0.14474	0.14474	1	935		-0.15782	0.15782	-1	-935		-0.17895	0.17895	-1	-935		-0.16883	0.16883	-1	-935
1fds_1he2A	1050	0.078	0.0113	0.0113	-0.10735	-0.0226	0.0113		936	0.14487	0.14487	1	936		0.15789	0.15789	1	936		-0.17924	0.17924	-1	-936		0.16891	0.16891	1	936
1fepA_1by5A	1050	0.128	0.1864	0.34429	0.12061	0.125	0.34429		937	-0.14493	0.14493	-1	-937		-0.15833	0.15833	-1	-937		0.17925	0.17925	1	937		0.16901	0.16901	1	937
1ff9A_1gcuA	281	0.069	-0.14131	0	0.02174	0.5	0		938	0.14493	0.14493	1	938		0.15836	0.15836	1	938		0.17949	0.17949	1	938		-0.16912	0.16912	-1	-938
1ff9A_1id1A	240	0.145	0.46739	0.76087	0.76087	0.51087	0.76087		939	0.14504	0.14504	1	939		-0.15846	0.15846	-1	-939		0.17961	0.17961	1	939		-0.16914	0.16914	-1	-939
1ff9A_2scuA	535	0.06	0.2381	0.19048	-0.03174	-0.14285	0.19048		940	-0.14516	0.14516	-1	-940		-0.15873	0.15873	-1	-940		0.17966	0.17966	1	940		-0.169232	0.169232	-1	-940
1ffkE_1e7kB	1014	0.297	-0.18804	-0.22222	-0.08547	-0.2906	-0.22222		941	0.14516	0.14516	1	941		0.15873	0.15873	1	941		-0.17989	0.17989	-1	-941		-0.16949	0.16949	-1	-941
1fftC_1ocrC	1008	0.2	0.17514	0.11299	0.06214	0.10169	0.11299		942	0.14583	0.14583	1	942		0.15951	0.15951	1	942		0.1801	0.1801	1	942		-0.16964	0.16964	-1	-942
1fggA_1fgxA	351	0.052	-0.065421	0	0	-0.084112	0		943	0.14583	0.14583	1	943		0.15957	0.15957	1	943		0.18021	0.18021	1	943		-0.16965	0.16965	-1	-943
1fggA_1fr9A	225	0.052	0	-0.23158	-0.17895	0	-0.23158		944	-0.14706	0.14706	-1	-944		0.16019	0.16019	1	944		-0.18073	0.18073	-1	-944		0.17054	0.17054	1	944
1fggA_1ga8A	694	0.061	-0.098214	-0.11607	0	-0.089286	-0.11607		945	-0.14706	0.14706	-1	-945		0.16129	0.16129	1	945		0.18085	0.18085	1	945		-0.170729	0.170729	-1	-945
1fgkA_1csn	1035	0.126	0.28571	0.4729	0.26601	0.10837	0.4729		946	-0.14706	0.14706	-1	-946		-0.16156	0.16156	-1	-946		0.18103	0.18103	1	946		-0.17073	0.17073	-1	-946
1fgkA_1fgiB	1019	0.719	-0.0603	0.1206	-0.0603	-0.0603	0.1206		947	-0.14737	0.14737	-1	-947		0.16162	0.16162	1	947		-0.18111	0.18111	-1	-947		0.17073	0.17073	1	947
1fgkA_1ia8A	1035	0.191	0.17059	0.43529	0.95294	0.17059	0.43529		948	0.14743	0.14743	1	948		-0.16216	0.16216	-1	-948		0.18137	0.18137	1	948		0.17073	0.17073	1	948
1fgxA_1foaA	167	0.053	-0.10833	-0.075	-0.43333	0.11667	-0.075		949	0.14754	0.14754	1	949		-0.16263	0.16263	-1	-949		-0.18181	0.18181	-1	-949		-0.17105	0.17105	-1	-949
1fgxA_1g8oA	204	0.056	-0.41935	-0.41935	-0.30108	-0.1828	-0.41935		950	0.14754	0.14754	1	950		0.16326	0.16326	1	950		0.18181	0.18181	1	950		0.17197	0.17197	1	950
1fgxA_1ga8A	303	0.051	-0.25641	-0.26923	-0.19231	-0.34615	-0.26923		951	0.14773	0.14773	1	951		0.16347	0.16347	1	951		-0.18182	0.18182	-1	-951		0.17209	0.17209	1	951
1fh6A_1fh6G	263	0.946	-0.03031	-0.01515	-0.03031	-0.03031	-0.01515		952	0.14815	0.14815	1	952		0.16382	0.16382	1	952		0.18239	0.18239	1	952		-0.17213	0.17213	-1	-952
1fhoA_1pls	58	0.134	0.09302	0.02326	0.72093	0.16279	0.02326		953	0.14815	0.14815	1	953		0.16407	0.16407	1	953		-0.18248	0.18248	-1	-953		0.17242	0.17242	1	953
1fhoA_1qqgA	161	0.053	0	0	0	0	0		954	0.14815	0.14815	1	954		-0.16455	0.16455	-1	-954		0.18248	0.18248	1	954		0.17242	0.17242	1	954
1fhuA_1mucA	553	0.168	0.03271	0.16355	-0.01402	-0.02804	0.16355		955	0.14865	0.14865	1	955		0.16456	0.16456	1	955		-0.18266	0.18266	-1	-955		0.17368	0.17368	1	955
1fi2A_1caxB	562	0.149	-0.1844	-0.10638	-0.28369	-0.19858	-0.10638		956	-0.14868	0.14868	-1	-956		0.16456	0.16456	1	956		0.1828	0.1828	1	956		-0.1738	0.1738	-1	-956
1fi2A_1dzrA	433	0.06	-0.29213	-0.40449	0	0	-0.40449		957	0.15	0.15	1	957		0.16475	0.16475	1	957		0.18357	0.18357	1	957		0.17402	0.17402	1	957
1fit_1kpf	1050	0.191	0.06896	0.12644	0.14942	0	0.12644		958	0.15058	0.15058	1	958		0.16539	0.16539	1	958		0.18376	0.18376	1	958		0.17518	0.17518	1	958
1fj7A_1cvjB	199	0.149	-0.09374	0.15626	0.79688	0.28126	0.15626		959	0.1508	0.1508	1	959		0.16565	0.16565	1	959		0.1839	0.1839	1	959		0.17551	0.17551	1	959
1fjcA_1cvjB	1050	0.24	0.11267	0.12676	0.94366	0.04225	0.12676		960	-0.1509	0.1509	-1	-960		0.16572	0.16572	1	960		0.18396	0.18396	1	960		0.17567	0.17567	1	960
1fjfL_1fjfQ	1050	0.097	-0.19298	-0.5614	-0.17544	-0.29825	-0.5614		961	0.15095	0.15095	1	961		0.1659	0.1659	1	961		-0.18421	0.18421	-1	-961		-0.17568	0.17568	-1	-961
1fjhB_1eq2A	1050	0.119	-0.25	-0.07692	-0.46154	-0.02885	-0.07692		962	0.15095	0.15095	1	962		0.166	0.166	1	962		-0.18429	0.18429	-1	-962		-0.17572	0.17572	-1	-962
1fjjA_1qouA	876	0.137	0.07865	0.05618	0.22472	-0.03371	0.05618		963	-0.15108	0.15108	-1	-963		0.16666	0.16666	1	963		-0.18447	0.18447	-1	-963		0.17617	0.17617	1	963
1fknA_1hvc	895	0.056	0	-0.069447	0.083333	0	-0.069447		964	-0.15108	0.15108	-1	-964		0.16666	0.16666	1	964		-0.18476	0.18476	-1	-964		-0.17647	0.17647	-1	-964
1fknA_1lywA	1050	0.072	0.17391	0.47826	0.18841	0	0.47826		965	0.15108	0.15108	1	965		0.16667	0.16667	1	965		0.18519	0.18519	1	965		0.17647	0.17647	1	965
1fknA_1smrA	1050	0.197	0.27334	0.31667	0.33334	0.06667	0.31667		966	0.15116	0.15116	1	966		-0.16667	0.16667	-1	-966		0.18536	0.18536	1	966		0.17647	0.17647	1	966
1fknA_2rmpA	1050	0.156	0.23404	0.14539	0.09929	0.06028	0.14539		967	0.15131	0.15131	1	967		-0.16667	0.16667	-1	-967		-0.18627	0.18627	-1	-967		0.17648	0.17648	1	967
1floA_1ae9A	40	0.054	-0.24576	-0.00847	0.09322	0.00848	-0.00847		968	0.15152	0.15152	1	968		0.16667	0.16667	1	968		0.18644	0.18644	1	968		0.17699	0.17699	1	968
1floA_1aihA	47	0.05	-0.08696	-0.05217	-0.13913	-0.04348	-0.05217		969	-0.1519	0.1519	-1	-969		-0.16667	0.16667	-1	-969		0.18644	0.18644	1	969		0.17721	0.17721	1	969
1flp_1h97A	70	0.106	-0.14286	-0.15	-0.15715	0.18571	-0.15		970	-0.15217	0.15217	-1	-970		0.16728	0.16728	1	970		0.18667	0.18667	1	970		0.17736	0.17736	1	970
1flp_1hlb	157	0.197	0.00725	-0.02173	0.09421	0.22464	-0.02173		971	0.15261	0.15261	1	971		0.16822	0.16822	1	971		0.18681	0.18681	1	971		-0.1779	0.1779	-1	-971
1flp_1ithA	94	0.211	-0.07353	-0.05883	0.0147	0.52941	-0.05883		972	-0.15278	0.15278	-1	-972		0.16854	0.16854	1	972		0.1875	0.1875	1	972		-0.17792	0.17792	-1	-972
1flp_2fal	250	0.246	0.04286	-0.08571	-0.03571	0.32858	-0.08571		973	-0.15297	0.15297	-1	-973		0.16872	0.16872	1	973		0.1875	0.1875	1	973		0.17822	0.17822	1	973
1flp_3sdhA	121	0.19	-0.07247	-0.05073	-0.14493	0.12319	-0.05073		974	0.15323	0.15323	1	974		0.16901	0.16901	1	974		0.18803	0.18803	1	974		0.17826	0.17826	1	974
1fltX_1qa9A	83	0.049	0.12162	0.12162	0	0.14865	0.12162		975	0.15338	0.15338	1	975		-0.16964	0.16964	-1	-975		0.18812	0.18812	1	975		-0.17848	0.17848	-1	-975
1fltX_1tit	125	0.102	0.44615	-0.09231	0.63077	0	-0.09231		976	-0.15339	0.15339	-1	-976		-0.16993	0.16993	-1	-976		0.18841	0.18841	1	976		-0.17857	0.17857	-1	-976
1fltX_2ncm	66	0.143	-0.16667	-0.18056	-0.125	-0.15278	-0.18056		977	-0.15385	0.15385	-1	-977		0.17037	0.17037	1	977		0.18853	0.18853	1	977		-0.17857	0.17857	-1	-977
1fm5A_1htn	1050	0.171	0.35514	0.46729	0.27103	-0.09346	0.46729		978	-0.15385	0.15385	-1	-978		0.1704	0.1704	1	978		-0.18933	0.18933	-1	-978		0.17857	0.17857	1	978
1fm5A_1qddA	1050	0.179	0.20755	0.16038	0.24529	0.08491	0.16038		979	-0.15385	0.15385	-1	-979		0.17059	0.17059	1	979		0.18965	0.18965	1	979		0.17857	0.17857	1	979
1fm5A_1qo3C	1050	0.188	-0.01942	0.06796	-0.1068	-0.33981	0.06796		980	-0.15385	0.15385	-1	-980		-0.17073	0.17073	-1	-980		-0.18966	0.18966	-1	-980		0.17858	0.17858	1	980
1fmb_1b11A	1004	0.288	-0.60396	-0.39604	-0.55446	-0.44555	-0.39604		981	0.15385	0.15385	1	981		-0.17098	0.17098	-1	-981		0.18978	0.18978	1	981		-0.17871	0.17871	-1	-981
1fmb_2hpeA	1004	0.337	-0.35106	-0.53191	-0.53191	-0.35106	-0.53191		982	-0.15436	0.15436	-1	-982		-0.17098	0.17098	-1	-982		-0.19008	0.19008	-1	-982		-0.17924	0.17924	-1	-982
1fmb_2rmpA	300	0.125	-0.21978	-0.18681	-0.68132	-0.18681	-0.18681		983	0.15476	0.15476	1	983		-0.17143	0.17143	-1	-983		0.19047	0.19047	1	983		0.17961	0.17961	1	983
1fmk_1hcl	1050	0.142	0.21702	0.02979	0.00851	0.02979	0.02979		984	0.15537	0.15537	1	984		-0.17188	0.17188	-1	-984		0.19047	0.19047	1	984		-0.17985	0.17985	-1	-984
1fmtA_2gar	1050	0.091	0.23271	0.32076	0.23271	0.05032	0.32076		985	0.15625	0.15625	1	985		-0.17211	0.17211	-1	-985		-0.19063	0.19063	-1	-985		-0.17989	0.17989	-1	-985
1fnc_1fb3B	772	0.889	-0.2517	-0.2517	-0.2517	-0.2517	-0.2517		986	-0.15655	0.15655	-1	-986		-0.17241	0.17241	-1	-986		0.19076	0.19076	1	986		0.18018	0.18018	1	986
1fnc_1fdr	1050	0.155	0.18239	0.28302	0.25157	0.11949	0.28302		987	0.1574	0.1574	1	987		0.17242	0.17242	1	987		0.191175	0.191175	1	987		0.18021	0.18021	1	987
1fnc_1qfjA	1050	0.125	0.21532	0.19618	0.28709	0.0957	0.19618		988	-0.15741	0.15741	-1	-988		0.17269	0.17269	1	988		-0.1913	0.1913	-1	-988		0.18041	0.18041	1	988
1fnc_2pia	1050	0.115	0.25	0.29166	0.30092	0.36574	0.29166		989	-0.15773	0.15773	-1	-989		-0.17293	0.17293	-1	-989		-0.19231	0.19231	-1	-989		-0.18045	0.18045	-1	-989
1fo5A_1hyuA	324	0.129	0.02817	0	0.02817	-0.01408	0		990	-0.15789	0.15789	-1	-990		-0.17308	0.17308	-1	-990		0.19231	0.19231	1	990		-0.18056	0.18056	-1	-990
1fofA_1e25A	236	0.114	-0.09816	-0.02454	-0.09816	0.07362	-0.02454		991	-0.15789	0.15789	-1	-991		0.17308	0.17308	1	991		0.19231	0.19231	1	991		0.18062	0.18062	1	991
1fpqA_1dusA	1050	0.069	0.07693	-0.04615	0.169235	-0.18461	-0.04615		992	-0.1579	0.1579	-1	-992		-0.173265	0.173265	-1	-992		-0.19231	0.19231	-1	-992		-0.18131	0.18131	-1	-992
1fpqA_1fp1D	1050	0.556	-0.03141	-0.03141	-0.03141	-0.03141	-0.03141		993	-0.1579	0.1579	-1	-993		-0.17331	0.17331	-1	-993		-0.19243	0.19243	-1	-993		-0.18182	0.18182	-1	-993
1fpzA_1pty	122	0.17	-0.09009	0.18018	0.10811	0.0991	0.18018		994	0.15841	0.15841	1	994		0.17358	0.17358	1	994		0.19277	0.19277	1	994		0.18182	0.18182	1	994
1fpzA_1vhrA	1009	0.125	0.07693	0.4056	0.34965	0.48252	0.4056		995	0.15844	0.15844	1	995		-0.1738	0.1738	-1	-995		0.19282	0.19282	1	995		0.18293	0.18293	1	995
1fqtA_1rfs	973	0.118	0.05405	0.17567	0.06756	0.04054	0.17567		996	-0.15949	0.15949	-1	-996		0.17391	0.17391	1	996		-0.19355	0.19355	-1	-996		-0.18293	0.18293	-1	-996
1fqtA_1rie	703	0.127	0.18605	0.47674	0.09302	0.22093	0.47674		997	-0.15991	0.15991	-1	-997		-0.1746	0.1746	-1	-997		-0.19366	0.19366	-1	-997		0.183	0.183	1	997
1fqvD_1vcbB	1050	0.204	0.01316	0.02632	0.25	0.02632	0.02632		998	0.16	0.16	1	998		0.17488	0.17488	1	998		0.19391	0.19391	1	998		0.18382	0.18382	1	998
1fr9A_1fgxA	930	0.049	-0.048193	0	-0.16867	0	0		999	0.16072	0.16072	1	999		0.17514	0.17514	1	999		-0.194447	0.194447	-1	-999		0.18433	0.18433	1	999
1fr9A_1h7eA	1050	0.184	0.34706	0.28823	0.38235	0.32353	0.28823		1000	0.16107	0.16107	1	1000		0.17518	0.17518	1	1000		0.19445	0.19445	1	1000		-0.18476	0.18476	-1	-1000
1fr9A_1i52A	1050	0.173	0.40463	0.35261	0.19076	-0.09248	0.35261		1001	-0.16129	0.16129	-1	-1001		0.1756	0.1756	1	1001		0.19474	0.19474	1	1001		-0.185181	0.185181	-1	-1001
1frb_1qrqA	1050	0.194	0.11985	0.03745	0.19475	0.0749	0.03745		1002	-0.16129	0.16129	-1	-1002		0.17576	0.17576	1	1002		0.19475	0.19475	1	1002		-0.18597	0.18597	-1	-1002
1frpA_1dk4A	353	0.122	-0.25714	-0.12	0.04	-0.18286	-0.12		1003	-0.16191	0.16191	-1	-1003		0.176	0.176	1	1003		0.19513	0.19513	1	1003		0.18657	0.18657	1	1003
1fshA_1hstA	111	0.053	-0.58	-0.46	0	-0.24	-0.46		1004	0.16216	0.16216	1	1004		0.17614	0.17614	1	1004		0.1954	0.1954	1	1004		-0.18667	0.18667	-1	-1004
1ft9A_1qbjA	65	0.2	-0.07408	-0.05556	-0.09259	-0.03704	-0.05556		1005	-0.16263	0.16263	-1	-1005		0.17667	0.17667	1	1005		0.19551	0.19551	1	1005		0.18681	0.18681	1	1005
1ft9A_2cgpA	709	0.139	-0.00885	0.08849	-0.0354	0	0.08849		1006	-0.1627	0.1627	-1	-1006		0.17687	0.17687	1	1006		0.19587	0.19587	1	1006		-0.18681	0.18681	-1	-1006
1fukA_1qvaA	1050	0.061	0	-0.076923	0	0	-0.076923		1007	0.16279	0.16279	1	1007		-0.17708	0.17708	-1	-1007		0.19626	0.19626	1	1007		0.18682	0.18682	1	1007
1fvaA_1qd1A	1042	0.07	0	0	0	-0.025641	0		1008	0.16279	0.16279	1	1008		0.17742	0.17742	1	1008		-0.19627	0.19627	-1	-1008		0.18692	0.18692	1	1008
1fvkA_1bed	434	0.374	-0.01786	0.05357	-0.01786	0.00595	0.05357		1009	-0.16279	0.16279	-1	-1009		0.17778	0.17778	1	1009		0.19642	0.19642	1	1009		0.1875	0.1875	1	1009
1fvzA_1bv1	249	0.059	-0.013889	0	0	0	0		1010	-0.16296	0.16296	-1	-1010		-0.1779	0.1779	-1	-1010		-0.19672	0.19672	-1	-1010		0.18812	0.18812	1	1010
1fwkA_1fi4A	696	0.125	0.184	0.152	0.008	0.116	0.152		1011	0.16304	0.16304	1	1011		0.17808	0.17808	1	1011		-0.19681	0.19681	-1	-1011		0.18868	0.18868	1	1011
1fxd_1vjw	925	0.414	0.05556	-0.01852	-0.03704	0.01852	-0.01852		1012	-0.16321	0.16321	-1	-1012		0.17857	0.17857	1	1012		-0.19875	0.19875	-1	-1012		0.18868	0.18868	1	1012
1fxkA_1fxkC	355	0.144	-0.0577	-0.15385	-0.0577	0.02884	-0.15385		1013	-0.16327	0.16327	-1	-1013		-0.17871	0.17871	-1	-1013		-0.19888	0.19888	-1	-1013		0.18889	0.18889	1	1013
1fxkC_1fxkA	353	0.143	-0.02884	-0.01923	0.51924	-0.08653	-0.01923		1014	0.1634	0.1634	1	1014		0.17948	0.17948	1	1014		0.19896	0.19896	1	1014		0.18905	0.18905	1	1014
1fzgD_2eboA	45	0.132	0	0	-0.35294	0	0		1015	0.16355	0.16355	1	1015		-0.17949	0.17949	-1	-1015		0.19961	0.19961	1	1015		-0.18933	0.18933	-1	-1015
1g0rA_1qg8A	1050	0.068	0.28682	0.17054	0.24806	0.38759	0.17054		1016	-0.16364	0.16364	-1	-1016		0.17961	0.17961	1	1016		-0.2	0.2	-1	-1016		0.18965	0.18965	1	1016
1g1eB_1e91A	201	0.562	-0.04347	-0.01449	-0.07246	-0.07246	-0.01449		1017	0.16379	0.16379	1	1017		0.17973	0.17973	1	1017		0.2	0.2	1	1017		-0.18978	0.18978	-1	-1017
1g4uS_1ytw	364	0.178	0.05093	0.06019	0.24537	0.24537	0.06019		1018	0.16394	0.16394	1	1018		-0.17989	0.17989	-1	-1018		0.20103	0.20103	1	1018		0.18984	0.18984	1	1018
1g4uS_2shpA	1050	0.106	0.20098	-0.10784	0.36275	0.01961	-0.10784		1019	-0.16434	0.16434	-1	-1019		0.1801	0.1801	1	1019		-0.20134	0.20134	-1	-1019		0.18987	0.18987	1	1019
1g5rA_1g6oA	603	0.043	0	-0.085106	-0.34043	0	-0.085106		1020	-0.16455	0.16455	-1	-1020		0.18028	0.18028	1	1020		0.20202	0.20202	1	1020		-0.19048	0.19048	-1	-1020
1g5rA_1g8yA	165	0.1	0.05952	0.0119	-0.05953	0.16667	0.0119		1021	0.1647	0.1647	1	1021		-0.1811	0.1811	-1	-1021		0.20202	0.20202	1	1021		0.19048	0.19048	1	1021
1g5rA_2reb	698	0.115	0.15555	-0.04445	0.14444	0	-0.04445		1022	0.16471	0.16471	1	1022		-0.18182	0.18182	-1	-1022		0.20209	0.20209	1	1022		-0.19084	0.19084	-1	-1022
1g6gA_1qu5A	48	0.105	-0.10527	0.03158	0.58947	0.58947	0.03158		1023	-0.16529	0.16529	-1	-1023		-0.18182	0.18182	-1	-1023		0.20282	0.20282	1	1023		0.19125	0.19125	1	1023
1g6q2_1f3lA	613	0.438	-0.71803	-0.61967	-0.68525	-0.6918	-0.61967		1024	-0.16541	0.16541	-1	-1024		-0.18182	0.18182	-1	-1024		0.20282	0.20282	1	1024		-0.19131	0.19131	-1	-1024
1g6q2_1vid	855	0.085	0.07143	0.08163	0.29592	0.02041	0.08163		1025	-0.1658	0.1658	-1	-1025		0.18182	0.18182	1	1025		0.20313	0.20313	1	1025		0.19178	0.19178	1	1025
1g6q2_2admA	300	0.036	0.22681	0.2165	0.30928	0.2165	0.2165		1026	-0.16666	0.16666	-1	-1026		0.18239	0.18239	1	1026		0.20339	0.20339	1	1026		-0.19192	0.19192	-1	-1026
1g7eA_1prxA	99	0.107	-0.2381	0.130951	-0.25	0.05952	0.130951		1027	-0.16667	0.16667	-1	-1027		-0.18248	0.18248	-1	-1027		0.20345	0.20345	1	1027		-0.1923	0.1923	-1	-1027
1g8fA_1cozA	169	0.028	-0.091837	0	-0.091837	-0.28571	0		1028	0.16667	0.16667	1	1028		0.18248	0.18248	1	1028		0.20349	0.20349	1	1028		0.19231	0.19231	1	1028
1g8fA_1f9aA	158	0.051	-0.216	-0.232	0	0	-0.232		1029	0.16667	0.16667	1	1029		0.1828	0.1828	1	1029		-0.2037	0.2037	-1	-1029		0.19231	0.19231	1	1029
1g8jA_2napA	694	0.168	0.0298	0.2351	0.09106	-0.03974	0.2351		1030	-0.16794	0.16794	-1	-1030		-0.182929	0.182929	-1	-1030		0.20379	0.20379	1	1030		-0.192657	0.192657	-1	-1030
1g8jB_1fqtA	396	0.102	0.01087	0.03261	-0.05434	0.02174	0.03261		1031	-0.168315	0.168315	-1	-1031		-0.18382	0.18382	-1	-1031		-0.20408	0.20408	-1	-1031		0.19277	0.19277	1	1031
1g8jB_1rfs	1050	0.165	0.16456	0.13924	0.06329	0.17722	0.13924		1032	0.16842	0.16842	1	1032		0.184	0.184	1	1032		-0.20513	0.20513	-1	-1032		0.19305	0.19305	1	1032
1g8jB_1rie	734	0.151	0.20792	0.30693	0.04951	0.34654	0.30693		1033	-0.16848	0.16848	-1	-1033		0.184	0.184	1	1033		0.20513	0.20513	1	1033		-0.19343	0.19343	-1	-1033
1g8oA_1qg8A	1041	0.042	0	0	0	-0.26389	0		1034	-0.16854	0.16854	-1	-1034		0.18421	0.18421	1	1034		-0.2069	0.2069	-1	-1034		-0.19355	0.19355	-1	-1034
1g8qA_1g8qB	68	0.856	-0.06494	-0.06494	-0.06494	-0.06494	-0.06494		1035	0.16901	0.16901	1	1035		-0.1844	0.1844	-1	-1035		-0.20732	0.20732	-1	-1035		0.19355	0.19355	1	1035
1g8yA_1g5rA	165	0.099	0.08333	-0.0119	0.05952	0.03572	-0.0119		1036	-0.16902	0.16902	-1	-1036		0.18462	0.18462	1	1036		0.20737	0.20737	1	1036		0.19403	0.19403	1	1036
1g10A_1ckv	308	0.176	-0.06667	-0.02223	-0.14445	-0.08889	-0.02223		1037	0.16923	0.16923	1	1037		-0.18476	0.18476	-1	-1037		-0.20755	0.20755	-1	-1037		-0.19512	0.19512	-1	-1037
1g24A_1qs1A	156	0.276	-0.17098	-0.13989	-0.11398	-0.17098	-0.13989		1038	-0.16931	0.16931	-1	-1038		-0.18535	0.18535	-1	-1038		0.20769	0.20769	1	1038		0.19532	0.19532	1	1038
1g55A_6mhtA	1050	0.188	0.20532	0.29657	0.25095	0.03041	0.29657		1039	-0.16959	0.16959	-1	-1039		0.18543	0.18543	1	1039		-0.20779	0.20779	-1	-1039		-0.19561	0.19561	-1	-1039
1g61A_1g62A	229	0.329	-0.78995	-0.76255	-0.74429	-0.73059	-0.76255		1040	-0.16964	0.16964	-1	-1040		-0.18572	0.18572	-1	-1040		-0.208	0.208	-1	-1040		-0.19608	0.19608	-1	-1040
1ga3A_1rcb	92	0.125	-0.35135	-0.39189	0.33784	-0.09459	-0.39189		1041	-0.16965	0.16965	-1	-1041		0.18605	0.18605	1	1041		-0.20809	0.20809	-1	-1041		0.19608	0.19608	1	1041
1ga8A_1fgxA	649	0.05	-0.17949	0.11538	-0.26924	-0.20513	0.11538		1042	-0.16993	0.16993	-1	-1042		0.18628	0.18628	1	1042		0.20879	0.20879	1	1042		0.19618	0.19618	1	1042
1ga8A_1g8oA	703	0.112	0.23	0	-0.08	0.12	0		1043	0.17059	0.17059	1	1043		0.1864	0.1864	1	1043		-0.2093	0.2093	-1	-1043		0.19658	0.19658	1	1043
1ga8A_1qg8A	1050	0.055	-0.23771	-0.17213	0	-0.30328	-0.17213		1044	-0.17098	0.17098	-1	-1044		-0.18644	0.18644	-1	-1044		0.20972	0.20972	1	1044		-0.19672	0.19672	-1	-1044
1gakA_1lis	37	0.153	-0.05785	0.00827	0.0248	0.04133	0.00827		1045	-0.17098	0.17098	-1	-1045		0.18651	0.18651	1	1045		-0.21008	0.21008	-1	-1045		-0.19687	0.19687	-1	-1045
1gaxA_1ile	521	0.213	-0.15782	-0.09532	-0.19063	-0.20938	-0.09532		1046	-0.17143	0.17143	-1	-1046		0.18657	0.18657	1	1046		-0.21085	0.21085	-1	-1046		0.19697	0.19697	1	1046
1gc1G_1g9nG	69	0.828	-0.69338	-0.69338	-0.70731	-0.69338	-0.69338		1047	-0.17143	0.17143	-1	-1047		-0.18681	0.18681	-1	-1047		0.21098	0.21098	1	1047		-0.19711	0.19711	-1	-1047
1gca_1qpzA	1050	0.142	0.19246	0.36982	0.21887	0.29057	0.36982		1048	0.17197	0.17197	1	1048		0.18681	0.18681	1	1048		-0.21106	0.21106	-1	-1048		0.19742	0.19742	1	1048
1gca_1tlfA	1050	0.159	0.15444	0.35135	0.23939	0.15058	0.35135		1049	0.17241	0.17241	1	1049		-0.1875	0.1875	-1	-1049		-0.21111	0.21111	-1	-1049		0.19748	0.19748	1	1049
1gca_2dri	1050	0.214	0.08519	0.3037	0.06296	0.1	0.3037		1050	0.17241	0.17241	1	1050		-0.18804	0.18804	-1	-1050		-0.21167	0.21167	-1	-1050		-0.19768	0.19768	-1	-1050
1gceA_3pte	1050	0.183	0.19433	0.24696	0.10931	-0.08502	0.24696		1051	0.173	0.173	1	1051		0.18902	0.18902	1	1051		-0.21186	0.21186	-1	-1051		0.19774	0.19774	1	1051
1gci_1sud	1050	0.599	-0.13637	-0.13637	-0.13637	-0.12879	-0.13637		1052	0.17308	0.17308	1	1052		-0.18933	0.18933	-1	-1052		-0.21212	0.21212	-1	-1052		0.19844	0.19844	1	1052
1gdhA_1psdA	1050	0.25	0.01299	0.01299	-0.12013	-0.21429	0.01299		1053	-0.1738	0.1738	-1	-1053		-0.19048	0.19048	-1	-1053		0.21264	0.21264	1	1053		0.19866	0.19866	1	1053
1gefA_1hh1A	126	0.267	0.01075	-0.03226	-0.02151	-0.01075	-0.03226		1054	-0.17391	0.17391	-1	-1054		0.19048	0.19048	1	1054		0.2129	0.2129	1	1054		0.1989	0.1989	1	1054
1gen_1hxn	431	0.205	-0.59006	-0.43479	0.2236	-0.57143	-0.43479		1055	0.17392	0.17392	1	1055		-0.19048	0.19048	-1	-1055		-0.21312	0.21312	-1	-1055		-0.2	0.2	-1	-1055
1gen_1pex	400	0.34	-0.31413	-0.24607	-0.08377	-0.34555	-0.24607		1056	0.1746	0.1746	1	1056		-0.19101	0.19101	-1	-1056		0.21323	0.21323	1	1056		0.2	0.2	1	1056
1ggqA_1f1mC	182	0.722	-0.01875	-0.01875	-0.0125	-0.0125	-0.01875		1057	-0.175	0.175	-1	-1057		0.19231	0.19231	1	1057		0.21429	0.21429	1	1057		-0.2	0.2	-1	-1057
1ggxA_1h4uA	132	0.111	-0.05528	-0.14573	-0.21106	-0.33166	-0.14573		1058	0.17519	0.17519	1	1058		0.19246	0.19246	1	1058		0.21429	0.21429	1	1058		-0.2	0.2	-1	-1058
1ghj_1iyu	1050	0.244	-0.06666	-0.06666	-0.09333	-0.12	-0.06666		1059	0.17543	0.17543	1	1059		-0.1926	0.1926	-1	-1059		-0.21638	0.21638	-1	-1059		0.2	0.2	1	1059
1ghqB_1e5gA	696	0.172	-0.52381	-0.65079	0	-0.61905	-0.65079		1060	-0.17555	0.17555	-1	-1060		-0.19286	0.19286	-1	-1060		-0.21649	0.21649	-1	-1060		0.2	0.2	1	1060
1gkxA_1id0A	1050	0.065	0.2388	0.19403	0.5	0.22388	0.19403		1061	0.17578	0.17578	1	1061		-0.19298	0.19298	-1	-1061		0.2171	0.2171	1	1061		0.20122	0.20122	1	1061
1gky_1nksA	103	0.13	-0.20482	-0.10844	-0.18073	0.10843	-0.10844		1062	0.176	0.176	1	1062		0.19324	0.19324	1	1062		-0.21874	0.21874	-1	-1062		0.20175	0.20175	1	1062
1gky_1qhsA	207	0.107	-0.02521	0.03362	0.13446	-0.0084	0.03362		1063	-0.17647	0.17647	-1	-1063		-0.19341	0.19341	-1	-1063		0.21887	0.21887	1	1063		-0.20271	0.20271	-1	-1063
1gky_3tmkA	825	0.093	0.23232	0.32323	0.20202	0.22222	0.32323		1064	-0.17647	0.17647	-1	-1064		0.19355	0.19355	1	1064		-0.21914	0.21914	-1	-1064		0.20317	0.20317	1	1064
1gnwA_1ljrA	1050	0.233	0.1756	0.09268	0.18536	0.0878	0.09268		1065	0.17647	0.17647	1	1065		0.1938	0.1938	1	1065		-0.21951	0.21951	-1	-1065		-0.20339	0.20339	-1	-1065
1gnwA_1pgtA	1050	0.148	0.1828	0.27957	0.15054	0.22581	0.27957		1066	0.17722	0.17722	1	1066		-0.19403	0.19403	-1	-1066		-0.21951	0.21951	-1	-1066		0.20349	0.20349	1	1066
1gp1A_1erv	1050	0.082	-0.19481	-0.37663	-0.45455	-0.11689	-0.37663		1067	0.17757	0.17757	1	1067		-0.19417	0.19417	-1	-1067		-0.21978	0.21978	-1	-1067		-0.20359	0.20359	-1	-1067
1gp1A_1jfuA	1050	0.154	0.15517	0.32759	0.44827	0.16379	0.32759		1068	-0.1779	0.1779	-1	-1068		0.19433	0.19433	1	1068		0.21982	0.21982	1	1068		0.20482	0.20482	1	1068
1gpl_1bu8A	822	0.685	-0.55213	-0.33412	-0.55213	-0.55213	-0.33412		1069	-0.17803	0.17803	-1	-1069		0.19463	0.19463	1	1069		-0.22	0.22	-1	-1069		0.20492	0.20492	1	1069
1gpmA_1qdlB	1050	0.092	0.37097	0.37097	0.17205	0.08065	0.37097		1070	0.17857	0.17857	1	1070		0.1948	0.1948	1	1070		0.22	0.22	1	1070		0.20565	0.20565	1	1070
1gr2A_1ii5A	1050	0.137	0	0.33005	0.17734	0.50739	0.33005		1071	-0.17871	0.17871	-1	-1071		-0.19481	0.19481	-1	-1071		0.22018	0.22018	1	1071		-0.20579	0.20579	-1	-1071
1gsa_2hgsA	306	0.062	-0.10638	0	-0.12766	0	0		1072	-0.17958	0.17958	-1	-1072		-0.19498	0.19498	-1	-1072		0.22023	0.22023	1	1072		0.20589	0.20589	1	1072
1gtxA_2dkb	1050	0.195	0.10101	0.09343	0.15152	0.0101	0.09343		1073	0.17969	0.17969	1	1073		0.19534	0.19534	1	1073		0.22052	0.22052	1	1073		0.20606	0.20606	1	1073
1gtxA_2gsaA	932	0.147	0.00792	0.22955	0.05805	0	0.22955		1074	-0.17989	0.17989	-1	-1074		-0.19552	0.19552	-1	-1074		0.22059	0.22059	1	1074		-0.20619	0.20619	-1	-1074
1h7wA_2dorA	1050	0.064	0.29866	0.09732	-0.47986	-0.40939	0.09732		1075	-0.18181	0.18181	-1	-1075		-0.19587	0.19587	-1	-1075		0.22059	0.22059	1	1075		0.20625	0.20625	1	1075
1h8cA_1c1yB	84	0.11	-0.23529	-0.10294	0.61765	-0.17647	-0.10294		1076	-0.18182	0.18182	-1	-1076		0.19658	0.19658	1	1076		0.2228	0.2228	1	1076		0.20645	0.20645	1	1076
1h8cA_1ubi	1035	0.158	0.07813	-0.0625	-0.21874	-0.5	-0.0625		1077	0.18182	0.18182	1	1077		-0.19718	0.19718	-1	-1077		0.2236	0.2236	1	1077		0.20652	0.20652	1	1077
1h8uA_1htn	712	0.183	0.26415	0.32076	0.14151	0.03774	0.32076		1078	0.18241	0.18241	1	1078		-0.19719	0.19719	-1	-1078		0.2246	0.2246	1	1078		-0.2069	0.2069	-1	-1078
1h8uA_1qddA	1050	0.209	0.23364	0.40187	0.16822	-0.06542	0.40187		1079	0.18248	0.18248	1	1079		-0.19858	0.19858	-1	-1079		0.22472	0.22472	1	1079		0.20738	0.20738	1	1079
1h8uA_1rtm1	257	0.174	0.11882	-0.0198	0.06931	-0.0792	-0.0198		1080	-0.1828	0.1828	-1	-1080		-0.2	0.2	-1	-1080		0.225	0.225	1	1080		0.20786	0.20786	1	1080
1h9jA_1g291	1050	0.103	-0.44118	0	-0.7549	0	0		1081	-0.18286	0.18286	-1	-1081		-0.2	0.2	-1	-1081		0.225	0.225	1	1081		0.208	0.208	1	1081
1h70A_1jdw	388	0.153	0.17742	0.06048	0.15322	0.14113	0.06048		1082	-0.18293	0.18293	-1	-1082		0.2	0.2	1	1082		0.2251	0.2251	1	1082		-0.20833	0.20833	-1	-1082
1h75A_1kte	1050	0.135	0.09859	-0.02817	0.04225	0.16901	-0.02817		1083	-0.18367	0.18367	-1	-1083		0.2	0.2	1	1083		0.2252	0.2252	1	1083		0.20863	0.20863	1	1083
1h97A_1ithA	99	0.116	-0.05036	-0.07195	-0.02878	0.06474	-0.07195		1084	0.18382	0.18382	1	1084		-0.2	0.2	-1	-1084		-0.22619	0.22619	-1	-1084		0.2093	0.2093	1	1084
1h97A_2fal	89	0.156	-0.15	-0.15	-0.15714	-0.04285	-0.15		1085	0.184	0.184	1	1085		-0.2	0.2	-1	-1085		0.22676	0.22676	1	1085		-0.20952	0.20952	-1	-1085
1h97A_2hbg	68	0.102	-0.06522	-0.05073	-0.07246	-0.04348	-0.05073		1086	-0.18429	0.18429	-1	-1086		-0.2	0.2	-1	-1086		-0.22785	0.22785	-1	-1086		-0.20967	0.20967	-1	-1086
1h97A_3sdhA	103	0.143	-0.05344	-0.05344	-0.0458	-0.03053	-0.05344		1087	0.18433	0.18433	1	1087		0.2	0.2	1	1087		0.22826	0.22826	1	1087		-0.21053	0.21053	-1	-1087
1ha1_1f9fA	1050	0.048	0.26786	-0.16071	0.26786	0.26786	-0.16071		1088	-0.18461	0.18461	-1	-1088		0.2	0.2	1	1088		-0.22827	0.22827	-1	-1088		0.21154	0.21154	1	1088
1ha1_1hd0A	1050	0.222	0	0.05333	1	0	0.05333		1089	0.18474	0.18474	1	1089		0.2	0.2	1	1089		0.22881	0.22881	1	1089		0.21176	0.21176	1	1089
1ha1_1jmtA	293	0.143	-0.13699	-0.21918	-0.0137	0.08219	-0.21918		1090	-0.18476	0.18476	-1	-1090		0.20098	0.20098	1	1090		0.22917	0.22917	1	1090		-0.21212	0.21212	-1	-1090
1ha1_2u2fA	1050	0.212	0.04545	0	0.06061	-0.04546	0		1091	-0.18519	0.18519	-1	-1091		0.20135	0.20135	1	1091		-0.22942	0.22942	-1	-1091		0.21245	0.21245	1	1091
1han_1cjxA	422	0.098	0.11495	0.17242	-0.05747	0.0977	0.17242		1092	0.18571	0.18571	1	1092		0.20161	0.20161	1	1092		0.23016	0.23016	1	1092		0.2125	0.2125	1	1092
1han_1eirA	408	0.669	-0.07665	-0.07665	-0.07665	-0.07665	-0.07665		1093	-0.18644	0.18644	-1	-1093		-0.20213	0.20213	-1	-1093		-0.23036	0.23036	-1	-1093		-0.21312	0.21312	-1	-1093
1han_1jc4A	729	0.124	0.482352	0.57647	0.57647	-0.10588	0.57647		1094	0.18645	0.18645	1	1094		-0.20213	0.20213	-1	-1094		0.23077	0.23077	1	1094		0.21348	0.21348	1	1094
1havA_1cqqA	54	0.162	-0.21605	-0.12345	-0.08642	0.00618	-0.12345		1095	-0.18681	0.18681	-1	-1095		-0.202703	0.202703	-1	-1095		0.23077	0.23077	1	1095		0.21348	0.21348	1	1095
1hcl_1csn	1050	0.153	0.1948	0.42208	0.77922	0.14286	0.42208		1096	-0.1869	0.1869	-1	-1096		0.20283	0.20283	1	1096		-0.23077	0.23077	-1	-1096		0.21495	0.21495	1	1096
1hd2A_1qq2A	1050	0.193	0.16901	-0.01409	0.26056	0.03521	-0.01409		1097	0.18691	0.18691	1	1097		0.20339	0.20339	1	1097		-0.23148	0.23148	-1	-1097		0.21524	0.21524	1	1097
1hdmB_1b3jA	755	0.142	0.08695	0.30434	0.02898	0.04347	0.30434		1098	0.1875	0.1875	1	1098		-0.20359	0.20359	-1	-1098		-0.23149	0.23149	-1	-1098		0.2165	0.2165	1	1098
1he2A_1hyhA	761	0.102	0.125	-0.04167	-0.04167	0.05556	-0.04167		1099	-0.18868	0.18868	-1	-1099		0.20362	0.20362	1	1099		0.23164	0.23164	1	1099		0.21659	0.21659	1	1099
1he2A_1qrrA	1050	0.122	0.41436	0.46409	0.34806	0.67403	0.46409		1100	0.18868	0.18868	1	1100		0.20422	0.20422	1	1100		-0.23171	0.23171	-1	-1100		0.21666	0.21666	1	1100
1hg3A_1nsj	369	0.098	0.0289	-0.0867	-0.0867	-0.13873	-0.0867		1101	0.18919	0.18919	1	1101		-0.20482	0.20482	-1	-1101		-0.23171	0.23171	-1	-1101		-0.21739	0.21739	-1	-1101
1hg3A_2tpsA	833	0.125	0.2	0.18889	0.13333	0.28333	0.18889		1102	0.18988	0.18988	1	1102		0.20532	0.20532	1	1102		-0.23239	0.23239	-1	-1102		0.21739	0.21739	1	1102
1hgeB_1flcB	33	0.109	-0.48572	-0.4762	-0.49524	-0.32381	-0.4762		1103	0.19	0.19	1	1103		-0.20564	0.20564	-1	-1103		-0.23256	0.23256	-1	-1103		0.21769	0.21769	1	1103
1hjp_1bvsA	1050	0.317	0.00621	0.06833	0.04348	0.02485	0.06833		1104	0.19047	0.19047	1	1104		0.20625	0.20625	1	1104		0.23271	0.23271	1	1104		-0.21774	0.21774	-1	-1104
1hlb_1dlyA	125	0.089	0.31395	0.08139	-0.11628	0.08139	0.08139		1105	-0.19048	0.19048	-1	-1105		0.20675	0.20675	1	1105		0.23301	0.23301	1	1105		-0.21905	0.21905	-1	-1105
1hlb_2fal	338	0.166	-0.04196	-0.06993	-0.09091	-0.04895	-0.06993		1106	0.19106	0.19106	1	1106		0.2069	0.2069	1	1106		-0.23333	0.23333	-1	-1106		-0.21918	0.21918	-1	-1106
1hmcB_1jli	32	0.07	0.25373	0.11941	0.49254	0.26866	0.11941		1107	0.19126	0.19126	1	1107		0.20737	0.20737	1	1107		-0.2336	0.2336	-1	-1107		0.21937	0.21937	1	1107
1hmt_1lfo	1050	0.252	0.01587	-0.07143	-0.09524	-0.19842	-0.07143		1108	0.1913	0.1913	1	1108		0.20744	0.20744	1	1108		0.23396	0.23396	1	1108		-0.21951	0.21951	-1	-1108
1hn9A_1bi5A	1034	0.192	0.15385	0.22711	0.20879	0.14286	0.22711		1109	0.19149	0.19149	1	1109		0.20755	0.20755	1	1109		-0.2342	0.2342	-1	-1109		0.22059	0.22059	1	1109
1hnoA_1nzyA	1050	0.137	0.14151	0.25472	0.18396	0.23113	0.25472		1110	0.19178	0.19178	1	1110		0.2078	0.2078	1	1110		0.23438	0.23438	1	1110		-0.22116	0.22116	-1	-1110
1ho1A_1nsj	1050	0.102	-0.09944	0.01105	-0.25414	-0.11049	0.01105		1111	-0.19231	0.19231	-1	-1111		0.20792	0.20792	1	1111		-0.23684	0.23684	-1	-1111		0.22155	0.22155	1	1111
1hp4A_1qba	806	0.273	-0.19341	-0.19561	-0.38242	-0.17803	-0.19561		1112	0.19245	0.19245	1	1112		-0.20802	0.20802	-1	-1112		-0.23712	0.23712	-1	-1112		-0.22222	0.22222	-1	-1112
1hqoA_1g6wA	1050	0.947	-0.11765	0.29864	-0.12217	-0.12217	0.29864		1113	0.19355	0.19355	1	1113		0.20962	0.20962	1	1113		-0.23718	0.23718	-1	-1113		0.22222	0.22222	1	1113
1hqoA_1gnwA	1050	0.203	0.25683	0.27322	0.3224	0.10929	0.27322		1114	-0.19403	0.19403	-1	-1114		0.20988	0.20988	1	1114		0.23721	0.23721	1	1114		0.22369	0.22369	1	1114
1hqoA_1ljrA	1050	0.198	0.27778	0.11111	0.20202	0.0505	0.11111		1115	-0.19459	0.19459	-1	-1115		-0.21032	0.21032	-1	-1115		0.2381	0.2381	1	1115		0.22373	0.22373	1	1115
1hqoA_1pgtA	1050	0.123	0.23316	0.23834	0.2228	0.07254	0.23834		1116	-0.1946	0.1946	-1	-1116		-0.21053	0.21053	-1	-1116		0.23881	0.23881	1	1116		0.22518	0.22518	1	1116
1hs6A_1hyt	799	0.025	-0.03822	-0.00637	-0.14013	0.10828	-0.00637		1117	0.19473	0.19473	1	1117		0.21053	0.21053	1	1117		0.23902	0.23902	1	1117		0.22523	0.22523	1	1117
1hssA_1bea	94	0.279	-0.01136	-0.05682	0.06818	-0.03409	-0.05682		1118	0.19608	0.19608	1	1118		0.21098	0.21098	1	1118		0.23939	0.23939	1	1118		0.22528	0.22528	1	1118
1hssA_1hyp	70	0.09	-0.375	-0.17857	-0.5	-0.05357	-0.17857		1119	0.1965	0.1965	1	1119		0.21154	0.21154	1	1119		-0.23961	0.23961	-1	-1119		0.22711	0.22711	1	1119
1htn_1ixxB	1041	0.115	0.14433	-0.03093	0.72165	0.14433	-0.03093		1120	-0.19681	0.19681	-1	-1120		0.21154	0.21154	1	1120		0.23964	0.23964	1	1120		-0.22778	0.22778	-1	-1120
1htn_1rdo1	1050	0.239	-0.09259	0.00926	-0.00926	0.0463	0.00926		1121	-0.19697	0.19697	-1	-1121		0.21186	0.21186	1	1121		0.24026	0.24026	1	1121		0.22789	0.22789	1	1121
1htn_1rtm1	1050	0.179	0.11712	0.22523	0.16216	0.18919	0.22523		1122	0.19736	0.19736	1	1122		0.2139	0.2139	1	1122		0.24097	0.24097	1	1122		0.22876	0.22876	1	1122
1huuA_1hueA	1050	0.738	0.01754	0.01754	0.03509	0.01754	0.01754		1123	-0.19781	0.19781	-1	-1123		0.21428	0.21428	1	1123		-0.24324	0.24324	-1	-1123		0.22888	0.22888	1	1123
1huw_1a22A	167	0.825	-0.09334	-0.08667	-0.08667	-0.09334	-0.08667		1124	0.19802	0.19802	1	1124		-0.21473	0.21473	-1	-1124		-0.24324	0.24324	-1	-1124		-0.22892	0.22892	-1	-1124
1hv8A_1c9kB	1050	0.036	-0.17073	-0.10976	-0.20732	-0.18293	-0.10976		1125	0.19842	0.19842	1	1125		-0.21479	0.21479	-1	-1125		-0.24428	0.24428	-1	-1125		0.22955	0.22955	1	1125
1hwyA_1b26F	365	0.352	-0.19552	-0.22116	-0.23077	-0.23077	-0.22116		1126	-0.19842	0.19842	-1	-1126		0.215	0.215	1	1126		0.24445	0.24445	1	1126		0.22995	0.22995	1	1126
1hwyA_1k89	394	0.226	-0.10791	-0.16546	-0.06954	-0.14868	-0.16546		1127	-0.19858	0.19858	-1	-1127		0.21532	0.21532	1	1127		-0.24468	0.24468	-1	-1127		0.23015	0.23015	1	1127
1hx1B_2a3dA	42	0.062	-1	0	-0.18966	0	0		1128	-0.19883	0.19883	-1	-1128		-0.21591	0.21591	-1	-1128		0.24529	0.24529	1	1128		-0.23121	0.23121	-1	-1128
1hxmA_1tvdA	1042	0.16	-0.03636	-0.25454	-0.31818	-0.27272	-0.25454		1129	0.2	0.2	1	1129		-0.216	0.216	-1	-1129		0.24537	0.24537	1	1129		0.23127	0.23127	1	1129
1hxmD_1tvdA	1042	0.122	-0.05263	-0.13158	-0.23684	0.22807	-0.13158		1130	0.20208	0.20208	1	1130		-0.21605	0.21605	-1	-1130		0.24757	0.24757	1	1130		0.23134	0.23134	1	1130
1hyhA_1hygB	516	0.259	0.04913	-0.02105	0.07369	0	-0.02105		1131	0.20253	0.20253	1	1131		-0.21628	0.21628	-1	-1131		0.24797	0.24797	1	1131		0.23142	0.23142	1	1131
1hyhA_1ldnF	415	0.31	0.01049	0	0.07693	-0.00699	0		1132	-0.20418	0.20418	-1	-1132		0.21649	0.21649	1	1132		0.24806	0.24806	1	1132		-0.23158	0.23158	-1	-1132
1hyhA_2cmd	575	0.192	0.15547	0.18021	0.18021	0.14487	0.18021		1133	-0.2043	0.2043	-1	-1133		-0.21667	0.21667	-1	-1133		-0.24855	0.24855	-1	-1133		0.23164	0.23164	1	1133
1hyhA_3ldh	426	0.202	0.02397	0.04109	-0.01713	-0.03767	0.04109		1134	0.20454	0.20454	1	1134		0.21702	0.21702	1	1134		0.24883	0.24883	1	1134		-0.232	0.232	-1	-1134
1hyt_1ezm	512	0.278	-0.47794	-0.37868	-0.40074	-0.40809	-0.37868		1135	-0.20513	0.20513	-1	-1135		0.21839	0.21839	1	1135		-0.25	0.25	-1	-1135		-0.2321	0.2321	-1	-1135
1hyt_1hs6A	405	0.047	-0.03185	0.17197	-0.25478	0.17197	0.17197		1136	0.20541	0.20541	1	1136		0.21839	0.21839	1	1136		0.25	0.25	1	1136		0.23226	0.23226	1	1136
1hyuA_1tde	1050	0.204	-0.04255	0.46808	-0.02837	-0.0461	0.46808		1137	-0.20588	0.20588	-1	-1137		-0.21854	0.21854	-1	-1137		0.25	0.25	1	1137		-0.23227	0.23227	-1	-1137
1i1jA_1ckaA	272	0.104	-0.07408	0.01852	-0.07408	-0.01852	0.01852		1138	-0.20619	0.20619	-1	-1138		-0.21914	0.21914	-1	-1138		0.25085	0.25085	1	1138		-0.23239	0.23239	-1	-1138
1i4wA_1vid	625	0.089	0	0	-0.5098	-0.4902	0		1139	-0.20635	0.20635	-1	-1139		0.21918	0.21918	1	1139		0.25095	0.25095	1	1139		0.23318	0.23318	1	1139
1i4wA_2dpmA	555	0.07	-0.280896	-0.247186	-0.348316	-0.359546	-0.247186		1140	0.20721	0.20721	1	1140		-0.21951	0.21951	-1	-1140		0.25157	0.25157	1	1140		0.23318	0.23318	1	1140
1i5nA_1qspA	263	0.079	-0.01098	0	-0.35164	0.01099	0		1141	-0.20755	0.20755	-1	-1141		-0.21951	0.21951	-1	-1141		-0.2517	0.2517	-1	-1141		-0.23392	0.23392	-1	-1141
1i6wA_1jfrA	256	0.151	0.20625	0.20625	0.225	0.475	0.20625		1142	-0.20805	0.20805	-1	-1142		0.21978	0.21978	1	1142		0.25177	0.25177	1	1142		-0.2342	0.2342	-1	-1142
1i6wA_1tca	381	0.173	0.10494	0.32716	0.1358	0.14815	0.32716		1143	0.20895	0.20895	1	1143		-0.21978	0.21978	-1	-1143		-0.25287	0.25287	-1	-1143		0.23482	0.23482	1	1143
1i21A_1i12D	396	0.961	-0.16993	-0.14379	-0.16993	-0.16993	-0.14379		1144	-0.20938	0.20938	-1	-1144		-0.22	0.22	-1	-1144		-0.25317	0.25317	-1	-1144		0.23501	0.23501	1	1144
1i21A_1nmtA	197	0.041	0	-0.3	-0.44	-0.54	-0.3		1145	0.21076	0.21076	1	1145		-0.22059	0.22059	-1	-1145		0.25333	0.25333	1	1145		0.2351	0.2351	1	1145
1i21A_1yghA	208	0.11	-0.29348	-0.13044	-0.22827	-0.26087	-0.13044		1146	0.21094	0.21094	1	1146		-0.22116	0.22116	-1	-1146		-0.25406	0.25406	-1	-1146		0.23656	0.23656	1	1146
1i69A_1pda	652	0.084	-0.13559	-0.23729	-0.25424	0	-0.23729		1147	-0.21111	0.21111	-1	-1147		-0.22124	0.22124	-1	-1147		-0.25414	0.25414	-1	-1147		0.23662	0.23662	1	1147
1iae_1kuh	119	0.121	-0.0641	-0.1923	-0.02564	0.3718	-0.1923		1148	-0.21127	0.21127	-1	-1148		-0.22138	0.22138	-1	-1148		-0.25424	0.25424	-1	-1148		-0.23711	0.23711	-1	-1148
1iakA_1hdmA	437	0.269	-0.22353	-0.16471	-0.22942	-0.32353	-0.16471		1149	0.21139	0.21139	1	1149		0.22344	0.22344	1	1149		-0.25424	0.25424	-1	-1149		-0.23729	0.23729	-1	-1149
1iakA_1tlk	1043	0.088	-0.55714	0	-0.61429	0	0		1150	0.21176	0.21176	1	1150		-0.22353	0.22353	-1	-1150		-0.25439	0.25439	-1	-1150		0.23786	0.23786	1	1150
1iarB_1cto	115	0.074	-0.09374	0.01563	-0.15624	0.03126	0.01563		1151	-0.21276	0.21276	-1	-1151		0.224136	0.224136	1	1151		0.25455	0.25455	1	1151		0.23834	0.23834	1	1151
1ibjA_1bs0A	1001	0.1	0.32751	0.34498	0.25764	0.1965	0.34498		1152	0.21276	0.21276	1	1152		0.2243	0.2243	1	1152		-0.25478	0.25478	-1	-1152		0.23881	0.23881	1	1152
1ibjA_1cs1A	662	0.359	-0.01457	0.11662	-0.02624	-0.00874	0.11662		1153	-0.21296	0.21296	-1	-1153		-0.22581	0.22581	-1	-1153		0.25551	0.25551	1	1153		0.24	0.24	1	1153
1ibzA_1kcw	300	0.013	-0.13402	0	0	0	0		1154	0.21297	0.21297	1	1154		0.22619	0.22619	1	1154		-0.25679	0.25679	-1	-1154		0.24033	0.24033	1	1154
1ibzA_1plc	392	0.162	-0.19718	-0.02817	-0.26761	-0.33803	-0.02817		1155	-0.21312	0.21312	-1	-1155		-0.22658	0.22658	-1	-1155		-0.25715	0.25715	-1	-1155		-0.24074	0.24074	-1	-1155
1ibzA_1rcy	68	0.1	-0.21951	-0.12195	-0.21951	0.5	-0.12195		1156	-0.21333	0.21333	-1	-1156		-0.22681	0.22681	-1	-1156		-0.25758	0.25758	-1	-1156		-0.243243	0.243243	-1	-1156
1iciA_1nbaA	1050	0.066	0	-0.024096	0	-0.14458	-0.024096		1157	0.21349	0.21349	1	1157		0.22681	0.22681	1	1157		0.25764	0.25764	1	1157		-0.24352	0.24352	-1	-1157
1id1A_1eq2A	251	0.124	-0.06944	0.40278	0.01389	-0.22222	0.40278		1158	-0.21374	0.21374	-1	-1158		0.22826	0.22826	1	1158		0.25781	0.25781	1	1158		0.24483	0.24483	1	1158
1id1A_1ofgA	1050	0.034	0.098587	0.16901	0.16901	-0.0986	0.16901		1159	-0.21387	0.21387	-1	-1159		0.22879	0.22879	1	1159		0.25807	0.25807	1	1159		-0.2449	0.2449	-1	-1159
1ifa_1huw	205	0.038	0.022222	-0.011111	0.077778	0.077778	-0.011111		1160	-0.21429	0.21429	-1	-1160		-0.22892	0.22892	-1	-1160		-0.25895	0.25895	-1	-1160		-0.24561	0.24561	-1	-1160
1ifa_1rmi	242	0.73	-0.0219	-0.0219	-0.0219	-0.0219	-0.0219		1161	-0.21491	0.21491	-1	-1161		-0.22951	0.22951	-1	-1161		0.25958	0.25958	1	1161		0.2459	0.2459	1	1161
1ig0A_1ig3A	378	0.224	0.0332	0.08299	-0.01244	-0.03319	0.08299		1162	-0.21557	0.21557	-1	-1162		0.22951	0.22951	1	1162		-0.25974	0.25974	-1	-1162		-0.24607	0.24607	-1	-1162
1igtB_1fe8J	1050	0.333	-0.57619	-0.50953	-0.60953	-0.16191	-0.50953		1163	0.21591	0.21591	1	1163		-0.22983	0.22983	-1	-1163		-0.26042	0.26042	-1	-1163		-0.246382	0.246382	-1	-1163
1ihmA_1a6cA	81	0.033	0	0	0	-0.38983	0		1164	-0.21642	0.21642	-1	-1164		0.23	0.23	1	1164		0.26056	0.26056	1	1164		0.24696	0.24696	1	1164
1ihp_1bif	374	0.041	0.42188	0.67188	0.4375	0.67188	0.67188		1165	0.2165	0.2165	1	1165		0.23012	0.23012	1	1165		-0.26126	0.26126	-1	-1165		0.24702	0.24702	1	1165
1ihp_1qfxA	378	0.233	0.01381	0.09669	0.03868	0.00553	0.09669		1166	-0.21667	0.21667	-1	-1166		-0.23048	0.23048	-1	-1166		-0.2619	0.2619	-1	-1166		-0.247186	0.247186	-1	-1166
1ii5A_1lst	1050	0.176	0.1801	0.27962	0.1801	-0.02369	0.27962		1167	0.21667	0.21667	1	1167		0.23077	0.23077	1	1167		0.2619	0.2619	1	1167		-0.24719	0.24719	-1	-1167
1ijqA_1qlgA	710	0.107	0.29565	0.17826	0.29565	0.1913	0.17826		1168	0.21687	0.21687	1	1168		-0.23148	0.23148	-1	-1168		-0.2625	0.2625	-1	-1168		-0.24736	0.24736	-1	-1168
1im3D_1tvdA	30	0.053	-0.249997	-0.249997	-0.194447	0.083333	-0.249997		1169	-0.217392	0.217392	-1	-1169		-0.2317	0.2317	-1	-1169		0.26316	0.26316	1	1169		0.24742	0.24742	1	1169
1imbA_1jp4A	1050	0.224	0.00458	0.13302	0.1422	0.09633	0.13302		1170	0.21774	0.21774	1	1170		-0.231882	0.231882	-1	-1170		-0.264	0.264	-1	-1170		-0.24753	0.24753	-1	-1170
1imbA_1qgxA	1050	0.217	0.01613	0.14113	0.17338	0.1008	0.14113		1171	-0.21774	0.21774	-1	-1171		0.23232	0.23232	1	1171		0.26404	0.26404	1	1171		0.24756	0.24756	1	1171
1iow_1ehiB	1050	0.271	-0.00351	0.14035	-0.01053	0.00702	0.14035		1172	0.21804	0.21804	1	1172		-0.23239	0.23239	-1	-1172		-0.26415	0.26415	-1	-1172		0.24766	0.24766	1	1172
1iow_1gpmA	1050	0.033	-0.21667	0	-0.083333	0	0		1173	0.21875	0.21875	1	1173		0.23271	0.23271	1	1173		0.26437	0.26437	1	1173		0.24806	0.24806	1	1173
1iq3A_2cblA	349	0.082	0.25333	0.25333	0.25333	0.25333	0.25333		1174	0.21886	0.21886	1	1174		0.23316	0.23316	1	1174		0.26601	0.26601	1	1174		-0.24864	0.24864	-1	-1174
1irp_2irtA	241	0.77	-0.11865	-0.0678	-0.11865	-0.11865	-0.0678		1175	-0.21914	0.21914	-1	-1175		-0.2336	0.2336	-1	-1175		0.26686	0.26686	1	1175		-0.249997	0.249997	-1	-1175
1iso_1cnzA	440	0.225	0.07523	0.05016	0.05642	0.05329	0.05016		1176	0.21918	0.21918	1	1176		0.23364	0.23364	1	1176		0.26686	0.26686	1	1176		0.25	0.25	1	1176
1itbB_1kb5B	211	0.086	0	0	0	0	0		1177	-0.21951	0.21951	-1	-1177		-0.23377	0.23377	-1	-1177		0.26724	0.26724	1	1177		0.25	0.25	1	1177
1itbB_1tit	90	0.124	0.7619	0.7619	0.2619	0.7619	0.7619		1178	-0.22	0.22	-1	-1178		-0.23392	0.23392	-1	-1178		-0.26744	0.26744	-1	-1178		0.25	0.25	1	1178
1itbB_1tlk	826	0.233	0.24211	0.74737	0.74737	0.74737	0		1179	0.22	0.22	1	1179		0.23404	0.23404	1	1179		-0.26761	0.26761	-1	-1179		0.25	0.25	1	1179
1itbB_1wit	184	0.215	0.64368	0.75862	0.75862	0.17241	0		1180	0.22093	0.22093	1	1180		0.2346	0.2346	1	1180		0.26786	0.26786	1	1180		0.25	0.25	1	1180
1itbB_2ncm	78	0.111	0.64198	-0.08642	0.64198	0.64198	-0.08642		1181	-0.22222	0.22222	-1	-1181		-0.23497	0.23497	-1	-1181		0.26846	0.26846	1	1181		0.25061	0.25061	1	1181
1ithA_1cg5B	50	0.142	-0.08594	-0.125	-0.03126	-0.00782	-0.125		1182	0.22222	0.22222	1	1182		-0.23529	0.23529	-1	-1182		0.26866	0.26866	1	1182		0.25117	0.25117	1	1182
1ithA_2fal	112	0.163	-0.04286	-0.07143	0	-0.07143	-0.07143		1183	0.22222	0.22222	1	1183		-0.2356	0.2356	-1	-1183		-0.26924	0.26924	-1	-1183		-0.2517	0.2517	-1	-1183
1ithA_3sdhA	125	0.163	-0.02941	-0.02941	0.04412	-0.03676	-0.02941		1184	0.22299	0.22299	1	1184		-0.23655	0.23655	-1	-1184		-0.26943	0.26943	-1	-1184		0.25203	0.25203	1	1184
1ixh_1pot	841	0.097	0.05469	-0.01563	0.0625	0.07812	-0.01563		1185	0.22388	0.22388	1	1185		0.23668	0.23668	1	1185		0.27027	0.27027	1	1185		0.25243	0.25243	1	1185
1ixxB_1eggA	1050	0.244	0.18628	-0.04902	-0.05882	0.00981	-0.04902		1186	-0.224	0.224	-1	-1186		0.23756	0.23756	1	1186		0.270586	0.270586	1	1186		0.25249	0.25249	1	1186
1iyu_1dczA	1050	0.304	0.04412	0.05882	0.95588	0.0147	0.05882		1187	0.22464	0.22464	1	1187		-0.23771	0.23771	-1	-1187		0.27103	0.27103	1	1187		0.25317	0.25317	1	1187
1iyu_1ghj	1050	0.241	-0.09211	-0.09211	-0.14474	-0.06579	-0.09211		1188	0.22472	0.22472	1	1188		-0.2381	0.2381	-1	-1188		-0.27152	0.27152	-1	-1188		0.25333	0.25333	1	1188
1j9yA_1oyc	281	0.039	0	-0.2561	-0.02439	-0.2439	-0.2561		1189	0.225167	0.225167	1	1189		0.2381	0.2381	1	1189		-0.27205	0.27205	-1	-1189		-0.25373	0.25373	-1	-1189
1jdc_1amy	329	0.256	-0.06931	0.05281	-0.07591	0.25083	0.05281		1190	0.22549	0.22549	1	1190		0.23853	0.23853	1	1190		0.27419	0.27419	1	1190		-0.25373	0.25373	-1	-1190
1jfiB_1tafA	296	0.197	-0.03174	-0.49206	-0.1746	-0.47619	-0.49206		1191	0.2258	0.2258	1	1191		-0.238536	0.238536	-1	-1191		-0.27419	0.27419	-1	-1191		0.25373	0.25373	1	1191
1jfiB_1tafB	229	0.118	-0.76563	-0.70313	-0.6875	-0.79687	-0.70313		1192	0.22581	0.22581	1	1192		0.2388	0.2388	1	1192		-0.274508	0.274508	-1	-1192		0.25397	0.25397	1	1192
1jfuA_1prxA	756	0.073	0.16667	-0.03333	-0.13333	-0.05833	-0.03333		1193	0.22807	0.22807	1	1193		-0.23881	0.23881	-1	-1193		-0.27619	0.27619	-1	-1193		0.25397	0.25397	1	1193
1jhjA_1xnaA	143	0.099	-0.05607	-0.04672	0.29907	-0.13084	-0.04672		1194	-0.22835	0.22835	-1	-1194		0.23954	0.23954	1	1194		0.27693	0.27693	1	1194		-0.25405	0.25405	-1	-1194
1jhnA_1led	502	0.07	-0.041667	-0.066667	-0.0083333	-0.05	-0.066667		1195	0.22857	0.22857	1	1195		-0.24031	0.24031	-1	-1195		-0.27696	0.27696	-1	-1195		-0.25406	0.25406	-1	-1195
1jk0A_1xikA	267	0.183	0.01819	-0.02181	-0.02181	0	-0.02181		1196	0.22876	0.22876	1	1196		0.24042	0.24042	1	1196		0.27848	0.27848	1	1196		0.25431	0.25431	1	1196
1jkmA_1evqA	1050	0.254	0.22879	0.14391	0.16605	-0.02583	0.14391		1197	0.22891	0.22891	1	1197		0.24064	0.24064	1	1197		0.27924	0.27924	1	1197		-0.25454	0.25454	-1	-1197
1jmtA_2u2fA	1050	0.083	0.04348	0.08695	0.5942	-0.0145	0.08695		1198	-0.22892	0.22892	-1	-1198		-0.240965	0.240965	-1	-1198		0.28099	0.28099	1	1198		0.25472	0.25472	1	1198
1jn5A_1ounA	598	0.206	0.13446	0.10925	0.15967	0.07563	0.10925		1199	-0.23034	0.23034	-1	-1199		0.24211	0.24211	1	1199		0.28104	0.28104	1	1199		-0.25474	0.25474	-1	-1199
1jn5B_1opy	266	0.156	-0.12727	-0.03636	-0.03636	0.03636	-0.03636		1200	-0.23048	0.23048	-1	-1200		0.24272	0.24272	1	1200		-0.28228	0.28228	-1	-1200		-0.2551	0.2551	-1	-1200
1jotA_1c3nA	470	0.293	0.07031	0.15625	-0.03906	-0.0625	0.15625		1201	0.23077	0.23077	1	1201		0.24359	0.24359	1	1201		-0.28255	0.28255	-1	-1201		-0.2561	0.2561	-1	-1201
1jotA_1vmoA	308	0.135	-0.27907	-0.19768	0.32558	-0.16279	-0.19768		1202	-0.23077	0.23077	-1	-1202		0.24364	0.24364	1	1202		0.28261	0.28261	1	1202		0.2561	0.2561	1	1202
1jp4A_1qgxA	1050	0.192	0.10599	0.10599	0.13364	0.0599	0.10599		1203	0.23113	0.23113	1	1203		0.2437	0.2437	1	1203		0.28276	0.28276	1	1203		-0.2566	0.2566	-1	-1203
1jxpA_1svpA	35	0.136	-0.30328	-0.19672	-0.38524	-0.27869	-0.19672		1204	-0.23239	0.23239	-1	-1204		0.2439	0.2439	1	1204		-0.28369	0.28369	-1	-1204		0.25739	0.25739	1	1204
1k89_1bw9A	365	0.14	-0.10856	-0.11185	-0.02961	-0.13816	-0.11185		1205	-0.23288	0.23288	-1	-1205		-0.2439	0.2439	-1	-1205		-0.28372	0.28372	-1	-1205		0.25807	0.25807	1	1205
1kb5B_1fo0B	229	0.889	-0.08182	-0.05455	-0.07273	-0.05455	-0.05455		1206	-0.23301	0.23301	-1	-1206		0.24529	0.24529	1	1206		0.28571	0.28571	1	1206		0.25807	0.25807	1	1206
1kb5B_1nkr	564	0.056	-0.033333	0	0	0	0		1207	0.23308	0.23308	1	1207		-0.24576	0.24576	-1	-1207		0.28571	0.28571	1	1207		-0.25843	0.25843	-1	-1207
1kb5B_1qa9A	81	0.089	-0.13924	-0.03797	-0.13924	0.18988	-0.03797		1208	-0.2336	0.2336	-1	-1208		-0.24607	0.24607	-1	-1208		0.28709	0.28709	1	1208		-0.25862	0.25862	-1	-1208
1kb5B_1qfoA	140	0.114	0.14474	-0.02631	0.57895	0	-0.02631		1209	0.2347	0.2347	1	1209		-0.24675	0.24675	-1	-1209		0.28723	0.28723	1	1209		0.25862	0.25862	1	1209
1kb5B_1tlk	687	0.098	0.525	0.525	0.525	0.525	0.525		1210	-0.23478	0.23478	-1	-1210		0.24719	0.24719	1	1210		-0.28739	0.28739	-1	-1210		-0.25926	0.25926	-1	-1210
1kb5B_1vcaA	116	0.086	0	0.16	0.46667	0.13334	0.16		1211	0.2353	0.2353	1	1211		0.24767	0.24767	1	1211		0.28787	0.28787	1	1211		-0.26005	0.26005	-1	-1211
1kb5B_2ncm	77	0.122	-0.09412	-0.2	0.47059	-0.07059	-0.2		1212	-0.2356	0.2356	-1	-1212		-0.249997	0.249997	-1	-1212		0.28856	0.28856	1	1212		0.26027	0.26027	1	1212
1kit_2sli	363	0.096	0.10033	0.16181	0.3301	0.36246	0.16181		1213	-0.23577	0.23577	-1	-1213		-0.25	0.25	-1	-1213		-0.29082	0.29082	-1	-1213		-0.2605	0.2605	-1	-1213
1kjs_1c5a	113	0.514	0	0	0	0	0		1214	0.23656	0.23656	1	1214		-0.25	0.25	-1	-1214		-0.29293	0.29293	-1	-1214		0.26203	0.26203	1	1214
1krs_1b8aA	155	0.145	-0.01316	0.01316	0.07895	-0.01316	0.01316		1215	0.23729	0.23729	1	1215		-0.25	0.25	-1	-1215		-0.29333	0.29333	-1	-1215		0.2621	0.2621	1	1215
1krs_1lylA	169	0.6	0	0	0	0	0		1216	-0.2381	0.2381	-1	-1216		-0.25	0.25	-1	-1216		0.29358	0.29358	1	1216		0.2623	0.2623	1	1216
1ksiB_1spuB	190	0.271	-0.06721	-0.05246	-0.08524	-0.1	-0.05246		1217	-0.23958	0.23958	-1	-1217		0.25	0.25	1	1217		0.29371	0.29371	1	1217		0.26316	0.26316	1	1217
1kuh_1hfc	114	0.205	0.13862	0.18812	-0.0693	0.25743	0.18812		1218	-0.24	0.24	-1	-1218		0.25	0.25	1	1218		0.29386	0.29386	1	1218		0.26351	0.26351	1	1218
1kuh_1iae	99	0.121	-0.10256	0.01282	0.02564	-0.16666	0.01282		1219	-0.24031	0.24031	-1	-1219		0.25	0.25	1	1219		-0.29393	0.29393	-1	-1219		0.26407	0.26407	1	1219
1kum_1cxlA	321	0.333	0.05618	0.07865	0.06741	0.10112	0.07865		1220	0.241754	0.241754	1	1220		-0.2517	0.2517	-1	-1220		0.29509	0.29509	1	1220		-0.26415	0.26415	-1	-1220
1kwaA_1kwaB	188	0.898	-0.08642	-0.09876	-0.08642	-0.08642	-0.09876		1221	-0.24205	0.24205	-1	-1221		-0.25191	0.25191	-1	-1221		-0.29546	0.29546	-1	-1221		0.2646	0.2646	1	1221
1kwaA_1pdr	1050	0.168	0.08434	0	0.10844	0.06024	0		1222	0.24272	0.24272	1	1222		-0.25218	0.25218	-1	-1222		0.29565	0.29565	1	1222		-0.2647	0.2647	-1	-1222
1kwaA_1qauA	367	0.126	0.05128	0.06411	0.05128	0.06411	0.06411		1223	-0.24324	0.24324	-1	-1223		0.25333	0.25333	1	1223		0.29592	0.29592	1	1223		0.2647	0.2647	1	1223
1lam_1ecpA	462	0.031	-0.044248	0	0	0	0		1224	0.2439	0.2439	1	1224		0.25373	0.25373	1	1224		-0.296	0.296	-1	-1224		-0.2647	0.2647	-1	-1224
1larA_1d5rA	1050	0.048	-0.22124	0.15044	0.15044	-0.0885	0.15044		1225	-0.2439	0.2439	-1	-1225		-0.25406	0.25406	-1	-1225		0.296	0.296	1	1225		0.26596	0.26596	1	1225
1larA_2shpA	1050	0.187	-0.089069	-0.84615	0	0	-0.84615		1226	-0.24444	0.24444	-1	-1226		-0.25474	0.25474	-1	-1226		0.29678	0.29678	1	1226		0.26732	0.26732	1	1226
1lay_1at3A	85	0.248	-0.04605	-0.0329	-0.02632	-0.01316	-0.0329		1227	-0.24468	0.24468	-1	-1227		0.2549	0.2549	1	1227		-0.29775	0.29775	-1	-1227		-0.26744	0.26744	-1	-1227
1lbd_2lbd	838	0.231	-0.01025	-0.01538	0.11282	-0.04615	-0.01538		1228	0.24537	0.24537	1	1228		0.25595	0.25595	1	1228		0.29907	0.29907	1	1228		-0.26829	0.26829	-1	-1228
1lckA_1griA	698	0.213	0.09303	0.11628	0.13954	0.03489	0.11628		1229	-0.24625	0.24625	-1	-1229		-0.25641	0.25641	-1	-1229		-0.3	0.3	-1	-1229		-0.26882	0.26882	-1	-1229
1lcl_1sacA	236	0.078	-0.038095	-0.2	-0.15238	-0.057143	-0.2		1230	-0.24687	0.24687	-1	-1230		-0.25641	0.25641	-1	-1230		0.3	0.3	1	1230		-0.26923	0.26923	-1	-1230
1lea_1qbjA	66	0.172	-0.11476	-0.16394	-0.14754	-0.11476	-0.16394		1231	0.24725	0.24725	1	1231		-0.25679	0.25679	-1	-1231		0.30092	0.30092	1	1231		0.27	0.27	1	1231
1lfb_2hddA	1023	0.167	-0.13208	0.54717	-0.13208	0.0566	0.54717		1232	0.24887	0.24887	1	1232		0.25683	0.25683	1	1232		-0.30108	0.30108	-1	-1232		0.27011	0.27011	1	1232
1lfdA_2rgf	101	0.747	-0.05797	-0.05797	-0.05797	-0.05797	-0.05797		1233	-0.24892	0.24892	-1	-1233		-0.25714	0.25714	-1	-1233		-0.30159	0.30159	-1	-1233		-0.27083	0.27083	-1	-1233
1lis_1gakA	62	0.16	-0.76033	-0.7686	-0.71901	-0.52066	-0.7686		1234	-0.25	0.25	-1	-1234		-0.25715	0.25715	-1	-1234		-0.301985	0.301985	-1	-1234		0.27118	0.27118	1	1234
1ljrA_1pd21	1050	0.16	0.21154	0.29487	0.16025	0.08974	0.29487		1235	0.25	0.25	1	1235		0.25757	0.25757	1	1235		-0.30247	0.30247	-1	-1235		0.27193	0.27193	1	1235
1lki_1exzA	47	0.087	-0.1746	-0.65079	-0.69841	-0.46032	-0.65079		1236	0.25083	0.25083	1	1236		0.25757	0.25757	1	1236		0.30271	0.30271	1	1236		0.27243	0.27243	1	1236
1lla_1hc2	148	0.333	-0.04089	-0.03903	-0.00372	0	-0.03903		1237	-0.2517	0.2517	-1	-1237		-0.25807	0.25807	-1	-1237		0.30317	0.30317	1	1237		0.27273	0.27273	1	1237
1lpbA_1pcn	184	0.894	-0.56	-0.56	-0.54667	-0.56	-0.56		1238	-0.25191	0.25191	-1	-1238		-0.25862	0.25862	-1	-1238		0.303372	0.303372	1	1238		0.27309	0.27309	1	1238
1lst_1nnt	1050	0.063	0.17857	0.17857	0.17857	0.17857	0.17857		1239	0.25333	0.25333	1	1239		-0.25862	0.25862	-1	-1239		-0.3037	0.3037	-1	-1239		0.27322	0.27322	1	1239
1lt3A_1bcpA	143	0.146	-0.00862	-0.0431	-0.12069	-0.05172	-0.0431		1240	-0.25474	0.25474	-1	-1240		-0.25946	0.25946	-1	-1240		0.30384	0.30384	1	1240		0.27419	0.27419	1	1240
1lt3A_1xtcA	138	0.704	-0.38378	-0.24864	-0.38378	-0.38378	-0.24864		1241	0.2561	0.2561	1	1241		-0.25974	0.25974	-1	-1241		0.30534	0.30534	1	1241		0.2742	0.2742	1	1241
1lvk_1br2F	720	0.406	-0.572	-0.43196	-0.57989	-0.5858	-0.43196		1242	-0.25657	0.25657	-1	-1242		-0.26027	0.26027	-1	-1242		0.30769	0.30769	1	1242		0.27523	0.27523	1	1242
1lvl_1geuB	1050	0.275	-0.12384	-0.05141	-0.09813	-0.15655	-0.05141		1243	0.25743	0.25743	1	1243		-0.2623	0.2623	-1	-1243		0.30928	0.30928	1	1243		0.27586	0.27586	1	1243
1lxa_1qreA	1050	0.084	-0.21854	-0.31126	-0.27152	-0.33775	-0.31126		1244	0.26042	0.26042	1	1244		-0.26262	0.26262	-1	-1244		0.30928	0.30928	1	1244		0.27673	0.27673	1	1244
1lxa_2xat	962	0.057	0	0	-0.056338	0	0		1245	-0.26087	0.26087	-1	-1245		-0.26271	0.26271	-1	-1245		-0.30935	0.30935	-1	-1245		0.27823	0.27823	1	1245
1mai_1pls	91	0.092	0.13044	0.14493	-0.05797	0.17392	0.14493		1246	-0.26087	0.26087	-1	-1246		0.26316	0.26316	1	1246		-0.31068	0.31068	-1	-1246		-0.27885	0.27885	-1	-1246
1maz_1f16A	431	0.21	-0.13541	-0.15625	-0.14583	-0.23958	-0.15625		1247	0.26104	0.26104	1	1247		-0.26316	0.26316	-1	-1247		-0.31183	0.31183	-1	-1247		-0.27907	0.27907	-1	-1247
1maz_1g5jA	395	0.902	-0.25191	-0.19084	-0.24428	-0.25191	-0.19084		1248	0.26191	0.26191	1	1248		-0.26415	0.26415	-1	-1248		0.311928	0.311928	1	1248		0.27941	0.27941	1	1248
1maz_2bidA	373	0.112	-0.22581	0.01613	0.08065	-0.1129	0.01613		1249	-0.26279	0.26279	-1	-1249		-0.26415	0.26415	-1	-1249		0.3125	0.3125	1	1249		0.27941	0.27941	1	1249
1mfa_1neu	1040	0.07	-0.49057	-0.5566	0	0	-0.5566		1250	0.26351	0.26351	1	1250		0.26415	0.26415	1	1250		-0.31298	0.31298	-1	-1250		0.27957	0.27957	1	1250
1mfmA_1xsoB	1050	0.647	-0.10667	-0.10667	-0.12	-0.1	-0.10667		1251	-0.26389	0.26389	-1	-1251		0.26516	0.26516	1	1251		-0.31304	0.31304	-1	-1251		0.27962	0.27962	1	1251
1mfmA_2apsB	1050	0.261	0.18657	0.25373	0.26866	0.12687	0.25373		1252	-0.26422	0.26422	-1	-1252		-0.26562	0.26562	-1	-1252		-0.313255	0.313255	-1	-1252		0.27984	0.27984	1	1252
1mgtA_1sfe	1050	0.237	0	-0.01334	-0.00667	-0.03334	-0.01334		1253	-0.26429	0.26429	-1	-1253		0.26582	0.26582	1	1253		-0.31343	0.31343	-1	-1253		0.28134	0.28134	1	1253
1mh1_2cmd	1050	0.098	0.09524	0.130957	0.119052	0.142861	0.130957		1254	-0.26487	0.26487	-1	-1254		-0.26666	0.26666	-1	-1254		0.31343	0.31343	1	1254		-0.28148	0.28148	-1	-1254
1mnmA_1c7uB	1042	0.274	0	0.03448	0	0	0.03448		1255	-0.26667	0.26667	-1	-1255		0.26667	0.26667	1	1255		-0.31343	0.31343	-1	-1255		0.28252	0.28252	1	1255
1moq_1bvyF	815	0.033	-0.049505	0	0	0	0		1256	-0.26744	0.26744	-1	-1256		-0.26744	0.26744	-1	-1256		-0.31372	0.31372	-1	-1256		0.28276	0.28276	1	1256
1mpgA_1mun	657	0.085	0.16407	0.09375	0.10938	0.03907	0.09375		1257	0.26749	0.26749	1	1257		0.26786	0.26786	1	1257		-0.31428	0.31428	-1	-1257		0.28302	0.28302	1	1257
1mpgA_2abk	907	0.138	0.02942	0.06618	0.16177	-0.05882	0.06618		1258	0.26786	0.26786	1	1258		0.26797	0.26797	1	1258		-0.31618	0.31618	-1	-1258		0.28384	0.28384	1	1258
1mrj_1qcjB	154	0.271	0.04661	-0.01695	0.09322	0.02966	-0.01695		1259	0.26866	0.26866	1	1259		0.26829	0.26829	1	1259		0.31687	0.31687	1	1259		0.284	0.284	1	1259
1mroA_1mroB	1025	0.095	0	0	-0.28228	-0.24625	0		1260	-0.26913	0.26913	-1	-1260		0.26923	0.26923	1	1260		-0.31818	0.31818	-1	-1260		0.28514	0.28514	1	1260
1mroB_1e6vE	30	0.69	-0.67202	-0.67202	-0.67432	-0.67661	-0.67202		1261	0.27027	0.27027	1	1261		-0.2695	0.2695	-1	-1261		-0.31844	0.31844	-1	-1261		-0.28532	0.28532	-1	-1261
1mrp_1d9yA	419	0.709	-0.05502	-0.00648	-0.05502	-0.05502	-0.00648		1262	-0.27099	0.27099	-1	-1262		-0.27027	0.27027	-1	-1262		0.31922	0.31922	1	1262		-0.28571	0.28571	-1	-1262
1msc_1qbeA	20	0.203	-0.26262	-0.19192	-0.18181	-0.0707	-0.19192		1263	-0.27272	0.27272	-1	-1263		0.270837	0.270837	1	1263		0.31985	0.31985	1	1263		0.28571	0.28571	1	1263
1mspA_1qpxA	1050	0.058	0	-0.52055	-0.82192	-0.61644	-0.52055		1264	-0.27273	0.27273	-1	-1264		-0.27143	0.27143	-1	-1264		0.32031	0.32031	1	1264		0.28571	0.28571	1	1264
1mtyB_1mhyB	77	0.591	-0.2336	-0.17848	-0.2336	-0.2336	-0.17848		1265	0.27419	0.27419	1	1265		-0.27161	0.27161	-1	-1265		-0.32099	0.32099	-1	-1265		0.28628	0.28628	1	1265
1mtyB_1qq8A	76	0.042	-0.074627	0	-0.14925	0	0		1266	-0.27424	0.27424	-1	-1266		0.27174	0.27174	1	1266		-0.32113	0.32113	-1	-1266		0.28723	0.28723	1	1266
1mucA_2mnr	1050	0.219	-0.03824	0.22059	0.05294	-0.07059	0.22059		1267	0.27472	0.27472	1	1267		0.272	0.272	1	1267		0.32232	0.32232	1	1267		0.2873	0.2873	1	1267
1mugA_1bjt	359	0.067	0	0	0	0	0		1268	0.27586	0.27586	1	1268		0.27236	0.27236	1	1268		-0.32236	0.32236	-1	-1268		-0.28739	0.28739	-1	-1268
1mugA_3eugA	364	0.121	-0.23377	-0.15585	-0.02598	-0.18182	-0.15585		1269	0.27586	0.27586	1	1269		0.27273	0.27273	1	1269		0.3224	0.3224	1	1269		0.28823	0.28823	1	1269
1mun_1ebmA	951	0.124	0.06165	0.04795	0.06165	-0.10274	0.04795		1270	-0.2766	0.2766	-1	-1270		0.27334	0.27334	1	1270		0.32292	0.32292	1	1270		0.28846	0.28846	1	1270
1mup_1bj7	275	0.236	-0.04109	-0.06849	0.04795	-0.00685	-0.06849		1271	-0.27696	0.27696	-1	-1271		0.2742	0.2742	1	1271		-0.3231	0.3231	-1	-1271		0.28916	0.28916	1	1271
1mup_1qftA	186	0.096	-0.26415	-0.26415	-0.4717	-0.30189	-0.26415		1272	0.27723	0.27723	1	1272		0.2742	0.2742	1	1272		-0.32353	0.32353	-1	-1272		0.28959	0.28959	1	1272
1nar_1d2kA	862	0.138	-0.08938	0.05587	-0.10614	0.11732	0.05587		1273	-0.27869	0.27869	-1	-1273		-0.27424	0.27424	-1	-1273		-0.32353	0.32353	-1	-1273		-0.29082	0.29082	-1	-1273
1nbaA_1yacA	1050	0.095	0.17576	0.20606	0.25455	0.15152	0.20606		1274	0.27941	0.27941	1	1274		-0.27481	0.27481	-1	-1274		0.32394	0.32394	1	1274		0.29166	0.29166	1	1274
1nbcA_1g43A	188	0.445	-0.03247	-0.02597	-0.07143	-0.05844	-0.02597		1275	0.28	0.28	1	1275		-0.27528	0.27528	-1	-1275		-0.324	0.324	-1	-1275		-0.29293	0.29293	-1	-1275
1nbcA_1tf4A	196	0.219	0.34108	0.13953	0.17054	0.11628	0.13953		1276	0.28126	0.28126	1	1276		-0.27551	0.27551	-1	-1276		-0.32524	0.32524	-1	-1276		0.29333	0.29333	1	1276
1ndoA_1rie	1050	0.04	0.35616	-0.0685	0.35616	-0.09589	-0.0685		1277	-0.28153	0.28153	-1	-1277		0.27586	0.27586	1	1277		0.32558	0.32558	1	1277		0.29487	0.29487	1	1277
1nedA_1g3iJ	168	0.733	-0.01197	-0.01197	-0.01197	-0.01197	-0.01197		1278	-0.28236	0.28236	-1	-1278		0.27642	0.27642	1	1278		-0.32614	0.32614	-1	-1278		-0.2953	0.2953	-1	-1278
1nedA_1pmaP	429	0.178	0.1	0.06471	0.02941	0.06471	0.06471		1279	-0.28329	0.28329	-1	-1279		0.27679	0.27679	1	1279		0.32727	0.32727	1	1279		0.29537	0.29537	1	1279
1neu_1kacB	195	0.261	0.02752	0.10091	0.01834	-0.02753	0.10091		1280	0.28333	0.28333	1	1280		-0.27696	0.27696	-1	-1280		0.32751	0.32751	1	1280		0.29545	0.29545	1	1280
1neu_1tvdA	137	0.157	-0.12149	-0.07477	-0.14019	-0.06542	-0.07477		1281	0.28358	0.28358	1	1281		0.27777	0.27777	1	1281		-0.32836	0.32836	-1	-1281		0.29545	0.29545	1	1281
1nf1A_1wer	371	0.266	0.10547	0.08593	0.01953	0.17578	0.08593		1282	-0.28571	0.28571	-1	-1282		0.27778	0.27778	1	1282		-0.32877	0.32877	-1	-1282		0.2963	0.2963	1	1282
1ng1_1j8yF	680	0.327	-0.03383	0.12782	-0.07143	-0.13158	0.12782		1283	0.28571	0.28571	1	1283		0.27797	0.27797	1	1283		0.32929	0.32929	1	1283		0.29657	0.29657	1	1283
1nksA_1nstA	447	0.028	-0.43333	-0.088889	-0.43333	-0.21111	-0.088889		1284	0.28571	0.28571	1	1284		-0.27907	0.27907	-1	-1284		0.3301	0.3301	1	1284		-0.2973	0.2973	-1	-1284
1nksA_1qhiA	74	0.057	-0.04504	-0.09009	-0.10811	0.20721	-0.09009		1285	-0.28739	0.28739	-1	-1285		0.27941	0.27941	1	1285		-0.33016	0.33016	-1	-1285		-0.29787	0.29787	-1	-1285
1nksA_1shkA	1050	0.134	0.09923	0.38931	0.30534	0.14504	0.38931		1286	0.28959	0.28959	1	1286		0.27947	0.27947	1	1286		0.33112	0.33112	1	1286		-0.29808	0.29808	-1	-1286
1nmtA_1qsmA	566	0.128	0	-0.075	0	0	-0.075		1287	-0.28992	0.28992	-1	-1287		0.27978	0.27978	1	1287		-0.33161	0.33161	-1	-1287		0.29824	0.29824	1	1287
1nnt_1dsn	275	0.36	-0.06788	-0.05883	-0.0905	0.86425	-0.05883		1288	0.29057	0.29057	1	1288		0.2798	0.2798	1	1288		0.33333	0.33333	1	1288		0.29864	0.29864	1	1288
1nox_1bkjA	1050	0.256	0.03031	0.10909	0.06667	0.07879	0.10909		1289	-0.2906	0.2906	-1	-1289		0.28022	0.28022	1	1289		0.33333	0.33333	1	1289		-0.2987	0.2987	-1	-1289
1npk_1nueD	1050	0.593	-0.08392	-0.02798	0.05594	-0.07693	-0.02798		1290	-0.29082	0.29082	-1	-1290		-0.280896	0.280896	-1	-1290		0.33334	0.33334	1	1290		0.29885	0.29885	1	1290
1nseA_1qomB	114	0.593	-0.33161	-0.33161	-0.33161	-0.33161	-0.33161		1291	-0.2931	0.2931	-1	-1291		0.28455	0.28455	1	1291		0.33334	0.33334	1	1291		-0.29972	0.29972	-1	-1291
1nsgB_256bA	53	0.106	0	0	-0.098361	0	0		1292	-0.2931	0.2931	-1	-1292		-0.28538	0.28538	-1	-1292		-0.33674	0.33674	-1	-1292		-0.3	0.3	-1	-1292
1nukA_1ulo	66	0.086	0.15094	0.386792	0.17925	-0.0283	0.386792		1293	0.2932	0.2932	1	1293		-0.28571	0.28571	-1	-1293		-0.33684	0.33684	-1	-1293		-0.3	0.3	-1	-1293
1nwpA_1qhqA	341	0.234	0.11112	-0.00854	0.17949	0.02565	-0.00854		1294	0.29487	0.29487	1	1294		-0.28571	0.28571	-1	-1294		0.33696	0.33696	1	1294		0.3	0.3	1	1294
1nzyA_1dubE	1050	0.264	0.20675	0.15612	0.07595	-0.02532	0.15612		1295	-0.29825	0.29825	-1	-1295		0.28571	0.28571	1	1295		0.33784	0.33784	1	1295		0.30037	0.30037	1	1295
1oaa_1ybvA	1050	0.135	0.2437	0.19748	0.08824	0.08404	0.19748		1296	-0.29825	0.29825	-1	-1296		0.28682	0.28682	1	1296		-0.33784	0.33784	-1	-1296		-0.30303	0.30303	-1	-1296
1oasA_1tdj	1050	0.197	0.15306	0.21769	0.2381	0.10544	0.21769		1297	-0.29825	0.29825	-1	-1297		0.28682	0.28682	1	1297		-0.33913	0.33913	-1	-1297		0.3037	0.3037	1	1297
1obpA_1mup	187	0.21	-0.03669	0.0734	0.12845	0.06422	0.0734		1298	-0.29972	0.29972	-1	-1298		-0.28696	0.28696	-1	-1298		-0.34043	0.34043	-1	-1298		0.30434	0.30434	1	1298
1ocrC_1qleC	717	0.506	-0.21032	-0.19048	-0.17858	-0.20635	-0.19048		1299	-0.30189	0.30189	-1	-1299		-0.28739	0.28739	-1	-1299		-0.34146	0.34146	-1	-1299		0.30488	0.30488	1	1299
1opc_1qqiA	1050	0.303	0.01163	0.02326	-0.02325	0	0.02326		1300	-0.30189	0.30189	-1	-1300		0.28759	0.28759	1	1300		-0.34169	0.34169	-1	-1300		0.30517	0.30517	1	1300
1opy_3stdA	109	0.068	-0.34043	-0.55319	-0.54255	-0.37234	-0.55319		1301	0.30232	0.30232	1	1301		-0.288	0.288	-1	-1301		0.34177	0.34177	1	1301		0.30693	0.30693	1	1301
1orc_4croE	239	0.844	0.05455	0.05455	0.01819	0.01819	0.05455		1302	-0.30328	0.30328	-1	-1302		0.28814	0.28814	1	1302		-0.34278	0.34278	-1	-1302		-0.30725	0.30725	-1	-1302
1otcB_1quqA	38	0.038	0.27941	0.27941	0.191175	0.27941	0.27941		1303	0.30358	0.30358	1	1303		-0.28829	0.28829	-1	-1303		0.34286	0.34286	1	1303		0.30743	0.30743	1	1303
1ovaA_1sek	1050	0.226	-0.00836	-0.039	0.08078	0.00836	-0.039		1304	-0.3038	0.3038	-1	-1304		-0.28846	0.28846	-1	-1304		0.3432	0.3432	1	1304		-0.30769	0.30769	-1	-1304
1ovaA_2achA	1050	0.26	-0.0228	0.24756	0.31922	0.01303	0.24756		1305	-0.3038	0.3038	-1	-1305		-0.29082	0.29082	-1	-1305		-0.34483	0.34483	-1	-1305		0.308821	0.308821	1	1305
1oyc_2tmdA	1050	0.198	0.10457	0.17647	0.15032	0.11438	0.17647		1306	0.30508	0.30508	1	1306		-0.29213	0.29213	-1	-1306		0.34615	0.34615	1	1306		0.30928	0.30928	1	1306
1p35A_1i4eA	18	0.883	-0.17871	-0.17871	-0.17871	-0.17871	-0.17871		1307	0.30534	0.30534	1	1307		-0.29259	0.29259	-1	-1307		0.34616	0.34616	1	1307		0.30952	0.30952	1	1307
1pauB_1qduL	510	0.352	0.01177	0.01177	0.02353	0.02353	0.01177		1308	-0.30579	0.30579	-1	-1308		-0.29293	0.29293	-1	-1308		-0.34756	0.34756	-1	-1308		0.30982	0.30982	1	1308
1pcl_1czfA	407	0.07	-0.311257	0.033113	0.033113	-0.417217	0.033113		1309	0.305881	0.305881	1	1309		-0.29348	0.29348	-1	-1309		-0.34767	0.34767	-1	-1309		0.31016	0.31016	1	1309
1pcl_1qcxA	420	0.208	0.09319	0.08244	0.05377	0.12545	0.08244		1310	-0.30675	0.30675	-1	-1310		-0.29375	0.29375	-1	-1310		0.34806	0.34806	1	1310		0.31061	0.31061	1	1310
1pd21_1pgtA	1050	0.251	0.01031	0.3402	0.20103	-0.03609	0.3402		1311	-0.30769	0.30769	-1	-1311		0.29411	0.29411	1	1311		-0.348316	0.348316	-1	-1311		-0.31068	0.31068	-1	-1311
1pdgA_1vpfA	425	0.215	0.06666	-0.10667	0.01333	0.16	-0.10667		1312	0.30928	0.30928	1	1312		-0.29412	0.29412	-1	-1312		0.3494	0.3494	1	1312		-0.31097	0.31097	-1	-1312
1pdr_1kwaA	1050	0.167	0.08434	-0.07229	0.15663	0.0241	-0.07229		1313	-0.31081	0.31081	-1	-1313		0.29565	0.29565	1	1313		0.34965	0.34965	1	1313		-0.31126	0.31126	-1	-1313
1pdr_2pdzA	1050	0.344	0.0241	0.19277	-0.03615	0.04819	0.19277		1314	-0.31304	0.31304	-1	-1314		0.29629	0.29629	1	1314		-0.35	0.35	-1	-1314		0.3125	0.3125	1	1314
1pedA_1bxzD	1050	0.758	-0.15385	-0.15385	0.23077	-0.15385	-0.15385		1315	0.31343	0.31343	1	1315		0.2963	0.2963	1	1315		-0.35	0.35	-1	-1315		-0.31304	0.31304	-1	-1315
1pedA_2ohxA	1050	0.245	0.03881	0.23881	0.0806	0.01791	0.23881		1316	0.31343	0.31343	1	1316		0.29866	0.29866	1	1316		-0.35107	0.35107	-1	-1316		0.31313	0.31313	1	1316
1pgtA_1gsdB	817	0.276	0.11667	0.00556	0.15	0.03334	0.00556		1317	-0.31531	0.31531	-1	-1317		-0.2987	0.2987	-1	-1317		-0.35164	0.35164	-1	-1317		0.31343	0.31343	1	1317
1pgtA_1gumH	1050	0.267	0.12871	0.26732	0.0198	0.04455	0.26732		1318	-0.31624	0.31624	-1	-1318		-0.3	0.3	-1	-1318		0.35164	0.35164	1	1318		0.31579	0.31579	1	1318
1pii_1a53	1050	0.17	-0.84434	-0.33019	-0.86321	-0.88208	-0.33019		1319	-0.31646	0.31646	-1	-1319		-0.30189	0.30189	-1	-1319		-0.35294	0.35294	-1	-1319		0.31627	0.31627	1	1319
1pjr_1hv8A	1050	0.037	0.31884	0.05797	0.13044	0.46377	0.05797		1320	0.31707	0.31707	1	1320		-0.30252	0.30252	-1	-1320		-0.35385	0.35385	-1	-1320		0.31667	0.31667	1	1320
1pjr_1qvaA	1050	0.127	-0.126053	0.092437	-0.159663	-0.058823	0.092437		1321	-0.31818	0.31818	-1	-1321		0.302754	0.302754	1	1321		-0.35416	0.35416	-1	-1321		0.317645	0.317645	1	1321
1pjr_1uaaA	1050	0.337	-0.16667	-0.13739	-0.17567	-0.1509	-0.13739		1322	0.31818	0.31818	1	1322		-0.30312	0.30312	-1	-1322		0.35484	0.35484	1	1322		-0.31783	0.31783	-1	-1322
1plc_1rcy	93	0.1	0.15	0.13334	0.06667	0.21667	0.13334		1323	0.31852	0.31852	1	1323		-0.30328	0.30328	-1	-1323		0.35616	0.35616	1	1323		0.31945	0.31945	1	1323
1plc_2occB	349	0.071	-0.15873	-0.12698	-0.30159	-0.14286	-0.12698		1324	-0.3231	0.3231	-1	-1324		0.30367	0.30367	1	1324		-0.35965	0.35965	-1	-1324		0.32015	0.32015	1	1324
1plq_1axcE	387	0.345	-0.20564	-0.21774	-0.19355	-0.21774	-0.21774		1325	-0.32353	0.32353	-1	-1325		-0.30392	0.30392	-1	-1325		-0.36145	0.36145	-1	-1325		0.32075	0.32075	1	1325
1plq_1ge8A	338	0.256	0.05908	0.05064	0.08439	0.03376	0.05064		1326	0.32353	0.32353	1	1326		0.3046	0.3046	1	1326		0.3619	0.3619	1	1326		0.32076	0.32076	1	1326
1plq_2polA	622	0.109	0.45249	0.47059	0.30317	0.28959	0.47059		1327	-0.32381	0.32381	-1	-1327		-0.30612	0.30612	-1	-1327		0.36199	0.36199	1	1327		0.32076	0.32076	1	1327
1pls_1foeA	101	0.071	0.52747	0.52747	-0.21978	0	0.52747		1328	-0.32394	0.32394	-1	-1328		-0.306309	0.306309	-1	-1328		-0.36206	0.36206	-1	-1328		0.32076	0.32076	1	1328
1pls_1rrpB	362	0.068	-0.38028	-0.098592	0	-0.32394	-0.098592		1329	0.32394	0.32394	1	1329		-0.30645	0.30645	-1	-1329		0.36275	0.36275	1	1329		0.32183	0.32183	1	1329
1pmaA_1nedA	953	0.122	0.20135	0.14094	0.09396	0.12081	0.14094		1330	-0.32395	0.32395	-1	-1330		-0.30666	0.30666	-1	-1330		-0.36471	0.36471	-1	-1330		0.32222	0.32222	1	1330
1pmaA_1pmaP	1050	0.226	-0.05291	0.2963	0.14815	-0.16931	0.2963		1331	-0.32692	0.32692	-1	-1331		0.3086	0.3086	1	1331		-0.3673	0.3673	-1	-1331		0.32292	0.32292	1	1331
1pne_3nul	503	0.237	0.0082	0.09017	0	-0.03278	0.09017		1332	0.32738	0.32738	1	1332		0.30952	0.30952	1	1332		0.36822	0.36822	1	1332		-0.3231	0.3231	-1	-1332
1pot_1lst	818	0.059	0.1397	0.308821	0.21323	0.09559	0.308821		1333	0.32813	0.32813	1	1333		-0.31034	0.31034	-1	-1333		0.36842	0.36842	1	1333		0.32323	0.32323	1	1333
1poxA_1bfd	1050	0.195	0.07785	0.17518	0.18978	0.02919	0.17518		1334	0.32858	0.32858	1	1334		0.31034	0.31034	1	1334		0.36842	0.36842	1	1334		0.32422	0.32422	1	1334
1preA_1bcpB	110	0.042	-0.23881	0	-0.65672	0	0		1335	-0.32912	0.32912	-1	-1335		-0.31081	0.31081	-1	-1335		0.36842	0.36842	1	1335		0.32433	0.32433	1	1335
1prs_1g6eA	117	0.052	0.03636	0.32727	0.32727	0.03636	0.32727		1336	-0.32975	0.32975	-1	-1336		-0.311257	0.311257	-1	-1336		-0.37096	0.37096	-1	-1336		0.32714	0.32714	1	1336
1prtF_2bosA	186	0.088	0.25	0.25	0.25	0.25	0.25		1337	-0.3301	0.3301	-1	-1337		-0.31304	0.31304	-1	-1337		0.37097	0.37097	1	1337		0.32716	0.32716	1	1337
1prtF_3chbD	27	0.127	-0.32911	-0.13924	0.10127	0.01266	-0.13924		1338	-0.33051	0.33051	-1	-1338		0.31343	0.31343	1	1338		0.371065	0.371065	1	1338		0.32727	0.32727	1	1338
1pscA_1b5tA	285	0.061	-0.082474	0	-0.12371	-0.20619	0		1339	-0.33083	0.33083	-1	-1339		0.31395	0.31395	1	1339		0.37419	0.37419	1	1339		0.32746	0.32746	1	1339
1psrA_1cll	860	0.18	0.04286	-0.11429	-0.01429	0.11429	-0.11429		1340	0.33136	0.33136	1	1340		0.31395	0.31395	1	1340		-0.376	0.376	-1	-1340		0.32759	0.32759	1	1340
1psrA_1qlsA	1050	0.26	0	-0.05	0.0375	0.025	-0.05		1341	-0.33161	0.33161	-1	-1341		-0.31413	0.31413	-1	-1341		-0.37864	0.37864	-1	-1341		0.33005	0.33005	1	1341
1psrA_4icb	1050	0.28	-0.15493	-0.09859	-0.11268	-0.09859	-0.09859		1342	-0.33166	0.33166	-1	-1342		0.31452	0.31452	1	1342		0.38144	0.38144	1	1342		-0.33019	0.33019	-1	-1342
1ptf_2hid	1050	0.575	-0.03488	0.03489	-0.03488	-0.03488	0.03489		1343	0.33333	0.33333	1	1343		-0.31632	0.31632	-1	-1343		-0.38182	0.38182	-1	-1343		-0.33019	0.33019	-1	-1343
1pty_1ytw	1050	0.133	0.39535	0.17209	0.59535	0.03256	0.17209		1344	0.33333	0.33333	1	1344		-0.31707	0.31707	-1	-1344		0.38235	0.38235	1	1344		0.33051	0.33051	1	1344
1pty_2shpA	1050	0.317	-0.364	-0.504	-0.324	-0.444	-0.504		1345	-0.33334	0.33334	-1	-1345		-0.31771	0.31771	-1	-1345		-0.38242	0.38242	-1	-1345		-0.33161	0.33161	-1	-1345
1pvc4_1ar94	633	0.902	-0.0339	-0.0339	-0.0339	-0.0339	-0.0339		1346	-0.33576	0.33576	-1	-1346		-0.31818	0.31818	-1	-1346		-0.3834	0.3834	-1	-1346		0.33333	0.33333	1	1346
1pvl_7ahlA	78	0.218	-0.45064	-0.42918	-0.45493	-0.45064	-0.42918		1347	-0.33775	0.33775	-1	-1347		-0.31869	0.31869	-1	-1347		0.38356	0.38356	1	1347		0.33333	0.33333	1	1347
1qa9A_1qfoA	186	0.123	-0.13415	-0.42683	-0.41464	-0.04878	-0.42683		1348	-0.33803	0.33803	-1	-1348		0.31884	0.31884	1	1348		-0.38378	0.38378	-1	-1348		-0.33412	0.33412	-1	-1348
1qa9A_1tcrA	70	0.078	0.10714	-0.04762	0.63095	0.63095	-0.04762		1349	-0.33889	0.33889	-1	-1349		-0.31896	0.31896	-1	-1349		-0.38524	0.38524	-1	-1349		0.33454	0.33454	1	1349
1qa9A_1tit	131	0.102	0.75	0.03947	0.75	0.09211	0.03947		1350	0.33898	0.33898	1	1350		0.32105	0.32105	1	1350		-0.38889	0.38889	-1	-1350		0.33536	0.33536	1	1350
1qa9A_1tlk	604	0.137	0.62821	0.62821	0.62821	0.15385	0		1351	-0.33963	0.33963	-1	-1351		0.32128	0.32128	1	1351		0.39025	0.39025	1	1351		-0.33679	0.33679	-1	-1351
1qa9A_1wit	101	0.152	0.66667	-0.07936	0.66667	0.07937	-0.07936		1352	-0.33981	0.33981	-1	-1352		0.32143	0.32143	1	1352		-0.39408	0.39408	-1	-1352		-0.33721	0.33721	-1	-1352
1qa9A_2ncm	88	0.163	0.04054	-0.08108	0.85135	0.16216	-0.08108		1353	-0.34313	0.34313	-1	-1353		-0.3231	0.3231	-1	-1353		-0.396399	0.396399	-1	-1353		-0.33824	0.33824	-1	-1353
[truncated: 330 more rows]

## Sheet: Wilcoxon-smallest
PREFAB MSA	nseq	%identity	gsm-mft	gsm-mus	gsm-clo	gsm-kal	mus-mod		rank	gsm-kal	abs	sign	SR		gsm-mft	abs	sign	SR
[truncated: 842 more rows]

[truncated: 3 more sheets: Wilcoxon-largest, Wilcoxon-similar, Wilcoxon-diverse]
