# Supplementary material for: Bayesian Top-Down Protein Sequence Alignment with Inferred Position-Specific Gap Penalties
Source: PLoS Comput Biol. 2016 May 18;12(5):e1004936. doi: 10.1371/journal.pcbi.1004936 (PMC4871425; doi:10.1371/journal.pcbi.1004936)
Supplement: S1 Charts — (XLSX) [file pcbi.1004936.s004.xlsx]

## Sheet: 1.data
cdd_id	ave_len	nres	num_sq	cols	RE	gsm_cols	GISMO	mft_cols	MAFFT	CLO_cols	CLUSTAL	mus_cols	MUSCLE	da_cols	Dialign	kal_cols	Kalign		ave. nseqs				gsm
cd00003	250.547	13279	53	234	1.51	237	0.98088	525	0.98363	515	0.97725	515	0.97447	530	0.97117	558	0.97788		234.992			152.787	195.125	4626.6	4256.81	2644.96	8862.49	8862.49	4233.65
cd00009	655.694	87863	134	150	0.62	139	0.33619	8625	0.2428	6430	0.29931	4996	0.19782	12913	0.23971	6300	0.28889
cd00010	188.343	12619	67	63	1.03	84	0.79693	1191	0.82483	1230	0.84296	1102	0.81433	1655	0.72608	1205	0.75131
cd00012	430.08	53760	125	303	0.44	115	0.15256	2958	0.17134	2354	0.22647	1565	0.16236	5938	0.13039	2425	0.16359
cd00014	920.37	49700	54	107	0.9	104	0.388	7299	0.31787	7986	0.29	5810	0.25111	14244	0.31603	6640	0.31449
cd00015	681.183	40871	60	185	1.07	549	0.25741	1483	0.2715	1477	0.27181	1450	0.27533	1672	0.25969	1494	0.26931
cd00020	797.833	62231	78	120	0.72	317	0.09389	4571	0.08398	4803	0.09259	3862	0.07816	10114	0.05464	3851	0.0887		failed to find a statistically significant MSA
cd00021	551.5	30884	56	39	1.24	186	0.70555	2774	0.67632	2467	0.64135	1919	0.66504	5251	0.62384	2594	0.56777		This run was scored as zero
cd00022	475.892	30933	65	69	1.3	96	0.33547	5056	0.39716	5466	0.38655	4864	0.40283	6260	0.31314	5181	0.3893
cd00024	1052.53	128409	122	55	0.91	93	0.48028	8000	0.24647	7652	0.29182	5786	0.23276	17328	0.30137	7618	0.24513		program core dumped
cd00027	861.048	124852	145	72	0.66	77	0.3131	5717	0.04256	4961	0.07946	2797	0.03631	16559	0.16398	4294	0.07683		These runs where scored as zero
cd00029	912.74	45637	50	50	1.18	58	0.666	4632	0.31969	5192	0.40693	2487	0.23786	11198	0.26218	4305	0.25493
cd00030	824.784	431362	523	102	0.66	111	0.50919	16712	0.09399	24540	0.07275	6978	0.2032	71861	0.10654	27976	0.11058		program failed to finish after 3 weeks
cd00032	389.094	20622	53	244	1.27	234	0.83717	1088	0.91639	1131	0.91973	972	0.9042	1514	0.86387	1287	0.85106			These runs were ignored
cd00033	812.219	233919	288	57	0.85	153	0.09796	7506	0.07246	6665	0.03631	4466	0.07521	17395	0.03691	4810	0.07033
cd00037	924.444	788551	853	115	0.7	115	0.36922	39651	0.15097	58463	0.10398	0	0.001	97222	0.14986	33898	0.23293
cd00038	524.799	153766	293	115	0.65	118	0.55263	7599	0.46151	6067	0.55876	3790	0.45551	13806	0.4977	6002	0.4517
cd00041	1773.26	523113	295	112	0.85	138	0.11681	11560	0.11694	8347	0.08204	6657	0.09303	26561	0.06277	7635	0.08874
cd00042	208.113	11030	53	101	1.01	82	0.47985	1139	0.56801	955	0.42222	901	0.47267	1505	0.4937	907	0.41613
cd00043	409.523	134733	329	89	0.69	156	0.32017	5966	0.35274	3721	0.36341	2691	0.36431	9214	0.30454	4382	0.36484
cd00046	979.428	224289	229	146	0.74	359	0.62495	9129	0.51006	7063	0.54993	4911	0.32611	25554	0.28301	8872	0.51096
cd00047	907.069	92521	102	231	1.23	269	0.61698	6369	0.59886	5607	0.58898	4029	0.67136	15387	0.46606	5582	0.60042
cd00048	571.574	88594	155	68	0.91	71	0.46566	6445	0.32569	4873	0.32515	2766	0.24816	13032	0.33606	6392	0.30607
cd00051	282.8	29694	105	63	0.99	70	0.42333	3350	0.36377	3525	0.43099	3361	0.37426	5567	0.32534	3480	0.36038
cd00052	844.172	48962	58	67	1.23	95	0.35971	3779	0.37333	3973	0.34147	2617	0.26409	7609	0.33644	3244	0.27515
cd00053	1909.26	1647692	863	35	0.99	101	0.0302	20923	0.03132	35870	0.00931	16488	0.02404	76989	0.01168	21145	0.0198
cd00054	1844.94	1038703	563	40	1.11	107	0.03155	22369	0.03324	26001	0.02059	23515	0.02715	69817	0.01252	20924	0.02688
cd00055	2223.44	707055	318	50	1.09	271	0.02632	9822	0.05686	8439	0.05173	6697	0.05435	20003	0.04165	7953	0.0551
cd00056	290.028	40894	141	154	0.86	172	0.67681	2182	0.70543	1858	0.69554	1765	0.70427	2842	0.6509	2444	0.69438
cd00060	712.789	101216	142	102	0.75	95	0.53268	6450	0.33265	6782	0.40571	3900	0.14971	20246	0.39467	5872	0.31901
cd00063	5295.95	3929593	742	93	0.62	221	0.04318	39434	0.02925	38762	0.01492	0	0.001	91041	0.01627	36835	0.03216
cd00064	1210.89	193742	160	49	0.92	221	0.04769	5135	0.06698	4053	0.0644	3348	0.06007	8537	0.04619	4786	0.06795
cd00065	816.788	320181	392	52	1.05	56	0.81328	14517	0.38215	31897	0.1451	6086	0.1344	62140	0.57934	20597	0.30403
cd00067	714.563	85033	119	36	1.34	50	0.89579	4259	0.81168	4192	0.85848	2336	0.77002	16190	0.64636	3327	0.83012
cd00069	147.736	21274	144	95	1.32	114	0.87609	1603	0.90696	1395	0.90957	1521	0.89285	1544	0.78657	1637	0.90903
cd00070	297.707	27389	92	127	1.01	130	0.55097	1876	0.56813	1802	0.47918	1536	0.51377	2872	0.39767	1706	0.56458
cd00073	229.789	16315	71	89	1.4	155	0.79085	715	0.82681	915	0.85856	741	0.7721	1391	0.77354	871	0.78302
cd00075	646.349	312833	484	104	0.81	131	0.72834	11070	0.45293	6513	0.50907	4078	0.47461	26689	0.56384	9545	0.48402
cd00077	450.613	111752	248	146	0.52	149	0.3978	3770	0.31521	2724	0.16524	1528	0.11554	9989	0.34239	3987	0.24056
cd00079	784.008	102705	131	131	0.83	343	0.69246	5753	0.6219	5072	0.61964	3099	0.55802	12848	0.54946	5997	0.40658
cd00080	664.472	305657	460	71	0.9	259	0.51832	7991	0.62283	5428	0.59178	4163	0.55049	15314	0.46666	8051	0.57898
cd00081	898.449	70079	78	311	0.55	149	0.30703	5545	0.38366	4761	0.32409	2794	0.06429	11480	0.24663	4245	0.11976
cd00082	641.8	297795	464	65	0.75	230	0.80212	11191	0.62575	7193	0.83051	5058	0.8043	30707	0.38699	10855	0.72766
cd00083	385.74	56318	146	60	0.91	63	0.78883	4121	0.65069	3754	0.80608	1918	0.4052	11700	0.55721	2957	0.62996
cd00084	454.668	87751	193	66	0.96	87	0.6523	6298	0.49657	4901	0.5367	3211	0.36847	13828	0.61667	4425	0.4493
cd00085	312.869	38170	122	58	0.81	57	0.60908	2688	0.42581	2177	0.53982	1167	0.22571	6602	0.55637	1927	0.51193
cd00086	487.836	155132	318	59	1.01	65	0.71727	7995	0.56448	6611	0.65759	4348	0.48838	23759	0.56384	6806	0.54485
cd00087	563.983	32711	58	215	1.44	213	0.85959	4765	0.8812	4868	0.9289	4707	0.88902	6336	0.8349	4978	0.87495
cd00088	836.011	73569	88	97	0.8	233	0.00285	5064	0.29392	4332	0.27663	3474	0.29064	9476	0.5233	4758	0.3387
cd00090	198.078	35456	179	77	0.72	78	0.68565	2211	0.51143	1833	0.66314	1274	0.62951	3682	0.60131	1395	0.67853
cd00093	202.231	112845	558	58	0.72	70	0.86551	4453	0.59261	2882	0.67478	2554	0.72968	8663	0.7718	2615	0.76056
cd00096	1614.13	2960322	1834	72	0.55	156	0.11359	93618	0.05647	71104	0.03079	0	0.001	0	0.001	60844	0.069
cd00101	143.159	18897	132	82	0.86	66	0.6224	1401	0.58177	1009	0.67703	966	0.58961	1748	0.61995	1300	0.60772
cd00102	1463.68	207842	142	89	0.72	121	0.2288	6762	0.14527	6808	0.20202	5297	0.09346	13854	0.15606	6843	0.16597
cd00104	625.077	170646	273	41	1.09	48	0.41723	7842	0.30074	5522	0.19557	3233	0.26458	15242	0.16304	6643	0.26684
cd00105	740.726	410362	554	64	0.78	129	0.1091	10043	0.14839	8371	0.18707	5114	0.117	21074	0.09332	8086	0.11005
cd00107	70.2549	3583	51	33	1.08	42	0.80529	195	0.8664	200	0.78306	183	0.81803	266	0.7242	227	0.75353
cd00109	886.489	83330	94	54	1.29	57	0.30792	5282	0.2777	6280	0.31504	3502	0.27008	9431	0.29292	4021	0.26297
cd00110	1992.74	227172	114	151	0.75	247	0.15313	9427	0.13484	10124	0.10392	6154	0.11187	23259	0.0599	7993	0.10627
cd00111	708.44	35422	50	44	1.42	81	0.36951	3606	0.42634	3839	0.4161	2840	0.31322	5202	0.39245	3011	0.31817
cd00112	2333.33	1320665	566	35	1.27	34	0.00686	12881	0.04378	11671	0.03573	9941	0.03286	36833	0.02401	10478	0.03376
cd00115	168.671	12313	73	141	1.1	126	0.7605	921	0.81864	856	0.70063	907	0.7892	1276	0.69463	880	0.76923
cd00117	220.662	17653	80	81	1.06	112	0.37777	758	0.49518	702	0.49219	602	0.35922	862	0.38423	600	0.41321
cd00118	460.064	1103693	2399	45	0.95	52	0.33362	24332	0.13126	33383	0.07913	8855	0.05725	0	0.001	26970	0.11341
cd00119	200.412	10221	51	124	1.6	119	0.81525	922	0.83975	932	0.82388	989	0.82373	931	0.77441	1059	0.82384
cd00121	599.261	211539	353	126	0.68	120	0.46046	18112	0.27141	16434	0.09753	10540	0.17673	29376	0.21049	15670	0.28236
cd00127	358.731	18654	52	139	1.17	141	0.83803	2380	0.87427	2471	0.87164	1890	0.84496	3513	0.82906	2041	0.7812
cd00130	771.413	141940	184	103	0.42	211	0.19209	6551	0.07916	5119	0.09569	2940	0.10019	15602	0.10384	5067	0.08903
cd00133	395.211	179821	455	85	0.68	81	0.54658	2946	0.4279	1690	0.47456	1151	0.35588	4853	0.33623	2817	0.39324
cd00134	340.381	21444	63	219	0.81	220	0.64562	1648	0.66657	1704	0.6347	1820	0.59391	2373	0.60181	1692	0.60536
cd00136	451.853	30726	68	70	0.77	73	0.47575	3794	0.40298	3735	0.35302	2155	0.26122	8804	0.32378	2539	0.40433
cd00138	547.923	42738	78	119	0.64	119	0.26457	2807	0.30256	2439	0.24186	1486	0.10394	6702	0.1643	2486	0.18609
cd00140	378.741	42419	112	365	0.98	361	0.89632	834	0.8928	786	0.88525	762	0.9205	944	0.85116	987	0.88615
cd00143	507.239	69999	138	257	0.83	230	0.68122	5273	0.61174	4444	0.67526	3470	0.71293	9334	0.5946	4473	0.63969
cd00146	2157.34	153171	71	81	0.78	132	0.08437	6344	0.03614	6489	0.05894	5031	0.02326	12965	0.05439	5443	0.04096
cd00156	388.727	119728	308	113	0.85	125	0.8351	9253	0.59677	6183	0.43288	3471	0.57374	13800	0.60507	6396	0.75222
cd00158	255.282	79648	312	89	0.83	94	0.73375	3510	0.57578	2290	0.64591	1728	0.62864	5442	0.61739	1867	0.65934
cd00159	799.646	144736	181	169	0.79	186	0.76702	8623	0.63028	7655	0.68503	4073	0.35879	29642	0.55327	7369	0.57541
cd00160	1097.66	73543	67	180	0.88	316	0.69567	8741	0.62456	8617	0.74046	7082	0.67425	19763	0.55267	7783	0.62275
cd00161	577.2	60606	105	123	0.79	117	0.40814	5087	0.34333	4187	0.42569	3009	0.3587	10938	0.20213	4799	0.40159
cd00162	538.016	299137	556	45	1.08	52	0.83278	15673	0.30747	24409	0.36785	8246	0.22026	56217	0.47076	15331	0.45891
cd00164	735.477	80167	109	65	0.87	73	0.11775	3897	0.25008	2971	0.22183	2782	0.10879	5728	0.16704	2946	0.11967
cd00165	282.007	75296	267	74	0.73	57	0.72098	3541	0.55872	2394	0.7278	2116	0.24971	4300	0.68476	3206	0.28052
cd00167	625.602	106978	171	45	0.94	54	0.33757	5467	0.12132	5893	0.23741	3388	0.11035	16599	0.17756	4723	0.19317
cd00170	535.555	58911	110	157	0.71	175	0.61934	5626	0.5112	4681	0.54837	3883	0.50593	9689	0.54035	4397	0.55456
cd00172	424.793	39081	92	364	0.96	359	0.83971	1478	0.88243	1425	0.8649	1275	0.8506	1874	0.78667	1691	0.82462
cd00173	742.909	261504	352	78	0.78	97	0.5069	9716	0.17578	13939	0.08322	4700	0.03397	44041	0.14488	12950	0.1383
cd00174	744.598	384957	517	51	1.08	55	0.58641	14749	0.24231	20395	0.19566	7279	0.27085	61449	0.24968	19044	0.20555
cd00176	2740.02	463063	169	213	0.54	920	0.01697	11141	0.02624	8306	0.02008	7995	0.02768	19908	0.01404	6691	0.02595
cd00178	203.808	10598	52	172	1.09	160	0.77457	370	0.86409	362	0.80832	360	0.77797	476	0.63061	469	0.76627
cd00179	283.1	19817	70	152	1.24	229	0.73821	420	0.83761	403	0.85804	385	0.82488	444	0.85495	454	0.79886
cd00181	510.295	31128	61	128	0.73	507	0.71041	1194	0.76827	1164	0.72902	1211	0.77664	1571	0.69456	1252	0.6961
cd00185	635.912	72494	114	85	0.91	92	0.5765	8143	0.45723	8151	0.46536	5967	0.45097	18022	0.33635	5621	0.5156
cd00186	848.635	53464	63	417	1.07	521	0.77311	3439	0.8339	3092	0.7988	2885	0.7926	4463	0.80708	3960	0.78126
cd00187	982.224	56969	58	444	1.47	431	0.87406	2487	0.90806	2313	0.91837	2094	0.55488	3315	0.88446	2580	0.89256
cd00188	635.282	388157	611	83	0.57	114	0.56442	12499	0.10909	6796	0.17397	3190	0.04659	27534	0.45035	11958	0.10835
cd00190	374.011	66574	178	232	1.07	215	0.80773	5312	0.76231	4008	0.8207	2947	0.81061	7136	0.67861	3693	0.7648
cd00191	1411.33	121374	86	66	1.15	73	0.21672	4567	0.21423	4601	0.20844	3572	0.14649	8273	0.12095	3504	0.11541
cd00195	314.408	22323	71	141	1.16	146	0.77248	5650	0.74912	5785	0.77489	5741	0.77594	6807	0.70981	5892	0.79795
cd00196	408.288	256405	628	69	0.48	73	0.50278	10717	0.09124	8009	0.05753	4159	0.0445	32627	0.12476	10392	0.14916
cd00198	854.849	141905	166	161	0.54	168	0.42965	15467	0.09753	25087	0.09041	13077	0.07419	44021	0.15292	13846	0.24694
cd00200	633.549	57653	91	289	0.87	293	0.39905	5779	0.33075	4572	0.24676	3665	0.33282	11070	0.10213	4798	0.37363
cd00201	740.133	99918	135	31	1.29	34	0.44998	7148	0.38231	7171	0.37734	4850	0.23934	18039	0.30613	6120	0.1965
cd00204	977.633	335328	343	126	0.69	169	0.06575	17093	0.06128	15703	0.04332	10567	0.04366	41752	0.03478	12131	0.04717
cd00205	1495.4	154026	103	177	0.77	202	0.26065	6416	0.24524	5756	0.2516	4300	0.23441	9698	0.2213	6018	0.22296
cd00207	342.393	67109	196	84	0.89	72	0.66991	3521	0.66422	2839	0.36633	1908	0.43617	5533	0.54432	3311	0.61503
cd00209	206.648	26451	128	157	1.18	155	0.85437	1338	0.79852	1135	0.80457	1363	0.82989	1502	0.75793	1325	0.80733
cd00211	377.491	41524	110	136	0.89	139	0.83525	2885	0.78537	2134	0.81052	1820	0.77925	3091	0.64204	2207	0.75956
cd00212	513.056	45662	89	78	1.22	313	0.09735	1326	0.44521	1579	0.82505	1208	0.32055	1914	0.81609	1787	0.4082
cd00213	264.23	35671	135	88	1.37	91	0.91998	3787	0.92004	4834	0.913	3288	0.91907	7861	0.82522	3714	0.9153
cd00222	1695.94	206905	122	92	1.09	420	0.10921	9283	0.11127	9188	0.13147	7409	0.0918	20815	0.05967	7252	0.07236
cd00229	442.266	83146	188	188	0.45	160	0.4441	7320	0.18509	5942	0.32037	3079	0.19676	15756	0.34253	4451	0.32731
cd00241	614.019	63858	104	159	0.42	113	0.16734	4416	0.03311	4125	0.08301	2054	0.02812	13809	0.13641	3683	0.10966
cd00253	1173.42	89180	76	185	0.8	479	0.4963	6202	0.48002	6073	0.54505	4617	0.49235	14379	0.38982	6378	0.39513
cd00267	480.86	89440	186	208	0.74	206	0.53281	7954	0.45752	4536	0.47072	2805	0.47857	12545	0.44659	4834	0.4769
cd00291	142.021	27410	193	69	0.96	72	0.88688	1869	0.86156	1324	0.89234	1057	0.87785	2030	0.78832	1098	0.89252
cd00296	414.361	50552	122	219	0.98	223	0.63934	4421	0.62864	4118	0.68456	4023	0.6258	7590	0.62073	4442	0.60328
cd00298	224.453	257448	1147	85	0.72	91	0.77384	8808	0.55391	4635	0.35289	6228	0.46216	17525	0.50315	6837	0.71603
cd00299	266.874	36028	135	100	0.52	179	0.56754	2070	0.38687	1726	0.48078	1751	0.52979	2724	0.415	1989	0.53907
cd00305	183.809	12499	68	144	1.21	137	0.70543	720	0.75807	689	0.76156	751	0.73122	787	0.70085	954	0.74204
cd00306	686.336	188056	274	233	0.61	233	0.50928	13340	0.3129	9063	0.39054	5914	0.4281	29811	0.50334	12923	0.36175
cd00316	500.708	77109	154	403	0.86	402	0.68072	2117	0.70371	2232	0.39659	2070	0.69399	2552	0.37809	2174	0.68218
cd00317	284.859	26207	92	146	1.1	138	0.7251	2818	0.76814	2624	0.70897	2027	0.73248	4494	0.66109	2206	0.67954
cd00320	118.48	11611	98	93	1.21	90	0.81967	520	0.88272	400	0.85839	415	0.82681	526	0.77391	557	0.82627
cd00321	420.476	44150	105	159	1.19	171	0.85187	2281	0.86199	1958	0.86414	1648	0.8769	3088	0.84099	2562	0.86719
cd00322	396.184	34468	87	223	0.7	213	0.59115	2373	0.63767	2243	0.60261	1731	0.58087	4910	0.44712	2134	0.54753
cd00326	363.299	64304	177	227	1.07	215	0.74014	5177	0.72603	4332	0.74307	4545	0.76929	6903	0.6526	5035	0.7554
cd00329	733.902	216501	295	106	0.78	387	0.60419	5995	0.47262	4365	0.40136	4026	0.50904	11249	0.49215	7518	0.54013
cd00336	173.158	23030	133	105	1.12	109	0.93919	1185	0.9008	1015	0.92936	1041	0.88552	1504	0.9247	1045	0.92564
cd00338	470.167	84630	180	137	0.79	211	0.77321	2314	0.68234	1550	0.72362	1108	0.74163	3605	0.66603	1945	0.71609
cd00347	430.445	110194	256	217	0.41	288	0.30394	9264	0.25041	8448	0.30226	8486	0.282	10098	0.25636	8779	0.28065
cd00349	160.616	22165	138	131	1.32	138	0.92412	561	0.91077	516	0.91751	518	0.90246	573	0.89462	586	0.91208
cd00350	164.315	11995	73	36	1.5	34	0.80518	1255	0.8648	1222	0.63531	965	0.71712	1717	0.86596	1191	0.78415
cd00351	338.857	23720	70	219	1.4	212	0.79366	1508	0.8561	1546	0.81384	1612	0.80128	2266	0.81414	1595	0.80572
cd00352	661.687	422156	638	220	0.78	244	0.67691	6163	0.61939	4895	0.63177	4329	0.4995	8168	0.53082	7586	0.47636
cd00355	129.557	22543	174	53	1.15	57	0.99505	616	0.9319	534	0.99654	526	0.96496	666	0.99184	659	0.97647
cd00361	382.833	22970	60	221	1.57	236	0.97228	1022	0.97925	985	0.97623	973	0.96706	1138	0.97442	1131	0.96658
cd00367	297.538	35407	119	77	1.1	83	0.94092	1431	0.92929	1378	0.89048	1224	0.93436	1575	0.93446	1485	0.93169
cd00368	814.607	285927	351	475	0.7	526	0.58146	6149	0.57161	4268	0.6242	4531	0.49998	7836	0.62599	6898	0.59714
cd00371	656.217	69559	106	63	1.05	70	0.50412	1964	0.52267	1928	0.48128	1695	0.5497	2822	0.32682	2016	0.45297
cd00374	263.247	25535	97	195	0.96	168	0.61941	1008	0.73973	871	0.72636	1002	0.70432	1254	0.63986	1180	0.67356
cd00379	213.415	47805	224	155	0.82	158	0.72362	821	0.73082	727	0.7295	655	0.76175	982	0.74522	939	0.7606
cd00382	254.311	41707	164	159	1	173	0.75969	1692	0.74348	1566	0.78532	1346	0.77543	2295	0.73436	1774	0.72278
cd00383	241.794	126700	524	94	1.01	216	0.89732	2328	0.84795	1955	0.88586	2372	0.81324	3592	0.85271	2829	0.88133
cd00384	330.014	24421	74	314	1.75	318	0.97146	483	0.97659	455	0.98213	458	0.97677	486	0.97253	595	0.97216
cd00385	417.966	135839	325	243	0.56	244	0.46717	2670	0.33541	2243	0.32479	1789	0.2747	4834	0.39752	2672	0.34419
cd00386	273.382	46475	170	186	0.98	189	0.7953	1588	0.73301	1324	0.81847	1601	0.7632	1677	0.81685	1676	0.78913
cd00387	156.744	20220	129	125	1.15	122	0.82607	806	0.84204	751	0.83124	706	0.84698	1137	0.82269	915	0.83085
cd00392	173.677	23099	133	114	1.3	108	0.75488	985	0.83574	914	0.86797	896	0.89613	1052	0.93442	1118	0.84779
cd00397	343.663	56017	163	166	0.63	177	0.57446	2474	0.43889	1885	0.51048	1481	0.56167	4612	0.4732	1507	0.44335
cd00400	564.212	63756	113	385	0.84	411	0.79066	1734	0.75563	1375	0.8213	1305	0.80007	2116	0.81637	1996	0.78152
cd00403	286.624	61051	213	206	0.93	202	0.72882	3703	0.74543	3378	0.75073	3275	0.77107	4706	0.68668	3678	0.73005
cd00412	223.374	20327	91	155	1.42	160	0.92379	701	0.92354	624	0.9235	610	0.90819	880	0.82135	882	0.90434
cd00413	379.477	32635	86	212	0.8	182	0.57073	3012	0.65963	2868	0.586	2498	0.48092	4949	0.47704	2990	0.46492
cd00421	270.374	39745	147	152	1.01	157	0.73421	796	0.74787	657	0.76215	621	0.71047	1158	0.67476	1047	0.71487
cd00427	81.9655	14262	174	57	1.07	62	0.9693	603	0.96652	463	0.98945	457	0.9425	582	0.94598	475	0.96611
cd00431	213.873	43630	204	162	0.81	156	0.80888	1809	0.73023	1756	0.72238	1651	0.76503	2045	0.7804	1919	0.752
cd00432	180.706	24576	136	103	1.06	114	0.79726	1225	0.78504	875	0.77938	886	0.76918	1530	0.82376	1092	0.77372
cd00433	504.699	98921	196	469	1.05	433	0.77612	1553	0.77114	1290	0.77802	1237	0.77952	2031	0.74344	1955	0.76503
cd00446	205.358	31009	151	136	1.13	174	0.92602	604	0.9082	561	0.94926	446	0.95044	794	0.93835	879	0.94049
cd00448	202.237	172508	853	107	0.88	118	0.75554	7622	0.60765	3761	0.69458	4437	0.65047	8202	0.64987	3854	0.69417
cd00449	319.979	30398	95	255	0.98	261	0.78748	861	0.82686	785	0.79154	788	0.81993	1066	0.68696	954	0.76579
cd00462	198.169	30518	154	171	1.25	183	0.90505	659	0.88949	464	0.91125	444	0.90068	628	0.9	601	0.9089
cd00466	149.411	13447	90	140	1.59	141	0.9848	235	0.99056	233	0.98412	236	0.98443	250	0.96344	408	0.97143
cd00472	130.014	9491	73	54	1.66	60	0.96887	274	0.9825	268	0.98403	230	0.97355	343	0.99139	322	0.97552
cd00473	118.686	60767	512	91	1.04	95	0.96795	791	0.92914	621	0.91653	487	0.9566	985	0.87411	889	0.94882
cd00475	261.873	175717	671	219	1.34	227	0.95429	2105	0.93267	1457	0.93432	1603	0.94936	2178	0.95098	2675	0.94375
cd00483	236.346	24580	104	128	1.31	155	0.93935	1368	0.94572	1233	0.92414	1060	0.94831	1575	0.915	1460	0.90803
cd00487	184.603	28798	156	140	1.24	157	0.88955	740	0.87079	574	0.91423	502	0.89655	793	0.85643	929	0.87416
cd00488	114.327	12919	113	76	1.31	92	0.95192	493	0.96093	541	0.96622	471	0.96364	632	0.92271	590	0.96433
cd00495	200.636	89885	448	90	1.03	184	0.90634	790	0.87064	544	0.8571	545	0.89483	794	0.84345	926	0.88383
cd00501	217.316	12387	57	195	1.21	188	0.70262	505	0.73593	484	0.73103	502	0.72782	551	0.74627	547	0.71819
cd00504	1048.9	76570	73	156	1.34	175	0.76787	3904	0.85919	3770	0.68793	3645	0.84962	4140	0.76413	4074	0.89125
cd00513	140.161	7849	56	107	1.59	116	0.97409	386	0.97999	391	0.97048	392	0.97694	432	0.9756	429	0.96946
cd00516	366.989	68260	186	262	0.85	249	0.56828	1486	0.6619	1264	0.59745	1241	0.60206	1668	0.63713	2205	0.57229
cd00518	173.236	34474	199	140	0.85	143	0.85223	1374	0.79817	1271	0.84582	1245	0.8552	1387	0.76834	1395	0.83959
cd00525	506.77	101354	200	182	0.72	189	0.43923	4947	0.33241	2912	0.32924	1951	0.24469	9088	0.3356	3834	0.32315
cd00528	253.074	13666	54	136	1.56	146	0.98007	1370	0.98963	1343	0.97698	1331	0.98155	1530	0.96903	1692	0.96482
cd00531	228.344	37220	163	127	0.58	115	0.37833	2796	0.34028	2090	0.28805	1451	0.36785	3829	0.37263	2127	0.33445
cd00537	380.684	30074	79	274	1.04	260	0.74518	1244	0.80811	1285	0.78575	1206	0.78458	1517	0.75464	1442	0.74791
cd00538	667.534	38717	58	127	0.7	90	0.42942	3033	0.51439	3151	0.50758	2103	0.19021	6503	0.42548	3118	0.45416
cd00551	710.299	139929	197	363	0.56	333	0.39842	8712	0.37356	5615	0.44465	5555	0.36278	14482	0.34381	7289	0.36188
cd00552	165.594	23680	143	91	1.05	99	0.93595	777	0.9301	660	0.91215	621	0.91495	1011	0.83181	1004	0.86493
cd00554	231.426	26614	115	153	1.44	157	0.97029	856	0.95461	912	0.96903	818	0.95379	1047	0.93335	991	0.9685
cd00562	230.58	25825	112	102	0.85	107	0.84009	1373	0.79631	1332	0.84463	1201	0.78423	1754	0.75403	1345	0.78746
cd00567	449.371	31456	70	370	0.87	368	0.71212	2002	0.75887	1627	0.77051	1807	0.72513	2451	0.70568	1859	0.7202
cd00568	574.053	76349	133	168	0.88	506	0.73917	2182	0.65594	2053	0.5925	1600	0.63073	4050	0.72763	2161	0.65133
cd00569	192.107	48411	252	42	1.16	177	0.98493	1139	0.96393	855	0.95231	834	0.94974	1183	0.93525	1013	0.95664
cd00577	281.911	22271	79	249	0.89	247	0.77556	878	0.7666	799	0.71386	912	0.75166	1173	0.6896	950	0.75509
cd00580	124.491	6598	53	113	1.17	113	0.91947	214	0.9775	215	0.95334	215	0.95202	230	0.92533	229	0.95422
cd00588	408.17	21633	53	135	0.87	129	0.69443	1671	0.75593	1512	0.79485	1394	0.70018	2453	0.70392	1605	0.67695
cd00590	475.367	223898	471	72	0.72	86	0.41279	10925	0.12152	7010	0.1805	4632	0.22855	37831	0.15656	6804	0.22825
cd00591	100.263	5715	57	85	1.19	89	0.97008	296	0.96387	300	0.94342	286	0.95745	315	0.93183	313	0.96285
cd00593	644.52	127615	198	133	0.94	199	0.57639	5948	0.54719	5545	0.53095	3321	0.5687	9566	0.54381	6105	0.56997
cd00594	540.86	69771	129	270	0.82	262	0.70516	4934	0.64849	4669	0.73535	4209	0.6841	6341	0.65152	5426	0.70192
cd00598	543.621	31530	58	325	0.75	244	0.48089	3288	0.54634	3075	0.56826	2407	0.48117	5981	0.42376	2694	0.4914
cd00618	209.216	21340	102	81	0.96	80	0.52562	1711	0.57962	1524	0.62757	1386	0.49759	2274	0.67333	1558	0.58888
cd00633	140.945	7752	55	67	1.04	66	0.88857	1271	0.91736	1329	0.90177	1301	0.87437	1374	0.46482	1271	0.86504
cd00636	332.198	122249	368	148	0.5	230	0.47475	3171	0.39705	2038	0.3698	1472	0.38084	4325	0.44858	2531	0.37356
cd00640	398.342	127071	319	289	0.81	292	0.75714	2479	0.68999	1980	0.76336	1921	0.68693	3329	0.67959	2826	0.72508
cd00641	345.518	38007	110	193	1.42	191	0.89037	1283	0.8865	1144	0.90695	1013	0.87567	1550	0.85433	1511	0.87497
cd00651	281.3	19691	70	121	0.75	85	0.19121	1145	0.28915	1025	0.25902	1024	0.19173	1465	0.21924	1098	0.11124
cd00652	237.587	14968	63	173	1.57	178	0.95817	837	0.96775	815	0.97113	754	0.96996	1159	0.93034	1017	0.95366
cd00653	1227.25	138679	113	1088	1.09	875	0.65266	7396	0.70791	5706	0.68115	5854	0.67814	8528	0.71548	8022	0.6609
cd00657	219.88	29244	133	126	0.63	133	0.77238	1303	0.75956	1111	0.47717	814	0.7198	2439	0.564	1039	0.61538
cd00677	475.056	84085	177	46	1.07	74	0.35993	4568	0.48112	4256	0.41653	4057	0.4615	6810	0.52842	4115	0.47512
cd00688	1001.95	268522	268	302	0.66	228	0.19265	10531	0.25754	7725	0.30023	6705	0.18283	18575	0.35929	11577	0.25444
cd00719	270.317	16219	60	69	0.79	45	0.39527	2114	0.56812	1611	0.37923	1222	0.28896	3837	0.24393	1686	0.45508
cd00741	479.497	82953	173	152	0.67	161	0.36641	5848	0.40988	4097	0.46121	3538	0.40123	9325	0.47714	4145	0.39441
cd00756	172.124	24958	145	124	1.2	133	0.92943	1075	0.91258	786	0.90597	698	0.90453	1125	0.87902	964	0.92309
cd00761	394.431	114385	290	190	0.51	185	0.46558	6567	0.30206	4121	0.34805	2877	0.41932	15143	0.4592	3686	0.42982
cd00838	352.44	52866	150	199	0.44	143	0.3883	3340	0.24352	2628	0.36397	1449	0.29724	8389	0.31161	2100	0.32324
cd00882	344.293	51644	150	160	0.66	151	0.60381	2960	0.48895	2162	0.55715	1871	0.46639	5078	0.49197	2007	0.43183
cd00945	266.271	31420	118	200	0.89	205	0.62707	1016	0.66212	886	0.58218	880	0.64448	1615	0.58218	990	0.61896
cd00985	215.425	38992	181	178	0.88	168	0.68547	1800	0.60163	1213	0.62503	1495	0.62905	1857	0.5853	1651	0.65145
cd00995	555.994	197378	355	464	0.72	487	0.73742	4152	0.6081	3140	0.65538	3092	0.68211	5434	0.71106	4253	0.67617
cd01037	262.6	26260	100	78	0.62	100	0.35001	3252	0.25037	2668	0.20931	2223	0.24057	4846	0.2153	2495	0.24492
cd01066	379.495	39088	103	208	0.7	248	0.59846	1980	0.57206	1824	0.58451	1529	0.58103	2676	0.57514	1844	0.59834
cd01081	323.983	18791	58	283	0.79	255	0.53783	954	0.58389	951	0.57161	884	0.53502	1305	0.4443	1050	0.51308
cd01291	483.551	47388	98	326	0.56	205	0.24126	2306	0.36398	1975	0.32335	1787	0.31526	3838	0.33675	2937	0.32423
cd01292	485.902	24781	51	276	0.59	58	0.08654	2874	0.23502	2877	0.2503	2304	0.1773	5083	0.22142	2557	0.19552
cd01335	366.897	21280	58	204	0.51	84	0.16701	1435	0.3194	1248	0.32523	791	0.21971	4218	0.19174	909	0.26352
cd01342	655.564	607708	927	83	0.62	312	0.55029	9402	0.48525	5606	0.30201	6356	0.41908	18223	0.57378	10844	0.4975
cd01391	479.295	61829	129	279	0.5	244	0.5006	3747	0.19185	3082	0.39038	2362	0.16098	5775	0.33221	3129	0.41317
cd01392	339.942	459602	1352	52	1.12	316	0.83768	4359	0.88478	2334	0.88314	2196	0.91334	4054	0.93533	5240	0.89681
cd01425	266.953	45649	171	211	1.2	183	0.87114	1158	0.92225	921	0.93442	789	0.93236	1743	0.91833	1401	0.93453
cd01427	260.443	91676	352	201	0.54	146	0.54894	2713	0.5601	1826	0.45931	1965	0.42715	3866	0.55808	2055	0.4381
cd01433	170.468	26593	156	112	1.16	130	0.78991	694	0.78166	514	0.79234	553	0.7692	815	0.80291	650	0.77771
cd01514	718.906	259525	361	79	1.04	460	0.95132	5721	0.91785	4535	0.71767	5093	0.5175	6779	0.93184	5380	0.46972
cd01594	492.191	203275	413	321	0.73	365	0.49979	2407	0.50382	1573	0.52005	2164	0.48537	2768	0.56804	3013	0.52323
cd01610	317.869	199304	627	120	0.6	149	0.72019	10049	0.42569	7359	0.59779	7983	0.51513	17337	0.65562	8123	0.46458
cd01614	92.7286	6491	70	83	1.23	81	0.9213	190	0.94395	184	0.9317	184	0.93509	243	0.86629	206	0.91423
cd01635	430.234	40442	94	313	0.47	251	0.29039	2526	0.33613	2137	0.33539	2103	0.3093	5068	0.27036	1862	0.28639
cd01659	302.284	40506	134	69	0.48	0	0.001	3007	0.08595	2665	0.07935	1155	0.03073	6905	0.11995	1637	0.18983
cd01901	347.753	231951	667	163	0.63	179	0.44227	3009	0.47815	1905	0.39339	2178	0.39825	3736	0.42922	3721	0.43126
cd01983	353.452	333305	943	174	0.47	185	0.4173	10881	0.28577	7657	0.23584	7900	0.31028	12503	0.38506	10136	0.29441
cd02062	253.324	18746	74	158	0.86	157	0.73808	3468	0.55857	3277	0.79214	3102	0.7265	3645	0.70015	3393	0.7557
cd02065	534.04	66755	125	125	0.83	109	0.42184	2967	0.50344	2727	0.56768	1699	0.45967	4940	0.50582	2566	0.56739
cd02116	462.894	752665	1626	60	0.54	83	0.47269	5533	0.22843	3229	0.17579	3732	0.13781	8996	0.26117	6452	0.2682
cd02153	554.82	89326	161	98	1.12	103	0.86967	2362	0.87387	2255	0.88552	1273	0.47542	2820	0.74662	2131	0.4678
cd02205	340.76	147549	433	113	0.6	116	0.53186	7039	0.21728	3847	0.31358	2117	0.2875	11658	0.24739	3606	0.40964
cd02257	902.932	279006	309	321	0.7	295	0.56771	14679	0.49234	12056	0.469	6188	0.42687	38544	0.35413	14778	0.43614
cd02325	528.98	159752	302	60	0.84	61	0.72907	7106	0.42218	4941	0.28893	2563	0.21404	18877	0.50341	7405	0.48393
cd02407	156.456	8918	57	115	1.42	116	0.94098	475	0.93328	470	0.92325	417	0.94217	636	0.92073	529	0.91873
cd02409	284.825	76333	268	67	0.69	125	0.40785	1701	0.3949	1385	0.56274	1112	0.25827	2610	0.41285	1971	0.43002
cd02439	364.342	58659	161	315	1.1	277	0.62762	1769	0.78352	1657	0.85516	1731	0.84328	1776	0.82983	1929	0.8195
cd02440	370.214	38132	103	142	0.51	100	0.47839	5738	0.21674	6466	0.30458	4909	0.32672	11386	0.30908	5150	0.29902
cd02696	383.424	200531	523	174	1	175	0.85884	6282	0.73822	3958	0.77976	2478	0.83443	14200	0.58715	6179	0.79663
cd02775	828.659	323177	390	101	0.74	574	0.71401	7043	0.62051	4882	0.66659	4008	0.65728	8902	0.65484	8327	0.69217
cd02883	207.35	41470	200	123	0.64	110	0.58362	2780	0.35861	2318	0.47371	1981	0.5418	4384	0.39809	1860	0.49691
cd03127	257.283	29073	113	90	0.83	194	0.72324	2854	0.65378	2803	0.71662	2534	0.71478	3091	0.62723	2953	0.67194
cd03128	377.622	652909	1729	92	0.49	145	0.57331	14006	0.24291	6524	0.14805	4224	0.19732	0	0.001	11775	0.38278
cd03174	483.123	475393	984	265	0.93	258	0.74007	4036	0.71592	2508	0.76361	2479	0.77778	5102	0.78749	5511	0.82994
cd03333	650.946	217416	334	251	0.95	457	0.71825	5747	0.76331	4955	0.78754	5343	0.68646	9096	0.70022	5641	0.75053
cd03440	261.528	482780	1846	100	0.45	106	0.60779	11104	0.23501	7622	0.26942	8755	0.03619	18234	0.42059	8513	0.30412
cd03467	273.353	41823	153	98	0.78	97	0.58438	2586	0.50522	2116	0.61047	1332	0.55562	4430	0.5202	1856	0.53946
cd03493	154.792	50617	327	98	0.55	103	0.66416	976	0.3933	604	0.54587	658	0.49898	1101	0.67715	1095	0.59457
cd03524	475.227	31365	66	75	0.62	0	0.001	2522	0.19469	2670	0.04418	1606	0.02505	6367	0.1122	2189	0.01583
cd03587	388.083	60541	156	41	1.23	50	0.90253	2868	0.84751	2417	0.91973	1703	0.94237	5074	0.93412	2640	0.89726
cd04100	562.567	118139	210	87	1.04	407	0.86631	2995	0.85951	2261	0.84901	2042	0.88211	3683	0.75732	2851	0.82341
cd04301	220.602	209351	949	65	0.62	133	0.79714	7755	0.3755	4624	0.47533	4458	0.70155	17993	0.56819	3494	0.63952
cd04332	307.653	152288	495	136	0.75	143	0.77969	3226	0.76053	2451	0.75953	1878	0.68441	3582	0.7712	2526	0.74538
cd04369	911.724	254371	279	99	0.8	112	0.53615	13534	0.18773	33564	0.12344	7140	0.15622	48108	0.2793	12357	0.11828
cd04371	820.57	158370	193	81	0.83	134	0.55826	7909	0.51196	6210	0.57911	3540	0.17011	16835	0.33771	7527	0.40114
cd04508	1203.99	420192	349	48	1	75	0.34108	9370	0.20217	7219	0.21028	5142	0.1556	29828	0.15639	9946	0.17334
cd04519	1143.03	86870	76	257	0.66	269	0.46022	7077	0.36387	6779	0.49075	3627	0.28837	19773	0.41184	6544	0.30874
cd05188	389.805	77961	200	275	0.75	300	0.67903	6795	0.60432	4522	0.66631	4736	0.66476	6343	0.67949	4267	0.6295
cd05466	299.712	105199	351	197	0.69	289	0.86903	1291	0.754	1052	0.79625	873	0.85507	1192	0.83677	1384	0.80862
cd05709	368.014	152358	414	202	0.76	156	0.68327	5617	0.5196	2457	0.5009	2589	0.4908	7339	0.71664	5558	0.56788
cd05819	688.013	110082	160	271	0.84	219	0.27675	8778	0.27451	5703	0.21609	3795	0.27975	19902	0.11492	5423	0.39882
cd05992	547.312	84286	154	81	0.79	76	0.68257	3905	0.38767	3321	0.21526	1764	0.26969	11065	0.46708	4718	0.28009
cd06071	2133.4	149338	70	277	1.37	335	0.75136	11500	0.79121	12608	0.85829	5665	0.68824	36585	0.82913	8890	0.8065
cd06093	587.464	121605	207	106	0.71	111	0.71319	6383	0.35539	5762	0.37315	2728	0.14768	21144	0.46327	7012	0.37015
cd06157	339.772	19367	57	166	0.8	209	0.73306	1044	0.79708	1036	0.80884	873	0.74053	1676	0.81235	1133	0.64566
cd06167	322.265	86367	268	151	0.57	137	0.59443	4589	0.4009	3712	0.42761	2181	0.34211	8541	0.40044	3620	0.46416
cd06171	256.712	18740	73	55	1.03	156	0.97082	1152	0.99191	1133	0.9597	1004	0.99509	1652	0.97749	1116	0.96055
cd06174	474.433	209225	441	390	0.4	376	0.62911	4541	0.20619	2603	0.31705	1813	0.49346	10991	0.2982	2912	0.46738
cd06222	484.917	40733	84	121	0.87	132	0.67027	3953	0.71441	3652	0.50681	2791	0.64979	7576	0.65584	3141	0.6169
cd06223	268.35	292502	1090	130	0.54	121	0.66877	7462	0.44589	4689	0.4859	4037	0.40897	9915	0.62282	7306	0.54406
cd06224	1098.91	98902	90	122	0.75	360	0.4823	6478	0.50094	6313	0.29558	3011	0.58762	17479	0.45191	5312	0.39739
cd06225	597.078	122401	205	48	0.76	206	0.80708	4868	0.62894	4040	0.71804	3059	0.68245	11057	0.69035	4539	0.64877
cd06257	407.604	62771	154	55	1.24	69	0.90364	4734	0.80201	4482	0.84077	3272	0.76469	10140	0.84493	4257	0.84528
cd06259	249.102	111847	449	151	0.75	146	0.70002	2789	0.64045	1722	0.69812	1550	0.66337	4423	0.65916	2850	0.7243
cd06260	206.097	76256	370	155	0.67	174	0.70815	1505	0.57897	1307	0.65842	1127	0.59843	1789	0.55065	1813	0.62871
cd06261	317.798	80403	253	191	0.51	218	0.60265	2812	0.49029	1768	0.5614	1372	0.46417	3607	0.44812	1982	0.57271
cd06445	172.34	65317	379	79	1.2	81	0.89611	2637	0.84091	1625	0.8761	1446	0.87499	2370	0.7552	2418	0.86351
cd06462	223.036	177537	796	85	0.77	108	0.72119	5194	0.46766	2724	0.61241	1765	0.39699	8109	0.54435	3765	0.4245
cd06534	513.397	34911	68	427	1.02	440	0.79585	1770	0.82374	1734	0.82297	1831	0.80393	2326	0.78593	2319	0.78536
cd06550	331.241	26168	79	261	0.8	261	0.70405	952	0.77697	980	0.79049	970	0.78139	1119	0.7635	1259	0.70999
cd06558	336.511	234548	697	195	0.78	245	0.83128	9945	0.65564	5018	0.72205	4733	0.80959	11333	0.74643	6063	0.72783
cd06559	252.377	30790	122	208	1.21	207	0.85847	1236	0.81133	1085	0.85593	1102	0.83671	1552	0.8262	1490	0.83195
cd06560	357.02	17851	50	166	0.77	281	0.6072	811	0.66456	717	0.63105	736	0.64701	985	0.58317	999	0.55268
cd06561	243.12	42546	175	198	0.76	199	0.64472	1229	0.65044	1165	0.68919	1131	0.6655	1492	0.61764	1506	0.63768
cd06567	582.608	286643	492	334	0.66	324	0.51629	6662	0.44526	4377	0.50135	3994	0.44498	9810	0.53915	7609	0.50208
cd06571	398.213	78448	197	90	1.1	100	0.92988	1528	0.90131	1218	0.9269	941	0.87588	2129	0.78449	2040	0.92658
cd06572	449.423	87188	194	390	1.35	417	0.93188	1414	0.93385	1256	0.93395	1209	0.93362	1397	0.93153	1651	0.93393
cd06578	327.454	136221	416	240	0.67	229	0.77229	4057	0.62628	2712	0.72833	2406	0.70256	3639	0.70373	3040	0.7175
cd06583	357.452	103661	290	125	0.87	139	0.75686	6038	0.59996	4278	0.66595	2490	0.55529	14126	0.29502	4171	0.65048
cd06587	170.075	54424	320	113	0.62	112	0.63128	2204	0.46244	1138	0.55035	1271	0.51261	2762	0.52355	977	0.59237
cd06660	333.381	383055	1149	286	0.84	254	0.81796	6014	0.73854	2992	0.76194	2893	0.60799	7123	0.75869	6450	0.78517
cd06661	202.281	45311	224	99	0.76	114	0.72986	3096	0.44756	1934	0.58892	1732	0.55301	4338	0.44126	1688	0.63045
cd06664	161.903	33514	207	122	1.05	116	0.79818	1479	0.79721	1344	0.8373	1383	0.82662	1673	0.82802	1594	0.82373
cd06845	231.31	20124	87	144	0.88	150	0.72295	970	0.77416	1208	0.75209	888	0.73192	1853	0.72646	937	0.70559
cd06911	292.681	40390	138	86	1.03	205	0.84185	1674	0.77383	1257	0.82577	1107	0.71658	2194	0.74201	1578	0.74795
cd06916	456.136	26912	59	72	1.86	81	0.94494	3644	0.95386	3273	0.95235	2459	0.94086	5640	0.9384	3028	0.92273
cd06919	126.644	7472	59	111	1.62	116	0.96267	227	0.97815	224	0.97981	218	0.97772	257	0.94307	334	0.96901
cd06920	742.571	77970	105	117	0.8	193	0.174	3845	0.15982	3069	0.15953	2299	0.15108	7147	0.11111	3346	0.13816
cd06971	173.756	29191	168	143	1.02	144	0.77335	1258	0.7121	946	0.77677	1211	0.75141	1331	0.76229	1297	0.68872
cd06974	349.249	61817	177	163	0.9	145	0.45442	2718	0.52282	2378	0.52062	1622	0.49363	4993	0.33086	2858	0.48589
cd07025	324.564	66211	204	281	0.94	281	0.81321	1018	0.78611	804	0.8131	779	0.79695	1120	0.82015	1271	0.78477
cd07026	125.133	13139	105	106	1.4	110	0.97689	423	0.98545	426	0.98852	410	0.98106	449	0.98623	499	0.98574
cd07040	332.627	141699	426	205	0.6	178	0.57102	5714	0.45178	3644	0.47202	3477	0.44936	7174	0.41315	4768	0.36321
cd07066	1413.91	189464	134	118	0.94	111	0.33819	10088	0.32072	10889	0.30504	8168	0.28578	18779	0.22861	8552	0.33525
cd07153	147.014	54395	370	116	0.95	125	0.87426	643	0.82485	467	0.87634	441	0.87183	672	0.80643	826	0.87171
cd07177	251.447	90018	358	104	0.59	118	0.67735	2986	0.57583	2302	0.6682	1782	0.5215	4122	0.48578	3389	0.65042
cd07185	355.553	372264	1047	106	0.94	125	0.86568	13554	0.71762	6386	0.79798	4722	0.79786	29257	0.77383	10005	0.8053
cd07304	375.771	54111	144	344	1.39	340	0.91851	754	0.91665	682	0.94358	697	0.93358	924	0.93895	1057	0.92217
cd07307	603.79	37435	62	194	0.6	201	0.48894	3818	0.29727	3684	0.46089	2105	0.14794	10039	0.36804	3009	0.37273
cd07323	507.581	31470	62	75	1.28	88	0.88047	3001	0.91076	2887	0.87449	1907	0.40429	6181	0.84971	2559	0.84524
cd07377	284.978	118551	416	66	1.03	212	0.97017	2085	0.90322	1606	0.96421	1008	0.96489	3145	0.86044	1841	0.94643
cd07440	488.931	28358	58	113	0.89	123	0.6191	2838	0.52648	2808	0.52263	1890	0.46883	4818	0.52602	2340	0.48215
cd07557	197.642	57909	293	91	1.01	122	0.88717	3543	0.81254	2033	0.85102	2092	0.82986	3500	0.84225	2199	0.85544
cd07765	548.298	62506	114	40	1.27	84	0.71537	4638	0.69397	3303	0.60413	2766	0.3605	9442	0.47435	3442	0.34586
cd07812	184.684	36198	196	141	0.47	139	0.48308	1960	0.34633	1441	0.34782	1233	0.40315	2597	0.44742	1188	0.4115
cd07828	220.042	15623	71	148	1.12	153	0.8324	1196	0.85	1116	0.82979	1324	0.7711	1464	0.74458	1443	0.70374
cd07914	218.606	31042	142	191	1.56	192	0.97812	681	0.97218	633	0.97125	550	0.9787	809	0.94521	711	0.96775
cd07976	334.235	28410	85	316	0.75	176	0.40658	1709	0.45499	1599	0.45612	1411	0.42023	3712	0.41963	1992	0.40195
cd07980	321.15	25692	80	123	0.98	225	0.68448	928	0.83291	786	0.75965	781	0.72773	1381	0.67788	1378	0.68071
cd07995	241.026	64113	266	208	0.88	206	0.78815	1867	0.71891	1356	0.75687	1567	0.73265	2300	0.67824	1722	0.73476
cd08010	359.597	24093	67	246	1.21	306	0.86773	859	0.90526	891	0.90628	741	0.85661	1061	0.8754	1243	0.85219
cd08026	122.163	11972	98	102	1.1	106	0.94058	338	0.97031	283	0.97225	280	0.96509	300	0.96283	452	0.95522
cd08044	713.5	48518	68	133	1.05	463	0.85887	3460	0.87347	3305	0.85417	2984	0.85775	4922	0.88409	3559	0.86339
cd08048	234.1	11705	50	84	1.52	100	0.89581	957	0.92528	916	0.93608	776	0.91534	1386	0.92625	1001	0.89982
cd08168	276.728	28503	103	87	0.97	83	0.43799	1670	0.3609	1552	0.36088	1072	0.39591	2373	0.18648	1223	0.18762
cd08368	495.588	197244	398	53	1.08	113	0.33101	8891	0.26106	6804	0.23656	4654	0.22036	25514	0.16282	9204	0.27835
cd08768	472.77	28839	61	87	0.98	363	0.85607	1400	0.93868	1392	0.9252	1221	0.92765	1927	0.87961	1498	0.92264
cd08774	314.32	31432	100	225	1.29	229	0.88646	3037	0.8652	3006	0.91546	2889	0.90348	3521	0.87822	2941	0.87375
cd09030	130.822	9550	73	102	0.93	121	0.75732	268	0.78041	245	0.77609	242	0.77919	324	0.67587	328	0.75446
cd09212	648.326	89469	138	96	0.71	82	0.56954	8428	0.37187	8449	0.56125	7037	0.21496	16972	0.47596	7721	0.46702
cd09233	1730.88	96929	56	356	1.04	713	0.72454	6527	0.73019	6776	0.82338	3997	0.79536	19016	0.68646	6663	0.67809
cd09281	196.399	37905	193	123	1.21	119	0.81152	1450	0.82175	1222	0.87494	1089	0.85238	1625	0.85301	1751	0.84745
cd09294	155.133	30251	195	116	1.53	146	0.97482	280	0.96843	249	0.97301	243	0.96906	249	0.98067	457	0.96913
cd09487	489.194	50387	103	56	0.88	60	0.71764	4083	0.5694	4247	0.7104	1894	0.31318	11551	0.64979	2752	0.55852
cd09634	356.183	50578	142	318	0.94	299	0.81064	1571	0.82016	1380	0.86098	1279	0.82349	1694	0.79382	1636	0.80499
cd09652	257.393	15701	61	189	0.72	212	0.52576	597	0.56922	577	0.55438	518	0.52379	913	0.45518	705	0.43953
cd09693	238.976	30111	126	204	0.68	140	0.4086	815	0.42441	588	0.49822	516	0.47721	1366	0.47679	790	0.49816
cd09725	93.3471	11295	121	79	1.19	87	0.89225	196	0.8938	153	0.90097	149	0.88983	175	0.82375	207	0.86498
cd09727	221.667	11305	51	210	1.06	192	0.72643	375	0.81964	370	0.78023	358	0.78543	520	0.66711	501	0.70393
cd09731	187.983	11091	59	141	0.88	144	0.64686	382	0.72266	373	0.68064	353	0.67219	563	0.61056	455	0.67877
cd09804	365.073	20079	55	121	1.35	130	0.94382	1485	0.97478	1463	0.97031	1169	0.95126	3187	0.91413	1708	0.93961
cd09916	164.932	12040	73	96	0.91	114	0.92288	402	0.9543	326	0.95086	284	0.95059	520	0.88327	374	0.92802
cd10146	290.326	65033	224	69	0.98	230	0.73097	2440	0.69114	1763	0.64771	1624	0.67254	3127	0.62458	2524	0.68944
cd10147	431.874	140791	326	145	0.63	383	0.75429	2541	0.60794	1554	0.65411	1526	0.66841	2953	0.64937	2704	0.6236
cd10148	99.0672	13275	134	80	1.16	84	0.90718	373	0.90916	338	0.8949	309	0.9212	467	0.84062	416	0.89757
cd10315	1286.16	138905	108	100	0.96	676	0.28442	5250	0.30524	5251	0.32139	4291	0.28926	8627	0.17076	5416	0.29515
cd10316	632.903	39240	62	92	1.18	464	0.66353	2827	0.78804	2607	0.73291	2540	0.72263	3185	0.63575	2996	0.70911
cd10719	394.607	147583	374	65	1.25	329	0.8768	4637	0.86051	4012	0.8934	3712	0.89393	5638	0.92405	5320	0.88129
cd10747	395.8	172569	436	222	1.08	332	0.8658	4776	0.84415	4071	0.8686	4055	0.82689	5898	0.86579	5493	0.84586
cd11296	631.21	63121	100	338	0.53	235	0.43488	6293	0.32923	5741	0.46526	3366	0.28307	12425	0.40016	4394	0.31551
cd11308	822.733	61705	75	76	1.38	377	0.59213	3769	0.61758	3457	0.42859	2597	0.55666	5470	0.48874	3340	0.556
cd11375	274.699	28294	103	173	1	168	0.72117	1818	0.69801	1559	0.72464	1456	0.72729	2272	0.6502	1840	0.71816
cd11377	748.2	52374	70	138	0.91	467	0.78887	3261	0.82158	3162	0.81728	2789	0.80316	5417	0.82854	3659	0.75203
cd11378	215.408	16371	76	113	0.99	125	0.81948	1627	0.86925	1176	0.6744	1515	0.8223	2211	0.71585	1703	0.8297
cd11380	210.309	28602	136	138	1.48	119	0.73175	739	0.78216	732	0.83736	710	0.77969	787	0.83014	808	0.77445
cd11572	396.008	94250	238	99	1.09	388	0.90133	1120	0.86309	1032	0.88509	986	0.88748	1198	0.83612	1474	0.86009
cd11586	77.35	4641	60	54	0.87	59	0.9004	352	0.97137	285	0.96602	290	0.94465	330	0.96774	352	0.8528
cd11655	696.786	48775	70	57	1.16	136	0.21777	3104	0.39668	3500	0.32695	1880	0.28553	8265	0.44029	3039	0.36937
cd11660	419.916	39892	95	50	1.41	52	0.8564	3579	0.67132	3597	0.82166	2395	0.58902	10356	0.85141	2806	0.77378
cd11684	1889.03	139788	74	392	0.93	406	0.72591	8154	0.75268	7260	0.81418	5510	0.76457	15338	0.79349	7684	0.65793
cd11691	266.836	16277	61	107	0.84	204	0.34697	800	0.36703	768	0.33994	837	0.34701	962	0.29937	848	0.34856
cd11709	1688.43	168843	100	117	0.85	121	0.54337	14004	0.32429	22964	0.36434	8341	0.15507	42053	0.33426	10123	0.34815
cd11740	163.108	82696	507	159	1.47	159	0.96667	307	0.95336	243	0.9548	257	0.96342	275	0.9511	362	0.94449
cd12082	478.623	25367	53	422	0.68	419	0.65601	1079	0.67761	1000	0.66303	972	0.65111	2750	0.5003	1121	0.59477
cd12144	552.69	32056	58	114	1.32	256	0.67799	1362	0.83881	1287	0.84862	1285	0.81064	1615	0.83928	1388	0.8028
cd12148	768.811	1667552	2169	409	0.38	453	0.54208	26236	0.23125	18858	0.19989	6540	0.15941	0	0.001	35536	0.38475
cd12151	297.966	61679	207	282	0.96	269	0.83868	937	0.80553	774	0.86154	741	0.84544	1087	0.83595	1231	0.80988
cd12152	146.54	48065	328	123	0.84	128	0.8493	2191	0.77275	2124	0.8126	2075	0.83627	2277	0.8088	2177	0.82147
cd12208	155.775	12462	80	150	1.25	150	0.96497	285	0.97436	295	0.97575	315	0.97565	357	0.97202	325	0.9674
cd12212	153.875	8617	56	115	1.32	139	0.91426	324	0.93651	284	0.92656	298	0.94769	336	0.87459	341	0.92342
cd12843	240.517	13950	58	106	1.08	229	0.82295	395	0.84224	407	0.82407	384	0.79932	562	0.76768	440	0.8126
cd12870	94.8889	6832	72	66	1.02	74	0.79025	390	0.78768	372	0.78608	363	0.72374	385	0.76437	398	0.70357
cd12927	150.827	23529	156	103	0.89	106	0.79119	968	0.76329	702	0.81754	719	0.77787	1114	0.72984	832	0.78985
cd12934	581.014	40671	70	37	1.31	52	0.94516	4742	0.91178	4359	0.83229	2427	0.42013	8859	0.92326	3904	0.7903
cd12935	645.586	45191	70	36	1.34	174	0.93444	2868	0.93109	2628	0.92969	1615	0.73241	6918	0.89079	3116	0.84133
cd12962	1525.84	105283	69	95	1.37	554	0.20326	4805	0.29595	4866	0.264	3658	0.30571	6149	0.24024	5410	0.21792
cd13394	660.37	35660	54	618	0.94	549	0.62545	1237	0.70826	1204	0.70629	1086	0.65038	1842	0.61154	1690	0.64293
cd13433	1560.33	113904	73	54	1.52	838	0.90061	5571	0.88572	4949	0.9046	4710	0.88699	7733	0.89412	5667	0.88168
cd13777	431.09	52593	122	128	0.98	298	0.72502	3963	0.66714	3283	0.73667	3177	0.73961	4947	0.60002	3673	0.70577
cd13778	455.21	56446	124	155	0.84	319	0.64725	4410	0.6195	3964	0.63429	4045	0.65017	5840	0.57847	4615	0.65421
cd13944	405.431	131765	325	275	1.2	277	0.9437	2152	0.92242	1829	0.89554	1818	0.92357	2780	0.88039	2738	0.91653
cd14251	654.87	45186	69	370	1.21	373	0.77468	2402	0.82802	2229	0.83298	1948	0.80433	3540	0.79225	2712	0.78848
cd14262	237.495	23512	99	173	0.77	199	0.62978	650	0.6973	599	0.64851	554	0.63493	941	0.66367	775	0.65561
cd14263	135.455	13681	101	106	1.12	115	0.9701	447	0.96246	385	0.98841	330	0.98562	450	0.96762	583	0.97405
cd14438	356.654	18546	52	41	1.47	206	0.9485	1597	0.96224	1629	0.95271	1512	0.92271	1901	0.97449	1757	0.87095
cd14458	383.746	24176	63	105	1.25	196	0.86183	1601	0.91533	1664	0.86555	1456	0.85167	2929	0.84398	1847	0.84534
cd14473	1150.88	356772	310	99	0.8	275	0.69287	16866	0.50596	17602	0.43897	8616	0.41573	41667	0.32207	16461	0.41986
cd14660	369.825	35873	97	105	1.22	185	0.89732	1960	0.94139	1827	0.93602	1731	0.90361	3909	0.86587	2938	0.85254
cd14745	737.333	37604	51	329	1.31	510	0.83615	3010	0.88856	3013	0.86591	2789	0.85771	3727	0.81145	3235	0.83437
cd14752	861.653	506652	588	203	0.53	598	0.53368	13797	0.46058	9786	0.49142	9022	0.45887	19935	0.47493	13532	0.49546
cd14785	391.549	39938	102	371	1.09	361	0.79443	1075	0.81675	880	0.82678	906	0.82767	1329	0.7953	1103	0.82299
cd14798	871.782	88050	101	124	0.92	483	0.69865	4551	0.69683	3943	0.70318	3733	0.61612	5865	0.71326	4627	0.74193
cd14947	650.338	128767	198	113	1.05	116	0.74484	6346	0.70924	4783	0.73348	3789	0.68966	13231	0.71039	6452	0.71105
cd14948	650.08	612375	942	83	0.74	254	0.43166	12347	0.19301	8892	0.23794	5331	0.17259	48722	0.15389	11944	0.26408
cd15457	272.136	213355	784	152	1.09	143	0.81162	8235	0.70302	4889	0.72948	4884	0.71091	15534	0.74831	6495	0.77682
cd15481	595.855	41114	69	195	0.96	423	0.75975	2143	0.80796	2156	0.83925	1980	0.7624	3331	0.76195	2574	0.74106
cd15489	1432.48	282199	197	47	0.94	53	0.25717	16970	0.16631	36825	0.03799	8501	0.12334	50184	0.1039	13333	0.09989
cd15802	1443.49	88053	61	74	1.43	490	0.81825	7123	0.86214	6629	0.8435	5630	0.84152	12868	0.83722	6247	0.84931
cd15832	299.275	15263	51	279	1.28	284	0.92758	443	0.95788	458	0.95256	451	0.95035	576	0.84435	585	0.93539

## Sheet: 2.Balibase3
cdd_id	ave_len	nres	num_sq	cols	RE	gsm_cols	GISMO	mft_cols	MAFFT	CLO_cols	CLUSTAL	mus_cols	MUSCLE	da_cols	Dialign	kal_cols	Kalign		vsMFT	vsCLO	vsMUS	vs DA	vs KA		RE	nseq	MFT	CLO	MUS	DA	KA			median #sq
BB12009	112.6	563	5	98	1.92	63	0.71927	264	0.73184	255	0.88827	256	0.78352	258	0.69413	258	0.84916		-0.01257	-0.169	-0.06425	0.02514	-0.12989		1.38611	34.858	-0.0452235	-0.0842333	-0.0631901	-0.0272869	-0.0547551			29
BB12016	494.2	2471	5	952	2.37	96	0.44378	1246	0.77132	1227	0.80282	1227	0.8528	1225	0.77838	1240	0.75665		-0.32754	-0.35904	-0.40902	-0.3346	-0.31287
BB12023	704.2	3521	5	766	2.02	584	0.75819	833	0.81602	806	0.85915	809	0.84617	837	0.7197	818	0.82669		-0.05783	-0.10096	-0.08798	0.03849	-0.0685
BB12040	132.2	661	5	149	1.83	105	0.78253	177	0.71747	164	0.93322	165	0.92551	166	0.89897	187	0.81507		0.06506	-0.15069	-0.14298	-0.11644	-0.03254
BB12002	208	1248	6	216	1.72	206	0.88692	245	0.91086	245	0.90461	242	0.92993	244	0.87686	247	0.93028		-0.02394	-0.01769	-0.04301	0.01006	-0.04336
BB12021	75.6667	454	6	81	1.81	70	0.88079	91	0.7351	87	0.86377	89	0.84201	89	0.80605	88	0.88269		0.14569	0.01702	0.03878	0.07474	-0.0019
BB12030	790.333	4742	6	1094	1.97	513	0.59496	1288	0.70057	1235	0.73621	1229	0.73147	1279	0.63746	1265	0.71608		-0.10561	-0.14125	-0.13651	-0.0425	-0.12112
BB12010	348.286	2438	7	379	1.8	298	0.81822	455	0.85403	448	0.89544	453	0.86506	452	0.85373	455	0.85026		-0.03581	-0.07722	-0.04684	-0.03551	-0.03204
BB12017	472.857	3310	7	515	1.82	440	0.8637	610	0.8339	581	0.88557	583	0.85021	597	0.82824	605	0.81464		0.0298	-0.02187	0.01349	0.03546	0.04906
BB12033	454.714	3183	7	631	1.84	281	0.57418	819	0.62253	782	0.63357	770	0.5825	901	0.55811	818	0.58565		-0.04835	-0.05939	-0.00832	0.01607	-0.01147
BB12036	209.571	1467	7	235	1.87	180	0.88718	243	0.88352	238	0.95775	238	0.94188	242	0.95507	245	0.91795		0.00366	-0.07057	-0.0547	-0.06789	-0.03077
BB12041	113.571	795	7	129	1.7	95	0.6349	169	0.59602	160	0.60597	157	0.63679	166	0.5761	155	0.67568		0.03888	0.02893	-0.00189	0.0588	-0.04078
BB11032	294.75	2358	8	411	1.75	212	0.57828	664	0.38047	550	0.56906	528	0.58547	584	0.56063	539	0.56422		0.19781	0.00922	-0.00719	0.01765	0.01406
BB11038	364.25	2914	8	522	1.79	249	0.69297	789	0.55189	735	0.67256	707	0.59325	782	0.63185	705	0.59874		0.14108	0.02041	0.09972	0.06112	0.09423
BB12003	71.25	570	8	91	1.81	51	0.76328	96	0.85681	94	0.8418	96	0.88684	97	0.79099	94	0.86028		-0.09353	-0.07852	-0.12356	-0.02771	-0.097
BB12007	1020.5	8164	8	1112	1.8	934	0.80674	1345	0.78274	1278	0.82857	1273	0.83307	1292	0.78383	1333	0.80194		0.024	-0.02183	-0.02633	0.02291	0.0048
BB12013	709.875	5679	8	770	1.8	662	0.89138	901	0.86523	843	0.91535	834	0.91508	834	0.87748	868	0.90845		0.02615	-0.02397	-0.0237	0.0139	-0.01707
BB12028	294.5	2356	8	394	1.83	204	0.71935	542	0.68249	540	0.73481	537	0.68452	596	0.67312	509	0.72185		0.03686	-0.01546	0.03483	0.04623	-0.0025
BB40007	1630.12	13041	8	2498	1.79	622	0.23819	2906	0.36999	2759	0.40196	2582	0.40041	3296	0.37351	2763	0.37055		-0.1318	-0.16377	-0.16222	-0.13532	-0.13236
BB12005	209	1881	9	237	1.77	185	0.78548	288	0.79459	256	0.8679	261	0.88185	285	0.80157	282	0.8531		-0.00911	-0.08242	-0.09637	-0.01609	-0.06762
BB12014	97.2222	875	9	148	1.88	49	0.73615	261	0.82268	258	0.90409	257	0.84868	285	0.80563	279	0.87724		-0.08653	-0.16794	-0.11253	-0.06948	-0.14109
BB12032	66.1111	595	9	70	1.66	53	0.72489	101	0.82532	102	0.76773	102	0.75488	105	0.81437	106	0.74917		-0.10043	-0.04284	-0.02999	-0.08948	-0.02428
BB40014	445.222	4007	9	596	1.72	281	0.52752	799	0.6115	756	0.63822	752	0.60582	872	0.58487	788	0.60526		-0.08398	-0.1107	-0.0783	-0.05735	-0.07774
BB50004	429.556	3866	9	528	1.94	383	0.89361	554	0.94097	549	0.93632	550	0.93801	556	0.91388	553	0.94153		-0.04736	-0.04271	-0.0444	-0.02027	-0.04792
BB12031	919.2	9192	10	977	1.61	810	0.74995	1280	0.72659	1139	0.77925	1101	0.79227	1279	0.75574	1188	0.74202		0.02336	-0.0293	-0.04232	-0.00579	0.00793
BB12038	492.4	4924	10	354	1.67	213	0.7386	2501	0.76249	2448	0.81726	2439	0.80064	2493	0.78193	2463	0.80309		-0.02389	-0.07866	-0.06204	-0.04333	-0.06449
BB40019	637.2	6372	10	535	1.72	424	0.81639	2027	0.80921	1989	0.87959	1990	0.86415	1982	0.77917	2026	0.84299		0.00718	-0.0632	-0.04776	0.03722	-0.0266
BB12001	458.273	5041	11	508	1.55	389	0.74293	684	0.75534	626	0.8083	619	0.78027	745	0.70381	651	0.75752		-0.01241	-0.06537	-0.03734	0.03912	-0.01459
BB12039	103.545	1139	11	87	1.53	55	0.79205	454	0.86376	456	0.81416	455	0.86525	420	0.67105	472	0.83717		-0.07171	-0.02211	-0.0732	0.121	-0.04512
BB12044	573.182	6305	11	581	1.57	532	0.79111	754	0.80575	732	0.87044	738	0.82551	766	0.80187	800	0.81885		-0.01464	-0.07933	-0.0344	-0.01076	-0.02774
BB40045	201.273	2214	11	131	1.5	94	0.52012	669	0.59051	636	0.57372	617	0.41653	656	0.49937	648	0.65981		-0.07039	-0.0536	0.10359	0.02075	-0.13969
BB12011	869.083	10429	12	1203	1.73	550	0.56428	1507	0.64413	1427	0.69734	1390	0.70705	1600	0.65567	1460	0.70594		-0.07985	-0.13306	-0.14277	-0.09139	-0.14166
BB12015	192.083	2305	12	289	1.69	87	0.71548	550	0.80021	536	0.86566	533	0.85368	540	0.86951	561	0.8348		-0.08473	-0.15018	-0.1382	-0.15403	-0.11932
BB12029	444.917	5339	12	514	1.53	313	0.61615	606	0.76149	572	0.79213	562	0.79229	616	0.78806	597	0.75637		-0.14534	-0.17598	-0.17614	-0.17191	-0.14022
BB40003	527.083	6325	12	572	1.69	387	0.77251	1116	0.81551	1091	0.84023	1085	0.83015	1117	0.75506	1150	0.80807		-0.043	-0.06772	-0.05764	0.01745	-0.03556
BB40005	590.583	7087	12	688	1.66	391	0.69333	881	0.77531	872	0.80508	840	0.80929	911	0.74825	862	0.79325		-0.08198	-0.11175	-0.11596	-0.05492	-0.09992
BB40008	485.667	5828	12	622	1.53	370	0.77124	857	0.78127	827	0.81173	814	0.78553	930	0.75758	858	0.81652		-0.01003	-0.04049	-0.01429	0.01366	-0.04528
BB12008	436.769	5678	13	451	1.46	365	0.84641	772	0.8423	732	0.89609	694	0.87214	736	0.8704	762	0.87498		0.00411	-0.04968	-0.02573	-0.02399	-0.02857
BB12027	470.615	6118	13	502	1.55	441	0.83765	706	0.87844	669	0.89629	665	0.85206	683	0.8445	710	0.87773		-0.04079	-0.05864	-0.01441	-0.00685	-0.04008
BB12037	734.846	9553	13	624	1.44	462	0.69206	3158	0.62706	3050	0.80473	3080	0.73073	3135	0.65613	3173	0.69534		0.065	-0.11267	-0.03867	0.03593	-0.00328
BB11018	547.929	7671	14	732	1.32	342	0.48583	1384	0.38389	1195	0.41569	1116	0.44107	1724	0.41405	1165	0.39657		0.10194	0.07014	0.04476	0.07178	0.08926
BB40006	403.714	5652	14	427	1.28	323	0.6724	650	0.68245	653	0.69839	629	0.72134	688	0.61423	675	0.70159		-0.01005	-0.02599	-0.04894	0.05817	-0.02919
BB40022	356	4984	14	729	1.61	79	0.43773	1560	0.44684	1500	0.48792	1132	0.45769	1830	0.44416	1333	0.48423		-0.00911	-0.05019	-0.01996	-0.00643	-0.0465
BB40025	293.286	4106	14	318	1.52	233	0.79617	619	0.81351	613	0.83699	612	0.84002	637	0.79376	632	0.83471		-0.01734	-0.04082	-0.04385	0.00241	-0.03854
BB12004	248.6	3729	15	258	1.5	234	0.88781	320	0.91071	311	0.89666	313	0.92939	330	0.85918	330	0.84371		-0.0229	-0.00885	-0.04158	0.02863	0.0441
BB30017	313	4695	15	388	1.33	200	0.50252	443	0.55864	441	0.57843	406	0.57239	566	0.43276	446	0.51642		-0.05612	-0.07591	-0.06987	0.06976	-0.0139
BB20001	295.312	4725	16	680	1.79	82	0.26902	795	0.3825	815	0.44153	755	0.44776	904	0.4108	894	0.5669		-0.11348	-0.17251	-0.17874	-0.14178	-0.29788
BB20020	288.25	4612	16	298	1.5	243	0.81975	622	0.83379	605	0.847	610	0.8465	626	0.80112	649	0.83376		-0.01404	-0.02725	-0.02675	0.01863	-0.01401
BB40043	345	5865	17	381	1.42	219	0.63023	1006	0.65589	1002	0.66827	986	0.6292	1072	0.65437	980	0.59782		-0.02566	-0.03804	0.00103	-0.02414	0.03241
BB40048	734.118	12480	17	745	1.75	538	0.86301	1978	0.86317	1970	0.87527	1923	0.87531	2088	0.8588	2014	0.86977		-0.00016	-0.01226	-0.0123	0.00421	-0.00676
BB12026	267.389	4813	18	269	1.39	240	0.83034	450	0.82021	433	0.85745	429	0.86236	437	0.83905	484	0.81315		0.01013	-0.02711	-0.03202	-0.00871	0.01719
BB30006	303.389	5461	18	752	1.91	92	0.43864	1024	0.65692	1050	0.67566	962	0.57094	1221	0.64249	1068	0.67502		-0.21828	-0.23702	-0.1323	-0.20385	-0.23638
BB50013	283.667	5106	18	327	1.83	256	0.84565	401	0.87738	382	0.91234	385	0.88397	413	0.87769	391	0.89836		-0.03173	-0.06669	-0.03832	-0.03204	-0.05271
BB50016	607.222	10930	18	899	1.29	251	0.50773	2272	0.53442	2137	0.57489	1791	0.52582	3120	0.54397	1935	0.43647		-0.02669	-0.06716	-0.01809	-0.03624	0.07126
BB40009	492.211	9352	19	489	1.19	373	0.68574	1316	0.62622	1217	0.71812	1201	0.69459	1383	0.6092	1319	0.66715		0.05952	-0.03238	-0.00885	0.07654	0.01859
BB20002	601.75	12035	20	825	1.23	58	0.17773	2348	0.21925	2373	0.23772	1990	0.20297	4026	0.33276	1986	0.24387		-0.04152	-0.05999	-0.02524	-0.15503	-0.06614
BB30027	105.5	2110	20	116	1.48	64	0.50388	266	0.6235	255	0.64385	245	0.68482	265	0.55278	251	0.60112		-0.11962	-0.13997	-0.18094	-0.0489	-0.09724
BB20011	176.905	3715	21	177	1.47	99	0.75028	821	0.76995	901	0.84169	900	0.71715	1121	0.74862	880	0.79742		-0.01967	-0.09141	0.03313	0.00166	-0.04714
BB40012	357.955	7875	22	418	1.39	274	0.70476	746	0.78383	651	0.83205	648	0.80247	774	0.76168	680	0.80242		-0.07907	-0.12729	-0.09771	-0.05692	-0.09766
BB40023	984.773	21665	22	659	1.18	481	0.68931	8250	0.62181	8253	0.68807	8369	0.68781	8548	0.66395	8229	0.71434		0.0675	0.00124	0.0015	0.02536	-0.02503
BB40028	310.318	6827	22	280	1.41	246	0.86866	836	0.88009	801	0.90141	776	0.8919	943	0.86627	850	0.86281		-0.01143	-0.03275	-0.02324	0.00239	0.00585
BB20007	408.261	9390	23	440	1.17	373	0.72688	649	0.70595	538	0.75371	550	0.7418	815	0.69123	655	0.71726		0.02093	-0.02683	-0.01492	0.03565	0.00962
BB40020	712.478	16387	23	748	1.48	479	0.73019	1971	0.78818	1989	0.80753	1913	0.82396	2063	0.77802	1984	0.80928		-0.05799	-0.07734	-0.09377	-0.04783	-0.07909
BB40038	313.174	7203	23	148	1.18	98	0.57637	3579	0.56186	3691	0.69567	3128	0.63133	3685	0.65105	3128	0.49727		0.01451	-0.1193	-0.05496	-0.07468	0.0791
BB50007	229.217	5272	23	255	1.02	189	0.59777	519	0.52109	475	0.54695	492	0.62471	677	0.51912	555	0.55163		0.07668	0.05082	-0.02694	0.07865	0.04614
BB20019	485.083	11642	24	499	1.48	455	0.81423	901	0.79175	1000	0.84641	792	0.8181	1160	0.81766	852	0.80273		0.02248	-0.03218	-0.00387	-0.00343	0.0115
BB30007	140.292	3367	24	140	1.44	86	0.75615	590	0.74533	597	0.82176	580	0.71254	599	0.67234	605	0.69877		0.01082	-0.06561	0.04361	0.08381	0.05738
BB40029	163.833	3932	24	197	1.53	88	0.76702	718	0.7719	715	0.81558	713	0.77124	766	0.73702	771	0.81358		-0.00488	-0.04856	-0.00422	0.03	-0.04656
BB40021	363.32	9083	25	470	1.26	213	0.7273	1114	0.76159	1064	0.77117	926	0.77815	1393	0.72451	1168	0.71685		-0.03429	-0.04387	-0.05085	0.00279	0.01045
BB50008	308.654	8025	26	369	1.45	208	0.68173	828	0.76705	805	0.79076	812	0.75552	863	0.6576	838	0.78997		-0.08532	-0.10903	-0.07379	0.02413	-0.10824
BB12035	260.259	7027	27	287	1.28	218	0.82856	530	0.81295	507	0.85138	499	0.86855	569	0.79124	587	0.82712		0.01561	-0.02282	-0.03999	0.03732	0.00144
BB20012	440.926	11905	27	507	1.45	323	0.55445	1007	0.64884	976	0.66654	1194	0.63565	1255	0.63815	1005	0.64826		-0.09439	-0.11209	-0.0812	-0.0837	-0.09381
BB20016	211.333	5706	27	296	1.14	100	0.5169	796	0.56261	782	0.62028	758	0.58205	902	0.5971	793	0.59143		-0.04571	-0.10338	-0.06515	-0.0802	-0.07453
BB40031	404.963	10934	27	500	1.19	139	0.41139	1208	0.44998	1125	0.48628	971	0.48043	1933	0.46992	1414	0.46663		-0.03859	-0.07489	-0.06904	-0.05853	-0.05524
BB40035	725.852	19598	27	1073	1.12	261	0.41952	2834	0.42841	2869	0.53506	2753	0.35228	4446	0.45339	2488	0.47273		-0.00889	-0.11554	0.06724	-0.03387	-0.05321
BB20013	534.071	14954	28	714	1.32	338	0.44927	1199	0.60072	1084	0.62223	1043	0.60668	1327	0.54769	1271	0.60632		-0.15145	-0.17296	-0.15741	-0.09842	-0.15705
BB40001	461.25	12915	28	739	1.06	84	0.30637	1884	0.32885	1905	0.38121	1656	0.31922	3201	0.34918	1989	0.34098		-0.02248	-0.07484	-0.01285	-0.04281	-0.03461
BB50009	441.25	12355	28	550	1.24	306	0.5753	901	0.68905	824	0.70501	683	0.65723	1045	0.6893	836	0.66568		-0.11375	-0.12971	-0.08193	-0.114	-0.09038
BB20009	367.448	10656	29	403	1.59	333	0.84835	526	0.89571	485	0.92594	477	0.90218	531	0.8852	546	0.88802		-0.04736	-0.07759	-0.05383	-0.03685	-0.03967
BB20010	1044.45	30289	29	1252	1.8	577	0.49716	1518	0.8202	1427	0.85188	1393	0.83258	1622	0.82505	1532	0.8258		-0.32304	-0.35472	-0.33542	-0.32789	-0.32864
BB20027	493.276	14305	29	634	1.21	269	0.57377	1606	0.6818	1585	0.69583	1518	0.67863	2185	0.6618	1733	0.67821		-0.10803	-0.12206	-0.10486	-0.08803	-0.10444
BB20029	102.862	2983	29	130	1.34	67	0.6007	213	0.68105	240	0.69995	202	0.68409	266	0.72262	217	0.7059		-0.08035	-0.09925	-0.08339	-0.12192	-0.1052
BB40036	338.483	9816	29	346	1.64	260	0.84062	830	0.91814	832	0.92619	791	0.92915	851	0.90153	869	0.90812		-0.07752	-0.08557	-0.08853	-0.06091	-0.0675
BB40046	492.931	14295	29	681	1.07	275	0.50282	1876	0.55011	1824	0.5739	1702	0.40005	2392	0.37301	2026	0.51697		-0.04729	-0.07108	0.10277	0.12981	-0.01415
BB20024	410.933	12328	30	505	1.08	152	0.37427	1315	0.39505	1239	0.42629	1070	0.41701	2086	0.41594	1515	0.41429		-0.02078	-0.05202	-0.04274	-0.04167	-0.04002
BB40040	417.367	12521	30	364	1.29	242	0.77221	2522	0.80453	2558	0.86293	2497	0.82857	2800	0.75907	2547	0.82845		-0.03232	-0.09072	-0.05636	0.01314	-0.05624
BB50014	575.833	17275	30	605	1.33	486	0.75025	1325	0.78598	1201	0.80385	1150	0.79378	1557	0.73063	1341	0.75618		-0.03573	-0.0536	-0.04353	0.01962	-0.00593
BB20023	217.677	6748	31	229	1.32	197	0.81971	333	0.78315	344	0.82651	306	0.84854	418	0.77029	370	0.82488		0.03656	-0.0068	-0.02883	0.04942	-0.00517
BB30002	540.677	16761	31	714	1.35	363	0.59984	1198	0.68671	1043	0.74102	1012	0.72929	1181	0.64697	1245	0.73024		-0.08687	-0.14118	-0.12945	-0.04713	-0.1304
BB40042	309.355	9590	31	290	1.12	233	0.7768	1717	0.72977	1445	0.77149	1666	0.76227	1777	0.70002	1497	0.74915		0.04703	0.00531	0.01453	0.07678	0.02765
BB20026	604.188	19334	32	962	1.31	275	0.51332	1355	0.71179	1226	0.74142	1203	0.72604	1450	0.69043	1405	0.72467		-0.19847	-0.2281	-0.21272	-0.17711	-0.21135
BB40030	349.406	11181	32	379	1.33	209	0.63873	994	0.73448	888	0.77727	898	0.78016	1037	0.71569	953	0.75182		-0.09575	-0.13854	-0.14143	-0.07696	-0.11309
BB50015	463.688	14838	32	669	1.15	217	0.47289	2338	0.45989	1837	0.53577	1629	0.54871	2677	0.48488	1890	0.46861		0.013	-0.06288	-0.07582	-0.01199	0.00428
BB40015	639.182	21093	33	891	0.79	64	0.20512	4440	0.21102	4639	0.23973	3958	0.23636	7029	0.23377	4511	0.19525		-0.0059	-0.03461	-0.03124	-0.02865	0.00987
BB40027	626.636	20679	33	397	1.03	304	0.64909	4087	0.4641	4361	0.64526	4399	0.61705	4554	0.56802	4462	0.62431		0.18499	0.00383	0.03204	0.08107	0.02478
BB12043	318.088	10815	34	461	1.18	217	0.80247	1098	0.76932	919	0.8414	831	0.82997	1109	0.76097	1056	0.78958		0.03315	-0.03893	-0.0275	0.0415	0.01289
BB30019	356.529	12122	34	405	1.18	244	0.55062	1184	0.66732	1015	0.66486	931	0.61805	1246	0.56897	1066	0.57709		-0.1167	-0.11424	-0.06743	-0.01835	-0.02647
BB40024	547.735	18623	34	726	0.95	277	0.48714	2144	0.53162	1985	0.5592	1730	0.43479	2900	0.51115	2091	0.5319		-0.04448	-0.07206	0.05235	-0.02401	-0.04476
BB40034	356.529	12122	34	403	1.18	233	0.54178	1184	0.67229	1015	0.65003	931	0.61793	1246	0.55014	1066	0.57616		-0.13051	-0.10825	-0.07615	-0.00836	-0.03438
BB40039	665.765	22636	34	651	1.34	492	0.74348	3307	0.76487	3273	0.81735	3155	0.78008	3654	0.74329	3348	0.77978		-0.02139	-0.07387	-0.0366	0.00019	-0.0363
BB50001	532.588	18108	34	755	1.32	361	0.62369	965	0.72062	878	0.75569	905	0.72106	1105	0.67002	1001	0.70888		-0.09693	-0.132	-0.09737	-0.04633	-0.08519
BB20035	689.8	24143	35	964	1.74	218	0.3186	1309	0.80887	1267	0.83831	1221	0.8149	1467	0.77789	1324	0.8292		-0.49027	-0.51971	-0.4963	-0.45929	-0.5106
BB40013	194.257	6799	35	158	1.2	83	0.66935	978	0.70293	974	0.72795	969	0.6883	1099	0.62909	900	0.68735		-0.03358	-0.0586	-0.01895	0.04026	-0.018
BB30008	526.806	18965	36	531	1.52	339	0.58455	1493	0.65643	1417	0.69871	1376	0.63998	1841	0.62973	1416	0.66858		-0.07188	-0.11416	-0.05543	-0.04518	-0.08403
BB40026	584.472	21041	36	749	1.13	379	0.52843	2095	0.56395	1960	0.6245	1896	0.55954	2563	0.51538	2003	0.56097		-0.03552	-0.09607	-0.03111	0.01305	-0.03254
BB50011	436.556	15716	36	403	1.18	239	0.49345	1543	0.65735	1430	0.63094	1385	0.61031	2171	0.56303	1493	0.50638		-0.1639	-0.13749	-0.11686	-0.06958	-0.01293
BB20015	193.919	7175	37	236	0.83	109	0.35719	394	0.41345	394	0.47405	302	0.43296	561	0.43318	362	0.46318		-0.05626	-0.11686	-0.07577	-0.07599	-0.10599
BB30016	291.297	10778	37	418	1.13	51	0.09206	1082	0.30755	1188	0.41845	918	0.30922	1376	0.33702	1129	0.31352		-0.21549	-0.32639	-0.21716	-0.24496	-0.22146
BB30009	171.447	6515	38	230	0.86	50	0.1861	358	0.32717	440	0.34266	275	0.39085	451	0.33696	330	0.33841		-0.14107	-0.15656	-0.20475	-0.15086	-0.15231
BB40011	465.179	18142	39	829	0.93	92	0.34793	2790	0.37703	2643	0.36917	2136	0.3538	5234	0.24726	2253	0.3752		-0.0291	-0.02124	-0.00587	0.10067	-0.02727
BB20005	426.19	17900	42	445	1.43	225	0.39786	796	0.76905	778	0.764	663	0.78428	1155	0.70201	723	0.77233		-0.37119	-0.36614	-0.38642	-0.30415	-0.37447
BB20038	115.857	4866	42	117	1.61	100	0.87057	251	0.91543	244	0.91943	247	0.92271	255	0.87684	277	0.87853		-0.04486	-0.04886	-0.05214	-0.00627	-0.00796
BB40016	224.095	9412	42	277	0.93	90	0.54413	966	0.63439	906	0.67025	809	0.65036	1199	0.60106	875	0.64213		-0.09026	-0.12612	-0.10623	-0.05693	-0.098
BB40017	224.095	9412	42	277	0.93	90	0.54413	966	0.63439	906	0.67025	809	0.65036	1199	0.60106	875	0.64213		-0.09026	-0.12612	-0.10623	-0.05693	-0.098
BB50003	558.047	23996	43	737	1.22	362	0.46437	1896	0.5562	1629	0.5802	1603	0.57438	2194	0.48561	1879	0.54262		-0.09183	-0.11583	-0.11001	-0.02124	-0.07825
BB30014	217.318	9562	44	238	1.22	182	0.68763	338	0.8412	332	0.88603	312	0.88453	357	0.72945	359	0.8483		-0.15357	-0.1984	-0.1969	-0.04182	-0.16067
BB20017	652.822	29377	45	678	1.69	630	0.88736	869	0.92034	820	0.93713	816	0.93523	951	0.91665	976	0.92193		-0.03298	-0.04977	-0.04787	-0.02929	-0.03457
BB40037	251.87	11586	46	572	1.11	85	0.50946	1116	0.37417	1143	0.47014	1001	0.36638	1215	0.56697	1025	0.62381		0.13529	0.03932	0.14308	-0.05751	-0.11435
BB40044	162.745	7649	47	188	1	102	0.76455	818	0.70651	614	0.73572	528	0.75975	1086	0.70205	591	0.63944		0.05804	0.02883	0.0048	0.0625	0.12511
BB20033	110.958	5326	48	118	1.65	101	0.88655	176	0.92329	173	0.94192	177	0.93776	199	0.84875	224	0.89781		-0.03674	-0.05537	-0.05121	0.0378	-0.01126
BB20041	695.375	33378	48	919	1.02	268	0.50735	2693	0.56657	2376	0.58034	2160	0.56487	4054	0.56306	2387	0.57129		-0.05922	-0.07299	-0.05752	-0.05571	-0.06394
BB50012	707.755	34680	49	1032	0.86	264	0.43587	4051	0.51534	3464	0.50123	2974	0.525	6618	0.49763	3138	0.47463		-0.07947	-0.06536	-0.08913	-0.06176	-0.03876
BB30004	497.26	24863	50	607	1.3	374	0.77651	910	0.81984	882	0.82634	860	0.81617	990	0.77439	1056	0.78121		-0.04333	-0.04983	-0.03966	0.00212	-0.0047
BB30010	655.54	32777	50	678	1.56	610	0.80777	1491	0.87862	1454	0.90886	1422	0.90862	1604	0.87781	1620	0.89039		-0.07085	-0.10109	-0.10085	-0.07004	-0.08262
BB20006	252.118	12858	51	259	1.39	240	0.93112	338	0.94545	330	0.92561	339	0.95885	370	0.8945	412	0.91941		-0.01433	0.00551	-0.02773	0.03662	0.01171
BB20018	321.472	17038	53	337	1.44	307	0.9277	458	0.92951	435	0.95893	435	0.95895	464	0.92216	488	0.94705		-0.00181	-0.03123	-0.03125	0.00554	-0.01935
BB20021	692.34	36694	53	755	1.54	605	0.79708	1249	0.8643	1232	0.89983	1191	0.88178	1337	0.8771	1338	0.87394		-0.06722	-0.10275	-0.0847	-0.08002	-0.07686
BB20028	332.87	17975	54	351	1.69	264	0.9028	756	0.96504	746	0.96241	717	0.96487	782	0.9412	805	0.9577		-0.06224	-0.05961	-0.06207	-0.0384	-0.0549
BB40047	581.759	31415	54	726	0.84	225	0.55937	5141	0.55399	5324	0.60075	4841	0.60622	7092	0.55797	5671	0.56812		0.00538	-0.04138	-0.04685	0.0014	-0.00875
BB20004	628.4	34562	55	666	1.47	559	0.81189	960	0.86889	944	0.87934	943	0.87767	981	0.87218	1098	0.87307		-0.057	-0.06745	-0.06578	-0.06029	-0.06118
BB40002	612.364	33680	55	1130	0.68	58	0.21608	3098	0.12532	4055	0.22209	1838	0.13551	9269	0.15538	2915	0.16304		0.09076	-0.00601	0.08057	0.0607	0.05304
BB40041	310.818	17095	55	466	0.83	55	0.39232	2904	0.40077	2790	0.40883	2275	0.40159	4342	0.22471	2568	0.42611		-0.00845	-0.01651	-0.00927	0.16761	-0.03379
BB20008	522.25	29246	56	809	1	99	0.24096	3142	0.505	2737	0.48454	2459	0.45413	5241	0.40666	2770	0.47128		-0.26404	-0.24358	-0.21317	-0.1657	-0.23032
BB30020	151.339	8475	56	133	1.16	73	0.5281	1058	0.55764	995	0.6697	930	0.60285	1320	0.50146	963	0.59826		-0.02954	-0.1416	-0.07475	0.02664	-0.07016
BB20022	355.069	20594	58	384	1.24	330	0.83968	524	0.83102	496	0.882	492	0.85702	616	0.80779	568	0.84918		0.00866	-0.04232	-0.01734	0.03189	-0.0095
BB20034	266.864	15745	59	265	1.09	239	0.82973	834	0.82866	747	0.85177	803	0.86056	891	0.83407	823	0.82767		0.00107	-0.02204	-0.03083	-0.00434	0.00206
BB20031	211.167	12670	60	215	1.22	190	0.82096	519	0.85366	529	0.88465	483	0.87535	714	0.77792	576	0.84234		-0.0327	-0.06369	-0.05439	0.04304	-0.02138
BB50006	642.617	38557	60	842	0.99	387	0.52469	3152	0.5736	2691	0.59203	2493	0.55212	3684	0.54968	2699	0.58044		-0.04891	-0.06734	-0.02743	-0.02499	-0.05575
BB30030	482.532	29917	62	659	1.01	257	0.67485	2202	0.68655	2040	0.77335	1919	0.71117	3163	0.64321	2101	0.71424		-0.0117	-0.0985	-0.03632	0.03164	-0.03939
BB40049	862	53444	62	1395	0.65	264	0.48875	5696	0.49461	5314	0.55069	4157	0.49751	13633	0.5082	5364	0.45939		-0.00586	-0.06194	-0.00876	-0.01945	0.02936
BB20014	292.031	18982	65	307	1.28	225	0.76353	1245	0.80352	1083	0.8206	1009	0.80779	1614	0.76593	1212	0.7943		-0.03999	-0.05707	-0.04426	-0.0024	-0.03077
BB20037	491.338	31937	65	529	1.11	440	0.79351	1166	0.80076	1130	0.83778	992	0.8123	1695	0.80359	1241	0.8131		-0.00725	-0.04427	-0.01879	-0.01008	-0.01959
BB30011	328.985	21384	65	342	1.33	305	0.90968	560	0.91942	526	0.94254	499	0.91847	539	0.88658	638	0.92946		-0.00974	-0.03286	-0.00879	0.0231	-0.01978
BB30012	397.369	25829	65	492	1.16	293	0.5812	941	0.69952	851	0.71175	812	0.70419	941	0.7088	939	0.69309		-0.11832	-0.13055	-0.12299	-0.1276	-0.11189
BB30022	110.727	7308	66	118	1.4	92	0.74732	257	0.81123	248	0.8325	252	0.81445	289	0.73654	380	0.73382		-0.06391	-0.08518	-0.06713	0.01078	0.0135
BB40004	533.358	35735	67	533	1.29	472	0.87713	1692	0.89414	1511	0.90768	1463	0.90087	1786	0.87523	1621	0.88264		-0.01701	-0.03055	-0.02374	0.0019	-0.00551
BB30024	490.754	33862	69	955	1.57	210	0.46455	1354	0.68686	1266	0.72488	1233	0.7315	1612	0.58837	1496	0.70693		-0.22231	-0.26033	-0.26695	-0.12382	-0.24238
BB20003	449.554	33267	74	443	1.44	410	0.92401	1010	0.93866	945	0.94491	929	0.95001	978	0.9369	989	0.94507		-0.01465	-0.0209	-0.026	-0.01289	-0.02106
BB30025	141.405	10464	74	191	0.93	79	0.45551	747	0.58269	551	0.60517	688	0.65962	858	0.51398	700	0.42553		-0.12718	-0.14966	-0.20411	-0.05847	0.02998
BB30023	275.545	21217	77	349	1.08	219	0.69331	827	0.7306	731	0.79188	772	0.72165	882	0.7478	867	0.71427		-0.03729	-0.09857	-0.02834	-0.05449	-0.02096
BB30018	438.59	34210	78	443	1.41	415	0.84887	880	0.8775	855	0.90971	843	0.81003	916	0.84815	975	0.89197		-0.02863	-0.06084	0.03884	0.00072	-0.0431
BB20025	433.877	35144	81	439	1.46	418	0.90824	916	0.91149	816	0.92852	733	0.90713	941	0.90946	990	0.91311		-0.00325	-0.02028	0.00111	-0.00122	-0.00487
BB30026	411.37	33321	81	505	1.06	288	0.59469	975	0.71956	903	0.74252	842	0.7321	1023	0.65947	1099	0.67955		-0.12487	-0.14783	-0.13741	-0.06478	-0.08486
BB30013	656.256	56438	86	825	1.19	367	0.4863	1718	0.61514	1470	0.68484	1427	0.64463	1842	0.61201	1782	0.66726		-0.12884	-0.19854	-0.15833	-0.12571	-0.18096
BB20040	482.851	42008	87	500	1.33	454	0.85785	911	0.8655	805	0.89121	809	0.89336	1032	0.88472	1062	0.87131		-0.00765	-0.03336	-0.03551	-0.02687	-0.01346
BB20036	130.473	11873	91	138	1.12	102	0.76443	679	0.80835	507	0.8147	487	0.82369	896	0.78367	642	0.82163		-0.04392	-0.05027	-0.05926	-0.01924	-0.0572
BB20039	425.901	38757	91	444	1.63	415	0.87353	652	0.9025	606	0.92236	563	0.90573	839	0.90134	656	0.89293		-0.02897	-0.04883	-0.0322	-0.02781	-0.0194
BB30029	514.592	50430	98	555	1.22	445	0.7826	1416	0.78638	1326	0.81908	1264	0.80621	1623	0.77591	1646	0.80366		-0.00378	-0.03648	-0.02361	0.00669	-0.02106
BB30005	479.779	54215	113	518	1.12	371	0.67661	1362	0.79014	1285	0.82875	1257	0.8024	1498	0.74036	1521	0.78873		-0.11353	-0.15214	-0.12579	-0.06375	-0.11212
BB30001	468.009	54289	116	530	1.16	383	0.75759	1048	0.83024	967	0.85242	959	0.81915	1094	0.6982	1158	0.82986		-0.07265	-0.09483	-0.06156	0.05939	-0.07227
BB30021	218.471	30586	140	267	0.98	138	0.52988	613	0.59612	646	0.62524	608	0.59551	848	0.56556	923	0.59748		-0.06624	-0.09536	-0.06563	-0.03568	-0.0676
BB30003	407.387	57849	142	472	0.85	318	0.50568	970	0.48199	796	0.56426	769	0.54308	1107	0.46054	1139	0.50612		0.02369	-0.05858	-0.0374	0.04514	-0.00044

## Sheet: 3.num_seqs
cdd_id	ave_len	nres	num_sq	cols	RE	gsm_cols	GISMO	MAFFT	CLUSTAL	MUSCLE	Dialign	Kalign		vsMFT	vsCLO	vsMUS	vs DA	vs KA		nseqs	MAFFT	CLUSTAL-Ω	MUSCLE	DIALIGN	KALIGN
cd00029	912.74	45637	50	50	1.18	58	0.666	0.31969	0.40693	0.23786	0.26218	0.25493		0.34631	0.25907	0.42814	0.40382	0.41107		34.858	-0.0452235	-0.0842333	-0.0631901	-0.0272869	-0.0547551
cd00111	708.44	35422	50	44	1.42	81	0.36951	0.42634	0.4161	0.31322	0.39245	0.31817		-0.05683	-0.04659	0.05629	-0.02294	0.05134		62.1961	-0.0303221	-0.0191781	0.0223444	0.0236674	0.0180843
cd06560	357.02	17851	50	166	0.77	281	0.6072	0.66456	0.63105	0.64701	0.58317	0.55268		-0.05736	-0.02385	-0.03981	0.02403	0.05452		106.049	0.00748843	0.00225098	0.0372082	0.0442152	0.0297967
cd08048	234.1	11705	50	84	1.52	100	0.89581	0.92528	0.93608	0.91534	0.92625	0.89982		-0.02947	-0.04027	-0.01953	-0.03044	-0.00401		181.471	0.0616871	0.0351448	0.0803177	0.0673783	0.0550123
cd00107	70.2549	3583	51	33	1.08	42	0.80529	0.8664	0.78306	0.81803	0.7242	0.75353		-0.06111	0.02223	-0.01274	0.08109	0.05176		590.324	0.139931	0.131247	0.14826	0.115582	0.108767
cd00119	200.412	10221	51	124	1.6	119	0.81525	0.83975	0.82388	0.82373	0.77441	0.82384		-0.0245	-0.00863	-0.00848	0.04084	-0.00859
cd01292	485.902	24781	51	276	0.59	58	0.08654	0.23502	0.2503	0.1773	0.22142	0.19552		-0.14848	-0.16376	-0.09076	-0.13488	-0.10898
cd09727	221.667	11305	51	210	1.06	192	0.72643	0.81964	0.78023	0.78543	0.66711	0.70393		-0.09321	-0.0538	-0.059	0.05932	0.0225
cd14745	737.333	37604	51	329	1.31	510	0.83615	0.88856	0.86591	0.85771	0.81145	0.83437		-0.05241	-0.02976	-0.02156	0.0247	0.00178
cd15832	299.275	15263	51	279	1.28	284	0.92758	0.95788	0.95256	0.95035	0.84435	0.93539		-0.0303	-0.02498	-0.02277	0.08323	-0.00781
cd00127	358.731	18654	52	139	1.17	141	0.83803	0.87427	0.87164	0.84496	0.82906	0.7812		-0.03624	-0.03361	-0.00693	0.00897	0.05683
cd00178	203.808	10598	52	172	1.09	160	0.77457	0.86409	0.80832	0.77797	0.63061	0.76627		-0.08952	-0.03375	-0.0034	0.14396	0.0083
cd14438	356.654	18546	52	41	1.47	206	0.9485	0.96224	0.95271	0.92271	0.97449	0.87095		-0.01374	-0.00421	0.02579	-0.02599	0.07755
cd00003	250.547	13279	53	234	1.51	237	0.98088	0.98363	0.97725	0.97447	0.97117	0.97788		-0.00275	0.00363	0.00641	0.00971	0.003
cd00032	389.094	20622	53	244	1.27	234	0.83717	0.91639	0.91973	0.9042	0.86387	0.85106		-0.07922	-0.08256	-0.06703	-0.0267	-0.01389
cd00042	208.113	11030	53	101	1.01	82	0.47985	0.56801	0.42222	0.47267	0.4937	0.41613		-0.08816	0.05763	0.00718	-0.01385	0.06372
cd00580	124.491	6598	53	113	1.17	113	0.91947	0.9775	0.95334	0.95202	0.92533	0.95422		-0.05803	-0.03387	-0.03255	-0.00586	-0.03475
cd00588	408.17	21633	53	135	0.87	129	0.69443	0.75593	0.79485	0.70018	0.70392	0.67695		-0.0615	-0.10042	-0.00575	-0.00949	0.01748
cd12082	478.623	25367	53	422	0.68	419	0.65601	0.67761	0.66303	0.65111	0.5003	0.59477		-0.0216	-0.00702	0.0049	0.15571	0.06124
cd00014	920.37	49700	54	107	0.9	104	0.388	0.31787	0.29	0.25111	0.31603	0.31449		0.07013	0.098	0.13689	0.07197	0.07351
cd00528	253.074	13666	54	136	1.56	146	0.98007	0.98963	0.97698	0.98155	0.96903	0.96482		-0.00956	0.00309	-0.00148	0.01104	0.01525
cd13394	660.37	35660	54	618	0.94	549	0.62545	0.70826	0.70629	0.65038	0.61154	0.64293		-0.08281	-0.08084	-0.02493	0.01391	-0.01748
cd00633	140.945	7752	55	67	1.04	66	0.88857	0.91736	0.90177	0.87437	0.46482	0.86504		-0.02879	-0.0132	0.0142	0.42375	0.02353
cd09804	365.073	20079	55	121	1.35	130	0.94382	0.97478	0.97031	0.95126	0.91413	0.93961		-0.03096	-0.02649	-0.00744	0.02969	0.00421
cd00021	551.5	30884	56	39	1.24	186	0.70555	0.67632	0.64135	0.66504	0.62384	0.56777		0.02923	0.0642	0.04051	0.08171	0.13778
cd00513	140.161	7849	56	107	1.59	116	0.97409	0.97999	0.97048	0.97694	0.9756	0.96946		-0.0059	0.00361	-0.00285	-0.00151	0.00463
cd09233	1730.88	96929	56	356	1.04	713	0.72454	0.73019	0.82338	0.79536	0.68646	0.67809		-0.00565	-0.09884	-0.07082	0.03808	0.04645
cd12212	153.875	8617	56	115	1.32	139	0.91426	0.93651	0.92656	0.94769	0.87459	0.92342		-0.02225	-0.0123	-0.03343	0.03967	-0.00916
cd00501	217.316	12387	57	195	1.21	188	0.70262	0.73593	0.73103	0.72782	0.74627	0.71819		-0.03331	-0.02841	-0.0252	-0.04365	-0.01557
cd00591	100.263	5715	57	85	1.19	89	0.97008	0.96387	0.94342	0.95745	0.93183	0.96285		0.00621	0.02666	0.01263	0.03825	0.00723
cd02407	156.456	8918	57	115	1.42	116	0.94098	0.93328	0.92325	0.94217	0.92073	0.91873		0.0077	0.01773	-0.00119	0.02025	0.02225
cd06157	339.772	19367	57	166	0.8	209	0.73306	0.79708	0.80884	0.74053	0.81235	0.64566		-0.06402	-0.07578	-0.00747	-0.07929	0.0874
cd00052	844.172	48962	58	67	1.23	95	0.35971	0.37333	0.34147	0.26409	0.33644	0.27515		-0.01362	0.01824	0.09562	0.02327	0.08456
cd00087	563.983	32711	58	215	1.44	213	0.85959	0.8812	0.9289	0.88902	0.8349	0.87495		-0.02161	-0.06931	-0.02943	0.02469	-0.01536
cd00187	982.224	56969	58	444	1.47	431	0.87406	0.90806	0.91837	0.55488	0.88446	0.89256		-0.034	-0.04431	0.31918	-0.0104	-0.0185
cd00538	667.534	38717	58	127	0.7	90	0.42942	0.51439	0.50758	0.19021	0.42548	0.45416		-0.08497	-0.07816	0.23921	0.00394	-0.02474
cd00598	543.621	31530	58	325	0.75	244	0.48089	0.54634	0.56826	0.48117	0.42376	0.4914		-0.06545	-0.08737	-0.00028	0.05713	-0.01051
cd01081	323.983	18791	58	283	0.79	255	0.53783	0.58389	0.57161	0.53502	0.4443	0.51308		-0.04606	-0.03378	0.00281	0.09353	0.02475
cd01335	366.897	21280	58	204	0.51	84	0.16701	0.3194	0.32523	0.21971	0.19174	0.26352		-0.15239	-0.15822	-0.0527	-0.02473	-0.09651
cd07440	488.931	28358	58	113	0.89	123	0.6191	0.52648	0.52263	0.46883	0.52602	0.48215		0.09262	0.09647	0.15027	0.09308	0.13695
cd12144	552.69	32056	58	114	1.32	256	0.67799	0.83881	0.84862	0.81064	0.83928	0.8028		-0.16082	-0.17063	-0.13265	-0.16129	-0.12481
cd12843	240.517	13950	58	106	1.08	229	0.82295	0.84224	0.82407	0.79932	0.76768	0.8126		-0.01929	-0.00112	0.02363	0.05527	0.01035
cd06916	456.136	26912	59	72	1.86	81	0.94494	0.95386	0.95235	0.94086	0.9384	0.92273		-0.00892	-0.00741	0.00408	0.00654	0.02221
cd06919	126.644	7472	59	111	1.62	116	0.96267	0.97815	0.97981	0.97772	0.94307	0.96901		-0.01548	-0.01714	-0.01505	0.0196	-0.00634
cd09731	187.983	11091	59	141	0.88	144	0.64686	0.72266	0.68064	0.67219	0.61056	0.67877		-0.0758	-0.03378	-0.02533	0.0363	-0.03191
cd00015	681.183	40871	60	185	1.07	549	0.25741	0.2715	0.27181	0.27533	0.25969	0.26931		-0.01409	-0.0144	-0.01792	-0.00228	-0.0119
cd00361	382.833	22970	60	221	1.57	236	0.97228	0.97925	0.97623	0.96706	0.97442	0.96658		-0.00697	-0.00395	0.00522	-0.00214	0.0057
cd00719	270.317	16219	60	69	0.79	45	0.39527	0.56812	0.37923	0.28896	0.24393	0.45508		-0.17285	0.01604	0.10631	0.15134	-0.05981
cd11586	77.35	4641	60	54	0.87	59	0.9004	0.97137	0.96602	0.94465	0.96774	0.8528		-0.07097	-0.06562	-0.04425	-0.06734	0.0476
cd00181	510.295	31128	61	128	0.73	507	0.71041	0.76827	0.72902	0.77664	0.69456	0.6961		-0.05786	-0.01861	-0.06623	0.01585	0.01431
cd08768	472.77	28839	61	87	0.98	363	0.85607	0.93868	0.9252	0.92765	0.87961	0.92264		-0.08261	-0.06913	-0.07158	-0.02354	-0.06657
cd09652	257.393	15701	61	189	0.72	212	0.52576	0.56922	0.55438	0.52379	0.45518	0.43953		-0.04346	-0.02862	0.00197	0.07058	0.08623
cd11691	266.836	16277	61	107	0.84	204	0.34697	0.36703	0.33994	0.34701	0.29937	0.34856		-0.02006	0.00703	-4e-05	0.0476	-0.00159
cd15802	1443.49	88053	61	74	1.43	490	0.81825	0.86214	0.8435	0.84152	0.83722	0.84931		-0.04389	-0.02525	-0.02327	-0.01897	-0.03106
cd07307	603.79	37435	62	194	0.6	201	0.48894	0.29727	0.46089	0.14794	0.36804	0.37273		0.19167	0.02805	0.341	0.1209	0.11621
cd07323	507.581	31470	62	75	1.28	88	0.88047	0.91076	0.87449	0.40429	0.84971	0.84524		-0.03029	0.00598	0.47618	0.03076	0.03523
cd10316	632.903	39240	62	92	1.18	464	0.66353	0.78804	0.73291	0.72263	0.63575	0.70911		-0.12451	-0.06938	-0.0591	0.02778	-0.04558
cd00134	340.381	21444	63	219	0.81	220	0.64562	0.66657	0.6347	0.59391	0.60181	0.60536		-0.02095	0.01092	0.05171	0.04381	0.04026
cd00186	848.635	53464	63	417	1.07	521	0.77311	0.8339	0.7988	0.7926	0.80708	0.78126		-0.06079	-0.02569	-0.01949	-0.03397	-0.00815
cd00652	237.587	14968	63	173	1.57	178	0.95817	0.96775	0.97113	0.96996	0.93034	0.95366		-0.00958	-0.01296	-0.01179	0.02783	0.00451
cd14458	383.746	24176	63	105	1.25	196	0.86183	0.91533	0.86555	0.85167	0.84398	0.84534		-0.0535	-0.00372	0.01016	0.01785	0.01649
cd00022	475.892	30933	65	69	1.3	96	0.33547	0.39716	0.38655	0.40283	0.31314	0.3893		-0.06169	-0.05108	-0.06736	0.02233	-0.05383
cd03524	475.227	31365	66	75	0.62	0	0.001	0.19469	0.04418	0.02505	0.1122	0.01583		-0.19369	-0.04318	-0.02405	-0.1112	-0.01483
cd00010	188.343	12619	67	63	1.03	84	0.79693	0.82483	0.84296	0.81433	0.72608	0.75131		-0.0279	-0.04603	-0.0174	0.07085	0.04562
cd00160	1097.66	73543	67	180	0.88	316	0.69567	0.62456	0.74046	0.67425	0.55267	0.62275		0.07111	-0.04479	0.02142	0.143	0.07292
cd08010	359.597	24093	67	246	1.21	306	0.86773	0.90526	0.90628	0.85661	0.8754	0.85219		-0.03753	-0.03855	0.01112	-0.00767	0.01554
cd00136	451.853	30726	68	70	0.77	73	0.47575	0.40298	0.35302	0.26122	0.32378	0.40433		0.07277	0.12273	0.21453	0.15197	0.07142
cd00305	183.809	12499	68	144	1.21	137	0.70543	0.75807	0.76156	0.73122	0.70085	0.74204		-0.05264	-0.05613	-0.02579	0.00458	-0.03661
cd06534	513.397	34911	68	427	1.02	440	0.79585	0.82374	0.82297	0.80393	0.78593	0.78536		-0.02789	-0.02712	-0.00808	0.00992	0.01049
cd08044	713.5	48518	68	133	1.05	463	0.85887	0.87347	0.85417	0.85775	0.88409	0.86339		-0.0146	0.0047	0.00112	-0.02522	-0.00452
cd12962	1525.84	105283	69	95	1.37	554	0.20326	0.29595	0.264	0.30571	0.24024	0.21792		-0.09269	-0.06074	-0.10245	-0.03698	-0.01466
cd14251	654.87	45186	69	370	1.21	373	0.77468	0.82802	0.83298	0.80433	0.79225	0.78848		-0.05334	-0.0583	-0.02965	-0.01757	-0.0138
cd15481	595.855	41114	69	195	0.96	423	0.75975	0.80796	0.83925	0.7624	0.76195	0.74106		-0.04821	-0.0795	-0.00265	-0.0022	0.01869
cd00179	283.1	19817	70	152	1.24	229	0.73821	0.83761	0.85804	0.82488	0.85495	0.79886		-0.0994	-0.11983	-0.08667	-0.11674	-0.06065
cd00351	338.857	23720	70	219	1.4	212	0.79366	0.8561	0.81384	0.80128	0.81414	0.80572		-0.06244	-0.02018	-0.00762	-0.02048	-0.01206
cd00567	449.371	31456	70	370	0.87	368	0.71212	0.75887	0.77051	0.72513	0.70568	0.7202		-0.04675	-0.05839	-0.01301	0.00644	-0.00808
cd00651	281.3	19691	70	121	0.75	85	0.19121	0.28915	0.25902	0.19173	0.21924	0.11124		-0.09794	-0.06781	-0.00052	-0.02803	0.07997
cd01614	92.7286	6491	70	83	1.23	81	0.9213	0.94395	0.9317	0.93509	0.86629	0.91423		-0.02265	-0.0104	-0.01379	0.05501	0.00707
cd06071	2133.4	149338	70	277	1.37	335	0.75136	0.79121	0.85829	0.68824	0.82913	0.8065		-0.03985	-0.10693	0.06312	-0.07777	-0.05514
cd11377	748.2	52374	70	138	0.91	467	0.78887	0.82158	0.81728	0.80316	0.82854	0.75203		-0.03271	-0.02841	-0.01429	-0.03967	0.03684
cd11655	696.786	48775	70	57	1.16	136	0.21777	0.39668	0.32695	0.28553	0.44029	0.36937		-0.17891	-0.10918	-0.06776	-0.22252	-0.1516
cd12934	581.014	40671	70	37	1.31	52	0.94516	0.91178	0.83229	0.42013	0.92326	0.7903		0.03338	0.11287	0.52503	0.0219	0.15486
cd12935	645.586	45191	70	36	1.34	174	0.93444	0.93109	0.92969	0.73241	0.89079	0.84133		0.00335	0.00475	0.20203	0.04365	0.09311
cd00073	229.789	16315	71	89	1.4	155	0.79085	0.82681	0.85856	0.7721	0.77354	0.78302		-0.03596	-0.06771	0.01875	0.01731	0.00783
cd00146	2157.34	153171	71	81	0.78	132	0.08437	0.03614	0.05894	0.02326	0.05439	0.04096		0.04823	0.02543	0.06111	0.02998	0.04341
cd00195	314.408	22323	71	141	1.16	146	0.77248	0.74912	0.77489	0.77594	0.70981	0.79795		0.02336	-0.00241	-0.00346	0.06267	-0.02547
cd07828	220.042	15623	71	148	1.12	153	0.8324	0.85	0.82979	0.7711	0.74458	0.70374		-0.0176	0.00261	0.0613	0.08782	0.12866
cd12870	94.8889	6832	72	66	1.02	74	0.79025	0.78768	0.78608	0.72374	0.76437	0.70357		0.00257	0.00417	0.06651	0.02588	0.08668
cd00115	168.671	12313	73	141	1.1	126	0.7605	0.81864	0.70063	0.7892	0.69463	0.76923		-0.05814	0.05987	-0.0287	0.06587	-0.00873
cd00350	164.315	11995	73	36	1.5	34	0.80518	0.8648	0.63531	0.71712	0.86596	0.78415		-0.05962	0.16987	0.08806	-0.06078	0.02103
cd00472	130.014	9491	73	54	1.66	60	0.96887	0.9825	0.98403	0.97355	0.99139	0.97552		-0.01363	-0.01516	-0.00468	-0.02252	-0.00665
cd00504	1048.9	76570	73	156	1.34	175	0.76787	0.85919	0.68793	0.84962	0.76413	0.89125		-0.09132	0.07994	-0.08175	0.00374	-0.12338
cd06171	256.712	18740	73	55	1.03	156	0.97082	0.99191	0.9597	0.99509	0.97749	0.96055		-0.02109	0.01112	-0.02427	-0.00667	0.01027
cd09030	130.822	9550	73	102	0.93	121	0.75732	0.78041	0.77609	0.77919	0.67587	0.75446		-0.02309	-0.01877	-0.02187	0.08145	0.00286
cd09916	164.932	12040	73	96	0.91	114	0.92288	0.9543	0.95086	0.95059	0.88327	0.92802		-0.03142	-0.02798	-0.02771	0.03961	-0.00514
cd13433	1560.33	113904	73	54	1.52	838	0.90061	0.88572	0.9046	0.88699	0.89412	0.88168		0.01489	-0.00399	0.01362	0.00649	0.01893
cd00384	330.014	24421	74	314	1.75	318	0.97146	0.97659	0.98213	0.97677	0.97253	0.97216		-0.00513	-0.01067	-0.00531	-0.00107	-0.0007
cd02062	253.324	18746	74	158	0.86	157	0.73808	0.55857	0.79214	0.7265	0.70015	0.7557		0.17951	-0.05406	0.01158	0.03793	-0.01762
cd11684	1889.03	139788	74	392	0.93	406	0.72591	0.75268	0.81418	0.76457	0.79349	0.65793		-0.02677	-0.08827	-0.03866	-0.06758	0.06798
cd11308	822.733	61705	75	76	1.38	377	0.59213	0.61758	0.42859	0.55666	0.48874	0.556		-0.02545	0.16354	0.03547	0.10339	0.03613
cd00253	1173.42	89180	76	185	0.8	479	0.4963	0.48002	0.54505	0.49235	0.38982	0.39513		0.01628	-0.04875	0.00395	0.10648	0.10117
cd04519	1143.03	86870	76	257	0.66	269	0.46022	0.36387	0.49075	0.28837	0.41184	0.30874		0.09635	-0.03053	0.17185	0.04838	0.15148
cd11378	215.408	16371	76	113	0.99	125	0.81948	0.86925	0.6744	0.8223	0.71585	0.8297		-0.04977	0.14508	-0.00282	0.10363	-0.01022
cd00020	797.833	62231	78	120	0.72	317	0.09389	0.08398	0.09259	0.07816	0.05464	0.0887		0.00991	0.0013	0.01573	0.03925	0.00519
cd00081	898.449	70079	78	311	0.55	149	0.30703	0.38366	0.32409	0.06429	0.24663	0.11976		-0.07663	-0.01706	0.24274	0.0604	0.18727
cd00138	547.923	42738	78	119	0.64	119	0.26457	0.30256	0.24186	0.10394	0.1643	0.18609		-0.03799	0.02271	0.16063	0.10027	0.07848
cd00537	380.684	30074	79	274	1.04	260	0.74518	0.80811	0.78575	0.78458	0.75464	0.74791		-0.06293	-0.04057	-0.0394	-0.00946	-0.00273
cd00577	281.911	22271	79	249	0.89	247	0.77556	0.7666	0.71386	0.75166	0.6896	0.75509		0.00896	0.0617	0.0239	0.08596	0.02047
cd06550	331.241	26168	79	261	0.8	261	0.70405	0.77697	0.79049	0.78139	0.7635	0.70999		-0.07292	-0.08644	-0.07734	-0.05945	-0.00594
cd00117	220.662	17653	80	81	1.06	112	0.37777	0.49518	0.49219	0.35922	0.38423	0.41321		-0.11741	-0.11442	0.01855	-0.00646	-0.03544
cd07980	321.15	25692	80	123	0.98	225	0.68448	0.83291	0.75965	0.72773	0.67788	0.68071		-0.14843	-0.07517	-0.04325	0.0066	0.00377
cd12208	155.775	12462	80	150	1.25	150	0.96497	0.97436	0.97575	0.97565	0.97202	0.9674		-0.00939	-0.01078	-0.01068	-0.00705	-0.00243
cd06222	484.917	40733	84	121	0.87	132	0.67027	0.71441	0.50681	0.64979	0.65584	0.6169		-0.04414	0.16346	0.02048	0.01443	0.05337
cd07976	334.235	28410	85	316	0.75	176	0.40658	0.45499	0.45612	0.42023	0.41963	0.40195		-0.04841	-0.04954	-0.01365	-0.01305	0.00463
cd00191	1411.33	121374	86	66	1.15	73	0.21672	0.21423	0.20844	0.14649	0.12095	0.11541		0.00249	0.00828	0.07023	0.09577	0.10131
cd00413	379.477	32635	86	212	0.8	182	0.57073	0.65963	0.586	0.48092	0.47704	0.46492		-0.0889	-0.01527	0.08981	0.09369	0.10581
cd00322	396.184	34468	87	223	0.7	213	0.59115	0.63767	0.60261	0.58087	0.44712	0.54753		-0.04652	-0.01146	0.01028	0.14403	0.04362
cd06845	231.31	20124	87	144	0.88	150	0.72295	0.77416	0.75209	0.73192	0.72646	0.70559		-0.05121	-0.02914	-0.00897	-0.00351	0.01736
cd00088	836.011	73569	88	97	0.8	233	0.00285	0.29392	0.27663	0.29064	0.5233	0.3387		-0.29107	-0.27378	-0.28779	-0.52045	-0.33585
cd00212	513.056	45662	89	78	1.22	313	0.09735	0.44521	0.82505	0.32055	0.81609	0.4082		-0.34786	-0.7277	-0.2232	-0.71874	-0.31085
cd00466	149.411	13447	90	140	1.59	141	0.9848	0.99056	0.98412	0.98443	0.96344	0.97143		-0.00576	0.00068	0.00037	0.02136	0.01337
cd06224	1098.91	98902	90	122	0.75	360	0.4823	0.50094	0.29558	0.58762	0.45191	0.39739		-0.01864	0.18672	-0.10532	0.03039	0.08491
cd00200	633.549	57653	91	289	0.87	293	0.39905	0.33075	0.24676	0.33282	0.10213	0.37363		0.0683	0.15229	0.06623	0.29692	0.02542
cd00412	223.374	20327	91	155	1.42	160	0.92379	0.92354	0.9235	0.90819	0.82135	0.90434		0.00025	0.00029	0.0156	0.10244	0.01945
cd00070	297.707	27389	92	127	1.01	130	0.55097	0.56813	0.47918	0.51377	0.39767	0.56458		-0.01716	0.07179	0.0372	0.1533	-0.01361
cd00172	424.793	39081	92	364	0.96	359	0.83971	0.88243	0.8649	0.8506	0.78667	0.82462		-0.04272	-0.02519	-0.01089	0.05304	0.01509
cd00317	284.859	26207	92	146	1.1	138	0.7251	0.76814	0.70897	0.73248	0.66109	0.67954		-0.04304	0.01613	-0.00738	0.06401	0.04556
cd00109	886.489	83330	94	54	1.29	57	0.30792	0.2777	0.31504	0.27008	0.29292	0.26297		0.03022	-0.00712	0.03784	0.015	0.04495
cd01635	430.234	40442	94	313	0.47	251	0.29039	0.33613	0.33539	0.3093	0.27036	0.28639		-0.04574	-0.045	-0.01891	0.02003	0.004
cd00449	319.979	30398	95	255	0.98	261	0.78748	0.82686	0.79154	0.81993	0.68696	0.76579		-0.03938	-0.00406	-0.03245	0.10052	0.02169
cd11660	419.916	39892	95	50	1.41	52	0.8564	0.67132	0.82166	0.58902	0.85141	0.77378		0.18508	0.03474	0.26738	0.00499	0.08262
cd00374	263.247	25535	97	195	0.96	168	0.61941	0.73973	0.72636	0.70432	0.63986	0.67356		-0.12032	-0.10695	-0.08491	-0.02045	-0.05415
cd14660	369.825	35873	97	105	1.22	185	0.89732	0.94139	0.93602	0.90361	0.86587	0.85254		-0.04407	-0.0387	-0.00629	0.03145	0.04478
cd00320	118.48	11611	98	93	1.21	90	0.81967	0.88272	0.85839	0.82681	0.77391	0.82627		-0.06305	-0.03872	-0.00714	0.04576	-0.0066
cd01291	483.551	47388	98	326	0.56	205	0.24126	0.36398	0.32335	0.31526	0.33675	0.32423		-0.12272	-0.08209	-0.074	-0.09549	-0.08297
cd08026	122.163	11972	98	102	1.1	106	0.94058	0.97031	0.97225	0.96509	0.96283	0.95522		-0.02973	-0.03167	-0.02451	-0.02225	-0.01464
cd14262	237.495	23512	99	173	0.77	199	0.62978	0.6973	0.64851	0.63493	0.66367	0.65561		-0.06752	-0.01873	-0.00515	-0.03389	-0.02583
cd01037	262.6	26260	100	78	0.62	100	0.35001	0.25037	0.20931	0.24057	0.2153	0.24492		0.09964	0.1407	0.10944	0.13471	0.10509
cd08774	314.32	31432	100	225	1.29	229	0.88646	0.8652	0.91546	0.90348	0.87822	0.87375		0.02126	-0.029	-0.01702	0.00824	0.01271
cd11296	631.21	63121	100	338	0.53	235	0.43488	0.32923	0.46526	0.28307	0.40016	0.31551		0.10565	-0.03038	0.15181	0.03472	0.11937
cd11709	1688.43	168843	100	117	0.85	121	0.54337	0.32429	0.36434	0.15507	0.33426	0.34815		0.21908	0.17903	0.3883	0.20911	0.19522
cd14263	135.455	13681	101	106	1.12	115	0.9701	0.96246	0.98841	0.98562	0.96762	0.97405		0.00764	-0.01831	-0.01552	0.00248	-0.00395
cd14798	871.782	88050	101	124	0.92	483	0.69865	0.69683	0.70318	0.61612	0.71326	0.74193		0.00182	-0.00453	0.08253	-0.01461	-0.04328
cd00047	907.069	92521	102	231	1.23	269	0.61698	0.59886	0.58898	0.67136	0.46606	0.60042		0.01812	0.028	-0.05438	0.15092	0.01656
cd00618	209.216	21340	102	81	0.96	80	0.52562	0.57962	0.62757	0.49759	0.67333	0.58888		-0.054	-0.10195	0.02803	-0.14771	-0.06326
cd14785	391.549	39938	102	371	1.09	361	0.79443	0.81675	0.82678	0.82767	0.7953	0.82299		-0.02232	-0.03235	-0.03324	-0.00087	-0.02856
cd00205	1495.4	154026	103	177	0.77	202	0.26065	0.24524	0.2516	0.23441	0.2213	0.22296		0.01541	0.00905	0.02624	0.03935	0.03769
cd01066	379.495	39088	103	208	0.7	248	0.59846	0.57206	0.58451	0.58103	0.57514	0.59834		0.0264	0.01395	0.01743	0.02332	0.00012
cd02440	370.214	38132	103	142	0.51	100	0.47839	0.21674	0.30458	0.32672	0.30908	0.29902		0.26165	0.17381	0.15167	0.16931	0.17937
cd08168	276.728	28503	103	87	0.97	83	0.43799	0.3609	0.36088	0.39591	0.18648	0.18762		0.07709	0.07711	0.04208	0.25151	0.25037
cd09487	489.194	50387	103	56	0.88	60	0.71764	0.5694	0.7104	0.31318	0.64979	0.55852		0.14824	0.00724	0.40446	0.06785	0.15912
cd11375	274.699	28294	103	173	1	168	0.72117	0.69801	0.72464	0.72729	0.6502	0.71816		0.02316	-0.00347	-0.00612	0.07097	0.00301
cd00241	614.019	63858	104	159	0.42	113	0.16734	0.03311	0.08301	0.02812	0.13641	0.10966		0.13423	0.08433	0.13922	0.03093	0.05768
cd00483	236.346	24580	104	128	1.31	155	0.93935	0.94572	0.92414	0.94831	0.915	0.90803		-0.00637	0.01521	-0.00896	0.02435	0.03132
cd00051	282.8	29694	105	63	0.99	70	0.42333	0.36377	0.43099	0.37426	0.32534	0.36038		0.05956	-0.00766	0.04907	0.09799	0.06295
cd00161	577.2	60606	105	123	0.79	117	0.40814	0.34333	0.42569	0.3587	0.20213	0.40159		0.06481	-0.01755	0.04944	0.20601	0.00655
cd00321	420.476	44150	105	159	1.19	171	0.85187	0.86199	0.86414	0.8769	0.84099	0.86719		-0.01012	-0.01227	-0.02503	0.01088	-0.01532
cd06920	742.571	77970	105	117	0.8	193	0.174	0.15982	0.15953	0.15108	0.11111	0.13816		0.01418	0.01447	0.02292	0.06289	0.03584
cd07026	125.133	13139	105	106	1.4	110	0.97689	0.98545	0.98852	0.98106	0.98623	0.98574		-0.00856	-0.01163	-0.00417	-0.00934	-0.00885
cd00371	656.217	69559	106	63	1.05	70	0.50412	0.52267	0.48128	0.5497	0.32682	0.45297		-0.01855	0.02284	-0.04558	0.1773	0.05115
cd10315	1286.16	138905	108	100	0.96	676	0.28442	0.30524	0.32139	0.28926	0.17076	0.29515		-0.02082	-0.03697	-0.00484	0.11366	-0.01073
cd00164	735.477	80167	109	65	0.87	73	0.11775	0.25008	0.22183	0.10879	0.16704	0.11967		-0.13233	-0.10408	0.00896	-0.04929	-0.00192
cd00170	535.555	58911	110	157	0.71	175	0.61934	0.5112	0.54837	0.50593	0.54035	0.55456		0.10814	0.07097	0.11341	0.07899	0.06478
cd00211	377.491	41524	110	136	0.89	139	0.83525	0.78537	0.81052	0.77925	0.64204	0.75956		0.04988	0.02473	0.056	0.19321	0.07569
cd00641	345.518	38007	110	193	1.42	191	0.89037	0.8865	0.90695	0.87567	0.85433	0.87497		0.00387	-0.01658	0.0147	0.03604	0.0154
cd00140	378.741	42419	112	365	0.98	361	0.89632	0.8928	0.88525	0.9205	0.85116	0.88615		0.00352	0.01107	-0.02418	0.04516	0.01017
cd00562	230.58	25825	112	102	0.85	107	0.84009	0.79631	0.84463	0.78423	0.75403	0.78746		0.04378	-0.00454	0.05586	0.08606	0.05263
cd00400	564.212	63756	113	385	0.84	411	0.79066	0.75563	0.8213	0.80007	0.81637	0.78152		0.03503	-0.03064	-0.00941	-0.02571	0.00914
cd00488	114.327	12919	113	76	1.31	92	0.95192	0.96093	0.96622	0.96364	0.92271	0.96433		-0.00901	-0.0143	-0.01172	0.02921	-0.01241
cd00653	1227.25	138679	113	1088	1.09	875	0.65266	0.70791	0.68115	0.67814	0.71548	0.6609		-0.05525	-0.02849	-0.02548	-0.06282	-0.00824
cd03127	257.283	29073	113	90	0.83	194	0.72324	0.65378	0.71662	0.71478	0.62723	0.67194		0.06946	0.00662	0.00846	0.09601	0.0513
cd00110	1992.74	227172	114	151	0.75	247	0.15313	0.13484	0.10392	0.11187	0.0599	0.10627		0.01829	0.04921	0.04126	0.09323	0.04686
cd00185	635.912	72494	114	85	0.91	92	0.5765	0.45723	0.46536	0.45097	0.33635	0.5156		0.11927	0.11114	0.12553	0.24015	0.0609
cd07765	548.298	62506	114	40	1.27	84	0.71537	0.69397	0.60413	0.3605	0.47435	0.34586		0.0214	0.11124	0.35487	0.24102	0.36951
cd00554	231.426	26614	115	153	1.44	157	0.97029	0.95461	0.96903	0.95379	0.93335	0.9685		0.01568	0.00126	0.0165	0.03694	0.00179
cd00945	266.271	31420	118	200	0.89	205	0.62707	0.66212	0.58218	0.64448	0.58218	0.61896		-0.03505	0.04489	-0.01741	0.04489	0.00811
cd00067	714.563	85033	119	36	1.34	50	0.89579	0.81168	0.85848	0.77002	0.64636	0.83012		0.08411	0.03731	0.12577	0.24943	0.06567
cd00367	297.538	35407	119	77	1.1	83	0.94092	0.92929	0.89048	0.93436	0.93446	0.93169		0.01163	0.05044	0.00656	0.00646	0.00923
cd09725	93.3471	11295	121	79	1.19	87	0.89225	0.8938	0.90097	0.88983	0.82375	0.86498		-0.00155	-0.00872	0.00242	0.0685	0.02727
cd00024	1052.53	128409	122	55	0.91	93	0.48028	0.24647	0.29182	0.23276	0.30137	0.24513		0.23381	0.18846	0.24752	0.17891	0.23515
cd00085	312.869	38170	122	58	0.81	57	0.60908	0.42581	0.53982	0.22571	0.55637	0.51193		0.18327	0.06926	0.38337	0.05271	0.09715
cd00222	1695.94	206905	122	92	1.09	420	0.10921	0.11127	0.13147	0.0918	0.05967	0.07236		-0.00206	-0.02226	0.01741	0.04954	0.03685
cd00296	414.361	50552	122	219	0.98	223	0.63934	0.62864	0.68456	0.6258	0.62073	0.60328		0.0107	-0.04522	0.01354	0.01861	0.03606
cd06559	252.377	30790	122	208	1.21	207	0.85847	0.81133	0.85593	0.83671	0.8262	0.83195		0.04714	0.00254	0.02176	0.03227	0.02652
cd13777	431.09	52593	122	128	0.98	298	0.72502	0.66714	0.73667	0.73961	0.60002	0.70577		0.05788	-0.01165	-0.01459	0.125	0.01925
cd13778	455.21	56446	124	155	0.84	319	0.64725	0.6195	0.63429	0.65017	0.57847	0.65421		0.02775	0.01296	-0.00292	0.06878	-0.00696
cd00012	430.08	53760	125	303	0.44	115	0.15256	0.17134	0.22647	0.16236	0.13039	0.16359		-0.01878	-0.07391	-0.0098	0.02217	-0.01103
cd02065	534.04	66755	125	125	0.83	109	0.42184	0.50344	0.56768	0.45967	0.50582	0.56739		-0.0816	-0.14584	-0.03783	-0.08398	-0.14555
cd09693	238.976	30111	126	204	0.68	140	0.4086	0.42441	0.49822	0.47721	0.47679	0.49816		-0.01581	-0.08962	-0.06861	-0.06819	-0.08956
cd00209	206.648	26451	128	157	1.18	155	0.85437	0.79852	0.80457	0.82989	0.75793	0.80733		0.05585	0.0498	0.02448	0.09644	0.04704
cd00387	156.744	20220	129	125	1.15	122	0.82607	0.84204	0.83124	0.84698	0.82269	0.83085		-0.01597	-0.00517	-0.02091	0.00338	-0.00478
cd00594	540.86	69771	129	270	0.82	262	0.70516	0.64849	0.73535	0.6841	0.65152	0.70192		0.05667	-0.03019	0.02106	0.05364	0.00324
cd01391	479.295	61829	129	279	0.5	244	0.5006	0.19185	0.39038	0.16098	0.33221	0.41317		0.30875	0.11022	0.33962	0.16839	0.08743
cd00079	784.008	102705	131	131	0.83	343	0.69246	0.6219	0.61964	0.55802	0.54946	0.40658		0.07056	0.07282	0.13444	0.143	0.28588
cd00101	143.159	18897	132	82	0.86	66	0.6224	0.58177	0.67703	0.58961	0.61995	0.60772		0.04063	-0.05463	0.03279	0.00245	0.01468
cd00336	173.158	23030	133	105	1.12	109	0.93919	0.9008	0.92936	0.88552	0.9247	0.92564		0.03839	0.00983	0.05367	0.01449	0.01355
cd00392	173.677	23099	133	114	1.3	108	0.75488	0.83574	0.86797	0.89613	0.93442	0.84779		-0.08086	-0.11309	-0.14125	-0.17954	-0.09291
cd00568	574.053	76349	133	168	0.88	506	0.73917	0.65594	0.5925	0.63073	0.72763	0.65133		0.08323	0.14667	0.10844	0.01154	0.08784
cd00657	219.88	29244	133	126	0.63	133	0.77238	0.75956	0.47717	0.7198	0.564	0.61538		0.01282	0.29521	0.05258	0.20838	0.157
cd00009	655.694	87863	134	150	0.62	139	0.33619	0.2428	0.29931	0.19782	0.23971	0.28889		0.09339	0.03688	0.13837	0.09648	0.0473
cd01659	302.284	40506	134	69	0.48	0	0.001	0.08595	0.07935	0.03073	0.11995	0.18983		-0.08495	-0.07835	-0.02973	-0.11895	-0.18883
cd07066	1413.91	189464	134	118	0.94	111	0.33819	0.32072	0.30504	0.28578	0.22861	0.33525		0.01747	0.03315	0.05241	0.10958	0.00294
cd10148	99.0672	13275	134	80	1.16	84	0.90718	0.90916	0.8949	0.9212	0.84062	0.89757		-0.00198	0.01228	-0.01402	0.06656	0.00961
cd00201	740.133	99918	135	31	1.29	34	0.44998	0.38231	0.37734	0.23934	0.30613	0.1965		0.06767	0.07264	0.21064	0.14385	0.25348
cd00213	264.23	35671	135	88	1.37	91	0.91998	0.92004	0.913	0.91907	0.82522	0.9153		-6e-05	0.00698	0.00091	0.09476	0.00468
cd00299	266.874	36028	135	100	0.52	179	0.56754	0.38687	0.48078	0.52979	0.415	0.53907		0.18067	0.08676	0.03775	0.15254	0.02847
cd00432	180.706	24576	136	103	1.06	114	0.79726	0.78504	0.77938	0.76918	0.82376	0.77372		0.01222	0.01788	0.02808	-0.0265	0.02354
cd11380	210.309	28602	136	138	1.48	119	0.73175	0.78216	0.83736	0.77969	0.83014	0.77445		-0.05041	-0.10561	-0.04794	-0.09839	-0.0427
cd00143	507.239	69999	138	257	0.83	230	0.68122	0.61174	0.67526	0.71293	0.5946	0.63969		0.06948	0.00596	-0.03171	0.08662	0.04153
cd00349	160.616	22165	138	131	1.32	138	0.92412	0.91077	0.91751	0.90246	0.89462	0.91208		0.01335	0.00661	0.02166	0.0295	0.01204
cd06911	292.681	40390	138	86	1.03	205	0.84185	0.77383	0.82577	0.71658	0.74201	0.74795		0.06802	0.01608	0.12527	0.09984	0.0939
cd09212	648.326	89469	138	96	0.71	82	0.56954	0.37187	0.56125	0.21496	0.47596	0.46702		0.19767	0.00829	0.35458	0.09358	0.10252
cd00056	290.028	40894	141	154	0.86	172	0.67681	0.70543	0.69554	0.70427	0.6509	0.69438		-0.02862	-0.01873	-0.02746	0.02591	-0.01757
cd00060	712.789	101216	142	102	0.75	95	0.53268	0.33265	0.40571	0.14971	0.39467	0.31901		0.20003	0.12697	0.38297	0.13801	0.21367
cd00102	1463.68	207842	142	89	0.72	121	0.2288	0.14527	0.20202	0.09346	0.15606	0.16597		0.08353	0.02678	0.13534	0.07274	0.06283
cd07914	218.606	31042	142	191	1.56	192	0.97812	0.97218	0.97125	0.9787	0.94521	0.96775		0.00594	0.00687	-0.00058	0.03291	0.01037
cd09634	356.183	50578	142	318	0.94	299	0.81064	0.82016	0.86098	0.82349	0.79382	0.80499		-0.00952	-0.05034	-0.01285	0.01682	0.00565
cd00552	165.594	23680	143	91	1.05	99	0.93595	0.9301	0.91215	0.91495	0.83181	0.86493		0.00585	0.0238	0.021	0.10414	0.07102
cd00069	147.736	21274	144	95	1.32	114	0.87609	0.90696	0.90957	0.89285	0.78657	0.90903		-0.03087	-0.03348	-0.01676	0.08952	-0.03294
cd07304	375.771	54111	144	344	1.39	340	0.91851	0.91665	0.94358	0.93358	0.93895	0.92217		0.00186	-0.02507	-0.01507	-0.02044	-0.00366
cd00027	861.048	124852	145	72	0.66	77	0.3131	0.04256	0.07946	0.03631	0.16398	0.07683		0.27054	0.23364	0.27679	0.14912	0.23627
cd00756	172.124	24958	145	124	1.2	133	0.92943	0.91258	0.90597	0.90453	0.87902	0.92309		0.01685	0.02346	0.0249	0.05041	0.00634
cd00083	385.74	56318	146	60	0.91	63	0.78883	0.65069	0.80608	0.4052	0.55721	0.62996		0.13814	-0.01725	0.38363	0.23162	0.15887
cd00421	270.374	39745	147	152	1.01	157	0.73421	0.74787	0.76215	0.71047	0.67476	0.71487		-0.01366	-0.02794	0.02374	0.05945	0.01934
cd00838	352.44	52866	150	199	0.44	143	0.3883	0.24352	0.36397	0.29724	0.31161	0.32324		0.14478	0.02433	0.09106	0.07669	0.06506
cd00882	344.293	51644	150	160	0.66	151	0.60381	0.48895	0.55715	0.46639	0.49197	0.43183		0.11486	0.04666	0.13742	0.11184	0.17198
cd00446	205.358	31009	151	136	1.13	174	0.92602	0.9082	0.94926	0.95044	0.93835	0.94049		0.01782	-0.02324	-0.02442	-0.01233	-0.01447
cd03467	273.353	41823	153	98	0.78	97	0.58438	0.50522	0.61047	0.55562	0.5202	0.53946		0.07916	-0.02609	0.02876	0.06418	0.04492
cd00316	500.708	77109	154	403	0.86	402	0.68072	0.70371	0.39659	0.69399	0.37809	0.68218		-0.02299	0.28413	-0.01327	0.30263	-0.00146
cd00462	198.169	30518	154	171	1.25	183	0.90505	0.88949	0.91125	0.90068	0.9	0.9089		0.01556	-0.0062	0.00437	0.00505	-0.00385
cd05992	547.312	84286	154	81	0.79	76	0.68257	0.38767	0.21526	0.26969	0.46708	0.28009		0.2949	0.46731	0.41288	0.21549	0.40248
cd06257	407.604	62771	154	55	1.24	69	0.90364	0.80201	0.84077	0.76469	0.84493	0.84528		0.10163	0.06287	0.13895	0.05871	0.05836
cd00048	571.574	88594	155	68	0.91	71	0.46566	0.32569	0.32515	0.24816	0.33606	0.30607		0.13997	0.14051	0.2175	0.1296	0.15959
cd00487	184.603	28798	156	140	1.24	157	0.88955	0.87079	0.91423	0.89655	0.85643	0.87416		0.01876	-0.02468	-0.007	0.03312	0.01539
cd01433	170.468	26593	156	112	1.16	130	0.78991	0.78166	0.79234	0.7692	0.80291	0.77771		0.00825	-0.00243	0.02071	-0.013	0.0122
cd03587	388.083	60541	156	41	1.23	50	0.90253	0.84751	0.91973	0.94237	0.93412	0.89726		0.05502	-0.0172	-0.03984	-0.03159	0.00527
cd12927	150.827	23529	156	103	0.89	106	0.79119	0.76329	0.81754	0.77787	0.72984	0.78985		0.0279	-0.02635	0.01332	0.06135	0.00134
cd00064	1210.89	193742	160	49	0.92	221	0.04769	0.06698	0.0644	0.06007	0.04619	0.06795		-0.01929	-0.01671	-0.01238	0.0015	-0.02026
cd05819	688.013	110082	160	271	0.84	219	0.27675	0.27451	0.21609	0.27975	0.11492	0.39882		0.00224	0.06066	-0.003	0.16183	-0.12207
cd02153	554.82	89326	161	98	1.12	103	0.86967	0.87387	0.88552	0.47542	0.74662	0.4678		-0.0042	-0.01585	0.39425	0.12305	0.40187
cd02439	364.342	58659	161	315	1.1	277	0.62762	0.78352	0.85516	0.84328	0.82983	0.8195		-0.1559	-0.22754	-0.21566	-0.20221	-0.19188
cd00397	343.663	56017	163	166	0.63	177	0.57446	0.43889	0.51048	0.56167	0.4732	0.44335		0.13557	0.06398	0.01279	0.10126	0.13111
cd00531	228.344	37220	163	127	0.58	115	0.37833	0.34028	0.28805	0.36785	0.37263	0.33445		0.03805	0.09028	0.01048	0.0057	0.04388
cd00382	254.311	41707	164	159	1	173	0.75969	0.74348	0.78532	0.77543	0.73436	0.72278		0.01621	-0.02563	-0.01574	0.02533	0.03691
cd00198	854.849	141905	166	161	0.54	168	0.42965	0.09753	0.09041	0.07419	0.15292	0.24694		0.33212	0.33924	0.35546	0.27673	0.18271
cd06971	173.756	29191	168	143	1.02	144	0.77335	0.7121	0.77677	0.75141	0.76229	0.68872		0.06125	-0.00342	0.02194	0.01106	0.08463
cd00176	2740.02	463063	169	213	0.54	920	0.01697	0.02624	0.02008	0.02768	0.01404	0.02595		-0.00927	-0.00311	-0.01071	0.00293	-0.00898
cd00386	273.382	46475	170	186	0.98	189	0.7953	0.73301	0.81847	0.7632	0.81685	0.78913		0.06229	-0.02317	0.0321	-0.02155	0.00617
cd00167	625.602	106978	171	45	0.94	54	0.33757	0.12132	0.23741	0.11035	0.17756	0.19317		0.21625	0.10016	0.22722	0.16001	0.1444
cd01425	266.953	45649	171	211	1.2	183	0.87114	0.92225	0.93442	0.93236	0.91833	0.93453		-0.05111	-0.06328	-0.06122	-0.04719	-0.06339
cd00741	479.497	82953	173	152	0.67	161	0.36641	0.40988	0.46121	0.40123	0.47714	0.39441		-0.04347	-0.0948	-0.03482	-0.11073	-0.028
cd00355	129.557	22543	174	53	1.15	57	0.99505	0.9319	0.99654	0.96496	0.99184	0.97647		0.06315	-0.00149	0.03009	0.00321	0.01858
cd00427	81.9655	14262	174	57	1.07	62	0.9693	0.96652	0.98945	0.9425	0.94598	0.96611		0.00278	-0.02015	0.0268	0.02332	0.00319
cd06561	243.12	42546	175	198	0.76	199	0.64472	0.65044	0.68919	0.6655	0.61764	0.63768		-0.00572	-0.04447	-0.02078	0.02708	0.00704
cd00326	363.299	64304	177	227	1.07	215	0.74014	0.72603	0.74307	0.76929	0.6526	0.7554		0.01411	-0.00293	-0.02915	0.08754	-0.01526
cd00677	475.056	84085	177	46	1.07	74	0.35993	0.48112	0.41653	0.4615	0.52842	0.47512		-0.12119	-0.0566	-0.10157	-0.16849	-0.11519
cd06974	349.249	61817	177	163	0.9	145	0.45442	0.52282	0.52062	0.49363	0.33086	0.48589		-0.0684	-0.0662	-0.03921	0.12356	-0.03147
cd00190	374.011	66574	178	232	1.07	215	0.80773	0.76231	0.8207	0.81061	0.67861	0.7648		0.04542	-0.01297	-0.00288	0.12912	0.04293
cd00090	198.078	35456	179	77	0.72	78	0.68565	0.51143	0.66314	0.62951	0.60131	0.67853		0.17422	0.02251	0.05614	0.08434	0.00712
cd00338	470.167	84630	180	137	0.79	211	0.77321	0.68234	0.72362	0.74163	0.66603	0.71609		0.09087	0.04959	0.03158	0.10718	0.05712
cd00159	799.646	144736	181	169	0.79	186	0.76702	0.63028	0.68503	0.35879	0.55327	0.57541		0.13674	0.08199	0.40823	0.21375	0.19161
cd00985	215.425	38992	181	178	0.88	168	0.68547	0.60163	0.62503	0.62905	0.5853	0.65145		0.08384	0.06044	0.05642	0.10017	0.03402
cd00130	771.413	141940	184	103	0.42	211	0.19209	0.07916	0.09569	0.10019	0.10384	0.08903		0.11293	0.0964	0.0919	0.08825	0.10306
cd00267	480.86	89440	186	208	0.74	206	0.53281	0.45752	0.47072	0.47857	0.44659	0.4769		0.07529	0.06209	0.05424	0.08622	0.05591
cd00516	366.989	68260	186	262	0.85	249	0.56828	0.6619	0.59745	0.60206	0.63713	0.57229		-0.09362	-0.02917	-0.03378	-0.06885	-0.00401
cd00229	442.266	83146	188	188	0.45	160	0.4441	0.18509	0.32037	0.19676	0.34253	0.32731		0.25901	0.12373	0.24734	0.10157	0.11679
cd00084	454.668	87751	193	66	0.96	87	0.6523	0.49657	0.5367	0.36847	0.61667	0.4493		0.15573	0.1156	0.28383	0.03563	0.203
cd00291	142.021	27410	193	69	0.96	72	0.88688	0.86156	0.89234	0.87785	0.78832	0.89252		0.02532	-0.00546	0.00903	0.09856	-0.00564
cd04371	820.57	158370	193	81	0.83	134	0.55826	0.51196	0.57911	0.17011	0.33771	0.40114		0.0463	-0.02085	0.38815	0.22055	0.15712
cd09281	196.399	37905	193	123	1.21	119	0.81152	0.82175	0.87494	0.85238	0.85301	0.84745		-0.01023	-0.06342	-0.04086	-0.04149	-0.03593
cd06572	449.423	87188	194	390	1.35	417	0.93188	0.93385	0.93395	0.93362	0.93153	0.93393		-0.00197	-0.00207	-0.00174	0.00035	-0.00205
cd09294	155.133	30251	195	116	1.53	146	0.97482	0.96843	0.97301	0.96906	0.98067	0.96913		0.00639	0.00181	0.00576	-0.00585	0.00569
cd00207	342.393	67109	196	84	0.89	72	0.66991	0.66422	0.36633	0.43617	0.54432	0.61503		0.00569	0.30358	0.23374	0.12559	0.05488
cd00433	504.699	98921	196	469	1.05	433	0.77612	0.77114	0.77802	0.77952	0.74344	0.76503		0.00498	-0.0019	-0.0034	0.03268	0.01109
cd07812	184.684	36198	196	141	0.47	139	0.48308	0.34633	0.34782	0.40315	0.44742	0.4115		0.13675	0.13526	0.07993	0.03566	0.07158
cd00551	710.299	139929	197	363	0.56	333	0.39842	0.37356	0.44465	0.36278	0.34381	0.36188		0.02486	-0.04623	0.03564	0.05461	0.03654
cd06571	398.213	78448	197	90	1.1	100	0.92988	0.90131	0.9269	0.87588	0.78449	0.92658		0.02857	0.00298	0.054	0.14539	0.0033
cd15489	1432.48	282199	197	47	0.94	53	0.25717	0.16631	0.03799	0.12334	0.1039	0.09989		0.09086	0.21918	0.13383	0.15327	0.15728
cd00593	644.52	127615	198	133	0.94	199	0.57639	0.54719	0.53095	0.5687	0.54381	0.56997		0.0292	0.04544	0.00769	0.03258	0.00642
cd14947	650.338	128767	198	113	1.05	116	0.74484	0.70924	0.73348	0.68966	0.71039	0.71105		0.0356	0.01136	0.05518	0.03445	0.03379
cd00518	173.236	34474	199	140	0.85	143	0.85223	0.79817	0.84582	0.8552	0.76834	0.83959		0.05406	0.00641	-0.00297	0.08389	0.01264
cd00525	506.77	101354	200	182	0.72	189	0.43923	0.33241	0.32924	0.24469	0.3356	0.32315		0.10682	0.10999	0.19454	0.10363	0.11608
cd02883	207.35	41470	200	123	0.64	110	0.58362	0.35861	0.47371	0.5418	0.39809	0.49691		0.22501	0.10991	0.04182	0.18553	0.08671
cd05188	389.805	77961	200	275	0.75	300	0.67903	0.60432	0.66631	0.66476	0.67949	0.6295		0.07471	0.01272	0.01427	-0.00046	0.04953
cd00431	213.873	43630	204	162	0.81	156	0.80888	0.73023	0.72238	0.76503	0.7804	0.752		0.07865	0.0865	0.04385	0.02848	0.05688
cd07025	324.564	66211	204	281	0.94	281	0.81321	0.78611	0.8131	0.79695	0.82015	0.78477		0.0271	0.00011	0.01626	-0.00694	0.02844
cd06225	597.078	122401	205	48	0.76	206	0.80708	0.62894	0.71804	0.68245	0.69035	0.64877		0.17814	0.08904	0.12463	0.11673	0.15831
cd06093	587.464	121605	207	106	0.71	111	0.71319	0.35539	0.37315	0.14768	0.46327	0.37015		0.3578	0.34004	0.56551	0.24992	0.34304
cd06664	161.903	33514	207	122	1.05	116	0.79818	0.79721	0.8373	0.82662	0.82802	0.82373		0.00097	-0.03912	-0.02844	-0.02984	-0.02555
cd12151	297.966	61679	207	282	0.96	269	0.83868	0.80553	0.86154	0.84544	0.83595	0.80988		0.03315	-0.02286	-0.00676	0.00273	0.0288
cd04100	562.567	118139	210	87	1.04	407	0.86631	0.85951	0.84901	0.88211	0.75732	0.82341		0.0068	0.0173	-0.0158	0.10899	0.0429
cd00403	286.624	61051	213	206	0.93	202	0.72882	0.74543	0.75073	0.77107	0.68668	0.73005		-0.01661	-0.02191	-0.04225	0.04214	-0.00123
cd00379	213.415	47805	224	155	0.82	158	0.72362	0.73082	0.7295	0.76175	0.74522	0.7606		-0.0072	-0.00588	-0.03813	-0.0216	-0.03698
cd06661	202.281	45311	224	99	0.76	114	0.72986	0.44756	0.58892	0.55301	0.44126	0.63045		0.2823	0.14094	0.17685	0.2886	0.09941
cd10146	290.326	65033	224	69	0.98	230	0.73097	0.69114	0.64771	0.67254	0.62458	0.68944		0.03983	0.08326	0.05843	0.10639	0.04153
cd00046	979.428	224289	229	146	0.74	359	0.62495	0.51006	0.54993	0.32611	0.28301	0.51096		0.11489	0.07502	0.29884	0.34194	0.11399
cd11572	396.008	94250	238	99	1.09	388	0.90133	0.86309	0.88509	0.88748	0.83612	0.86009		0.03824	0.01624	0.01385	0.06521	0.04124
cd00077	450.613	111752	248	146	0.52	149	0.3978	0.31521	0.16524	0.11554	0.34239	0.24056		0.08259	0.23256	0.28226	0.05541	0.15724
cd00569	192.107	48411	252	42	1.16	177	0.98493	0.96393	0.95231	0.94974	0.93525	0.95664		0.021	0.03262	0.03519	0.04968	0.02829
cd06261	317.798	80403	253	191	0.51	218	0.60265	0.49029	0.5614	0.46417	0.44812	0.57271		0.11236	0.04125	0.13848	0.15453	0.02994
cd00347	430.445	110194	256	217	0.41	288	0.30394	0.25041	0.30226	0.282	0.25636	0.28065		0.05353	0.00168	0.02194	0.04758	0.02329
cd07995	241.026	64113	266	208	0.88	206	0.78815	0.71891	0.75687	0.73265	0.67824	0.73476		0.06924	0.03128	0.0555	0.10991	0.05339
cd00165	282.007	75296	267	74	0.73	57	0.72098	0.55872	0.7278	0.24971	0.68476	0.28052		0.16226	-0.00682	0.47127	0.03622	0.44046
cd00688	1001.95	268522	268	302	0.66	228	0.19265	0.25754	0.30023	0.18283	0.35929	0.25444		-0.06489	-0.10758	0.00982	-0.16664	-0.06179
cd02409	284.825	76333	268	67	0.69	125	0.40785	0.3949	0.56274	0.25827	0.41285	0.43002		0.01295	-0.15489	0.14958	-0.005	-0.02217
cd06167	322.265	86367	268	151	0.57	137	0.59443	0.4009	0.42761	0.34211	0.40044	0.46416		0.19353	0.16682	0.25232	0.19399	0.13027
cd00104	625.077	170646	273	41	1.09	48	0.41723	0.30074	0.19557	0.26458	0.16304	0.26684		0.11649	0.22166	0.15265	0.25419	0.15039
cd00306	686.336	188056	274	233	0.61	233	0.50928	0.3129	0.39054	0.4281	0.50334	0.36175		0.19638	0.11874	0.08118	0.00594	0.14753
cd04369	911.724	254371	279	99	0.8	112	0.53615	0.18773	0.12344	0.15622	0.2793	0.11828		0.34842	0.41271	0.37993	0.25685	0.41787
cd00033	812.219	233919	288	57	0.85	153	0.09796	0.07246	0.03631	0.07521	0.03691	0.07033		0.0255	0.06165	0.02275	0.06105	0.02763
cd00761	394.431	114385	290	190	0.51	185	0.46558	0.30206	0.34805	0.41932	0.4592	0.42982		0.16352	0.11753	0.04626	0.00638	0.03576
cd06583	357.452	103661	290	125	0.87	139	0.75686	0.59996	0.66595	0.55529	0.29502	0.65048		0.1569	0.09091	0.20157	0.46184	0.10638
cd00038	524.799	153766	293	115	0.65	118	0.55263	0.46151	0.55876	0.45551	0.4977	0.4517		0.09112	-0.00613	0.09712	0.05493	0.10093
cd07557	197.642	57909	293	91	1.01	122	0.88717	0.81254	0.85102	0.82986	0.84225	0.85544		0.07463	0.03615	0.05731	0.04492	0.03173
cd00041	1773.26	523113	295	112	0.85	138	0.11681	0.11694	0.08204	0.09303	0.06277	0.08874		-0.00013	0.03477	0.02378	0.05404	0.02807
cd00329	733.902	216501	295	106	0.78	387	0.60419	0.47262	0.40136	0.50904	0.49215	0.54013		0.13157	0.20283	0.09515	0.11204	0.06406
cd02325	528.98	159752	302	60	0.84	61	0.72907	0.42218	0.28893	0.21404	0.50341	0.48393		0.30689	0.44014	0.51503	0.22566	0.24514
cd00156	388.727	119728	308	113	0.85	125	0.8351	0.59677	0.43288	0.57374	0.60507	0.75222		0.23833	0.40222	0.26136	0.23003	0.08288
cd02257	902.932	279006	309	321	0.7	295	0.56771	0.49234	0.469	0.42687	0.35413	0.43614		0.07537	0.09871	0.14084	0.21358	0.13157
cd14473	1150.88	356772	310	99	0.8	275	0.69287	0.50596	0.43897	0.41573	0.32207	0.41986		0.18691	0.2539	0.27714	0.3708	0.27301
cd00158	255.282	79648	312	89	0.83	94	0.73375	0.57578	0.64591	0.62864	0.61739	0.65934		0.15797	0.08784	0.10511	0.11636	0.07441
cd00055	2223.44	707055	318	50	1.09	271	0.02632	0.05686	0.05173	0.05435	0.04165	0.0551		-0.03054	-0.02541	-0.02803	-0.01533	-0.02878
cd00086	487.836	155132	318	59	1.01	65	0.71727	0.56448	0.65759	0.48838	0.56384	0.54485		0.15279	0.05968	0.22889	0.15343	0.17242
cd00640	398.342	127071	319	289	0.81	292	0.75714	0.68999	0.76336	0.68693	0.67959	0.72508		0.06715	-0.00622	0.07021	0.07755	0.03206
cd06587	170.075	54424	320	113	0.62	112	0.63128	0.46244	0.55035	0.51261	0.52355	0.59237		0.16884	0.08093	0.11867	0.10773	0.03891
cd00385	417.966	135839	325	243	0.56	244	0.46717	0.33541	0.32479	0.2747	0.39752	0.34419		0.13176	0.14238	0.19247	0.06965	0.12298
cd13944	405.431	131765	325	275	1.2	277	0.9437	0.92242	0.89554	0.92357	0.88039	0.91653		0.02128	0.04816	0.02013	0.06331	0.02717
cd10147	431.874	140791	326	145	0.63	383	0.75429	0.60794	0.65411	0.66841	0.64937	0.6236		0.14635	0.10018	0.08588	0.10492	0.13069
cd03493	154.792	50617	327	98	0.55	103	0.66416	0.3933	0.54587	0.49898	0.67715	0.59457		0.27086	0.11829	0.16518	-0.01299	0.06959
cd12152	146.54	48065	328	123	0.84	128	0.8493	0.77275	0.8126	0.83627	0.8088	0.82147		0.07655	0.0367	0.01303	0.0405	0.02783
cd00043	409.523	134733	329	89	0.69	156	0.32017	0.35274	0.36341	0.36431	0.30454	0.36484		-0.03257	-0.04324	-0.04414	0.01563	-0.04467
cd03333	650.946	217416	334	251	0.95	457	0.71825	0.76331	0.78754	0.68646	0.70022	0.75053		-0.04506	-0.06929	0.03179	0.01803	-0.03228
cd00204	977.633	335328	343	126	0.69	169	0.06575	0.06128	0.04332	0.04366	0.03478	0.04717		0.00447	0.02243	0.02209	0.03097	0.01858
cd04508	1203.99	420192	349	48	1	75	0.34108	0.20217	0.21028	0.1556	0.15639	0.17334		0.13891	0.1308	0.18548	0.18469	0.16774
cd00368	814.607	285927	351	475	0.7	526	0.58146	0.57161	0.6242	0.49998	0.62599	0.59714		0.00985	-0.04274	0.08148	-0.04453	-0.01568
cd05466	299.712	105199	351	197	0.69	289	0.86903	0.754	0.79625	0.85507	0.83677	0.80862		0.11503	0.07278	0.01396	0.03226	0.06041
cd00173	742.909	261504	352	78	0.78	97	0.5069	0.17578	0.08322	0.03397	0.14488	0.1383		0.33112	0.42368	0.47293	0.36202	0.3686
cd01427	260.443	91676	352	201	0.54	146	0.54894	0.5601	0.45931	0.42715	0.55808	0.4381		-0.01116	0.08963	0.12179	-0.00914	0.11084
cd00121	599.261	211539	353	126	0.68	120	0.46046	0.27141	0.09753	0.17673	0.21049	0.28236		0.18905	0.36293	0.28373	0.24997	0.1781
cd00995	555.994	197378	355	464	0.72	487	0.73742	0.6081	0.65538	0.68211	0.71106	0.67617		0.12932	0.08204	0.05531	0.02636	0.06125
cd07177	251.447	90018	358	104	0.59	118	0.67735	0.57583	0.6682	0.5215	0.48578	0.65042		0.10152	0.00915	0.15585	0.19157	0.02693
cd01514	718.906	259525	361	79	1.04	460	0.95132	0.91785	0.71767	0.5175	0.93184	0.46972		0.03347	0.23365	0.43382	0.01948	0.4816
cd00636	332.198	122249	368	148	0.5	230	0.47475	0.39705	0.3698	0.38084	0.44858	0.37356		0.0777	0.10495	0.09391	0.02617	0.10119
cd06260	206.097	76256	370	155	0.67	174	0.70815	0.57897	0.65842	0.59843	0.55065	0.62871		0.12918	0.04973	0.10972	0.1575	0.07944
cd07153	147.014	54395	370	116	0.95	125	0.87426	0.82485	0.87634	0.87183	0.80643	0.87171		0.04941	-0.00208	0.00243	0.06783	0.00255
cd10719	394.607	147583	374	65	1.25	329	0.8768	0.86051	0.8934	0.89393	0.92405	0.88129		0.01629	-0.0166	-0.01713	-0.04725	-0.00449
cd06445	172.34	65317	379	79	1.2	81	0.89611	0.84091	0.8761	0.87499	0.7552	0.86351		0.0552	0.02001	0.02112	0.14091	0.0326
cd02775	828.659	323177	390	101	0.74	574	0.71401	0.62051	0.66659	0.65728	0.65484	0.69217		0.0935	0.04742	0.05673	0.05917	0.02184
cd00065	816.788	320181	392	52	1.05	56	0.81328	0.38215	0.1451	0.1344	0.57934	0.30403		0.43113	0.66818	0.67888	0.23394	0.50925
cd08368	495.588	197244	398	53	1.08	113	0.33101	0.26106	0.23656	0.22036	0.16282	0.27835		0.06995	0.09445	0.11065	0.16819	0.05266
cd01594	492.191	203275	413	321	0.73	365	0.49979	0.50382	0.52005	0.48537	0.56804	0.52323		-0.00403	-0.02026	0.01442	-0.06825	-0.02344
cd05709	368.014	152358	414	202	0.76	156	0.68327	0.5196	0.5009	0.4908	0.71664	0.56788		0.16367	0.18237	0.19247	-0.03337	0.11539
cd06578	327.454	136221	416	240	0.67	229	0.77229	0.62628	0.72833	0.70256	0.70373	0.7175		0.14601	0.04396	0.06973	0.06856	0.05479
cd07377	284.978	118551	416	66	1.03	212	0.97017	0.90322	0.96421	0.96489	0.86044	0.94643		0.06695	0.00596	0.00528	0.10973	0.02374
cd07040	332.627	141699	426	205	0.6	178	0.57102	0.45178	0.47202	0.44936	0.41315	0.36321		0.11924	0.099	0.12166	0.15787	0.20781
cd02205	340.76	147549	433	113	0.6	116	0.53186	0.21728	0.31358	0.2875	0.24739	0.40964		0.31458	0.21828	0.24436	0.28447	0.12222
cd10747	395.8	172569	436	222	1.08	332	0.8658	0.84415	0.8686	0.82689	0.86579	0.84586		0.02165	-0.0028	0.03891	1e-05	0.01994
cd06174	474.433	209225	441	390	0.4	376	0.62911	0.20619	0.31705	0.49346	0.2982	0.46738		0.42292	0.31206	0.13565	0.33091	0.16173
cd00495	200.636	89885	448	90	1.03	184	0.90634	0.87064	0.8571	0.89483	0.84345	0.88383		0.0357	0.04924	0.01151	0.06289	0.02251
cd06259	249.102	111847	449	151	0.75	146	0.70002	0.64045	0.69812	0.66337	0.65916	0.7243		0.05957	0.0019	0.03665	0.04086	-0.02428
cd00133	395.211	179821	455	85	0.68	81	0.54658	0.4279	0.47456	0.35588	0.33623	0.39324		0.11868	0.07202	0.1907	0.21035	0.15334
cd00080	664.472	305657	460	71	0.9	259	0.51832	0.62283	0.59178	0.55049	0.46666	0.57898		-0.10451	-0.07346	-0.03217	0.05166	-0.06066
cd00082	641.8	297795	464	65	0.75	230	0.80212	0.62575	0.83051	0.8043	0.38699	0.72766		0.17637	-0.02839	-0.00218	0.41513	0.07446
cd00590	475.367	223898	471	72	0.72	86	0.41279	0.12152	0.1805	0.22855	0.15656	0.22825		0.29127	0.23229	0.18424	0.25623	0.18454
cd00075	646.349	312833	484	104	0.81	131	0.72834	0.45293	0.50907	0.47461	0.56384	0.48402		0.27541	0.21927	0.25373	0.1645	0.24432
cd06567	582.608	286643	492	334	0.66	324	0.51629	0.44526	0.50135	0.44498	0.53915	0.50208		0.07103	0.01494	0.07131	-0.02286	0.01421
cd04332	307.653	152288	495	136	0.75	143	0.77969	0.76053	0.75953	0.68441	0.7712	0.74538		0.01916	0.02016	0.09528	0.00849	0.03431
cd11740	163.108	82696	507	159	1.47	159	0.96667	0.95336	0.9548	0.96342	0.9511	0.94449		0.01331	0.01187	0.00325	0.01557	0.02218
cd00473	118.686	60767	512	91	1.04	95	0.96795	0.92914	0.91653	0.9566	0.87411	0.94882		0.03881	0.05142	0.01135	0.09384	0.01913
cd00174	744.598	384957	517	51	1.08	55	0.58641	0.24231	0.19566	0.27085	0.24968	0.20555		0.3441	0.39075	0.31556	0.33673	0.38086
cd00030	824.784	431362	523	102	0.66	111	0.50919	0.09399	0.07275	0.2032	0.10654	0.11058		0.4152	0.43644	0.30599	0.40265	0.39861
cd02696	383.424	200531	523	174	1	175	0.85884	0.73822	0.77976	0.83443	0.58715	0.79663		0.12062	0.07908	0.02441	0.27169	0.06221
cd00383	241.794	126700	524	94	1.01	216	0.89732	0.84795	0.88586	0.81324	0.85271	0.88133		0.04937	0.01146	0.08408	0.04461	0.01599
cd00105	740.726	410362	554	64	0.78	129	0.1091	0.14839	0.18707	0.117	0.09332	0.11005		-0.03929	-0.07797	-0.0079	0.01578	-0.00095
cd00162	538.016	299137	556	45	1.08	52	0.83278	0.30747	0.36785	0.22026	0.47076	0.45891		0.52531	0.46493	0.61252	0.36202	0.37387
cd00093	202.231	112845	558	58	0.72	70	0.86551	0.59261	0.67478	0.72968	0.7718	0.76056		0.2729	0.19073	0.13583	0.09371	0.10495
cd00054	1844.94	1038703	563	40	1.11	107	0.03155	0.03324	0.02059	0.02715	0.01252	0.02688		-0.00169	0.01096	0.0044	0.01903	0.00467
cd00112	2333.33	1320665	566	35	1.27	34	0.00686	0.04378	0.03573	0.03286	0.02401	0.03376		-0.03692	-0.02887	-0.026	-0.01715	-0.0269
cd14752	861.653	506652	588	203	0.53	598	0.53368	0.46058	0.49142	0.45887	0.47493	0.49546		0.0731	0.04226	0.07481	0.05875	0.03822
cd00188	635.282	388157	611	83	0.57	114	0.56442	0.10909	0.17397	0.04659	0.45035	0.10835		0.45533	0.39045	0.51783	0.11407	0.45607
cd01610	317.869	199304	627	120	0.6	149	0.72019	0.42569	0.59779	0.51513	0.65562	0.46458		0.2945	0.1224	0.20506	0.06457	0.25561
cd00196	408.288	256405	628	69	0.48	73	0.50278	0.09124	0.05753	0.0445	0.12476	0.14916		0.41154	0.44525	0.45828	0.37802	0.35362
cd00352	661.687	422156	638	220	0.78	244	0.67691	0.61939	0.63177	0.4995	0.53082	0.47636		0.05752	0.04514	0.17741	0.14609	0.20055
cd01901	347.753	231951	667	163	0.63	179	0.44227	0.47815	0.39339	0.39825	0.42922	0.43126		-0.03588	0.04888	0.04402	0.01305	0.01101
cd00475	261.873	175717	671	219	1.34	227	0.95429	0.93267	0.93432	0.94936	0.95098	0.94375		0.02162	0.01997	0.00493	0.00331	0.01054
cd06558	336.511	234548	697	195	0.78	245	0.83128	0.65564	0.72205	0.80959	0.74643	0.72783		0.17564	0.10923	0.02169	0.08485	0.10345
cd00063	5295.95	3929593	742	93	0.62	221	0.04318	0.02925	0.01492	0.001	0.01627	0.03216		0.01393	0.02826	0.04218	0.02691	0.01102
cd15457	272.136	213355	784	152	1.09	143	0.81162	0.70302	0.72948	0.71091	0.74831	0.77682		0.1086	0.08214	0.10071	0.06331	0.0348
cd06462	223.036	177537	796	85	0.77	108	0.72119	0.46766	0.61241	0.39699	0.54435	0.4245		0.25353	0.10878	0.3242	0.17684	0.29669
cd00037	924.444	788551	853	115	0.7	115	0.36922	0.15097	0.10398	0.001	0.14986	0.23293		0.21825	0.26524	0.36822	0.21936	0.13629
cd00448	202.237	172508	853	107	0.88	118	0.75554	0.60765	0.69458	0.65047	0.64987	0.69417		0.14789	0.06096	0.10507	0.10567	0.06137
cd00053	1909.26	1647692	863	35	0.99	101	0.0302	0.03132	0.00931	0.02404	0.01168	0.0198		-0.00112	0.02089	0.00616	0.01852	0.0104
cd01342	655.564	607708	927	83	0.62	312	0.55029	0.48525	0.30201	0.41908	0.57378	0.4975		0.06504	0.24828	0.13121	-0.02349	0.05279
cd14948	650.08	612375	942	83	0.74	254	0.43166	0.19301	0.23794	0.17259	0.15389	0.26408		0.23865	0.19372	0.25907	0.27777	0.16758
cd01983	353.452	333305	943	174	0.47	185	0.4173	0.28577	0.23584	0.31028	0.38506	0.29441		0.13153	0.18146	0.10702	0.03224	0.12289
cd04301	220.602	209351	949	65	0.62	133	0.79714	0.3755	0.47533	0.70155	0.56819	0.63952		0.42164	0.32181	0.09559	0.22895	0.15762
cd03174	483.123	475393	984	265	0.93	258	0.74007	0.71592	0.76361	0.77778	0.78749	0.82994		0.02415	-0.02354	-0.03771	-0.04742	-0.08987
cd07185	355.553	372264	1047	106	0.94	125	0.86568	0.71762	0.79798	0.79786	0.77383	0.8053		0.14806	0.0677	0.06782	0.09185	0.06038
cd06223	268.35	292502	1090	130	0.54	121	0.66877	0.44589	0.4859	0.40897	0.62282	0.54406		0.22288	0.18287	0.2598	0.04595	0.12471
cd00298	224.453	257448	1147	85	0.72	91	0.77384	0.55391	0.35289	0.46216	0.50315	0.71603		0.21993	0.42095	0.31168	0.27069	0.05781
cd06660	333.381	383055	1149	286	0.84	254	0.81796	0.73854	0.76194	0.60799	0.75869	0.78517		0.07942	0.05602	0.20997	0.05927	0.03279
cd01392	339.942	459602	1352	52	1.12	316	0.83768	0.88478	0.88314	0.91334	0.93533	0.89681		-0.0471	-0.04546	-0.07566	-0.09765	-0.05913
cd02116	462.894	752665	1626	60	0.54	83	0.47269	0.22843	0.17579	0.13781	0.26117	0.2682		0.24426	0.2969	0.33488	0.21152	0.20449
cd03128	377.622	652909	1729	92	0.49	145	0.57331	0.24291	0.14805	0.19732	0.001	0.38278		0.3304	0.42526	0.37599		0.19053
cd00096	1614.13	2960322	1834	72	0.55	156	0.11359	0.05647	0.03079	0.001	0.001	0.069		0.05712	0.0828	0.11259		0.04459
cd03440	261.528	482780	1846	100	0.45	106	0.60779	0.23501	0.26942	0.03619	0.42059	0.30412		0.37278	0.33837	0.5716	0.1872	0.30367
cd12148	768.811	1667552	2169	409	0.38	453	0.54208	0.23125	0.19989	0.15941	0.001	0.38475		0.31083	0.34219	0.38267		0.15733
cd00118	460.064	1103693	2399	45	0.95	52	0.33362	0.13126	0.07913	0.05725	0.001	0.11341		0.20236	0.25449	0.27637		0.22021

## Sheet: 4.% conserved
cdd_id	ave_len	nres	num_sq	cols	RE	gsm_cols	GISMO	MAFFT	CLUSTAL	MUSCLE	Dialign	Kalign	inserts	col / len		vsMFT	vsCLO	vsMUS	vs DA	vs KA		cols / len	MAFFT	CLUSTAL-O	MUSCLE	DIALIGN	KALIGN
cd00112	2333.33	1320665	566	35	1.27	34	0.00686	0.04378	0.03573	0.03286	0.02401	0.03376	1300855	0.015		-0.03692	-0.02887	-0.026	-0.01715	-0.0269		0.0985084	0.0774734	0.0831358	0.143819	0.0888096	0.100114
cd00063	5295.95	3929593	742	93	0.62	221	0.04318	0.02925	0.01492	0.001	0.01627	0.03216	3860587	0.0175606		0.01393	0.02826	0.04218	0.02691	0.01102		0.281697	0.0648166	0.0507525	0.102457	0.0792611	0.0697039
cd00053	1909.26	1647692	863	35	0.99	101	0.0302	0.03132	0.00931	0.02404	0.01168	0.0198	1617487	0.0183317		-0.00112	0.02089	0.00616	0.01852	0.0104		0.538747	0.0374325	0.0200468	0.0427562	0.0514404	0.031397
cd00054	1844.94	1038703	563	40	1.11	107	0.03155	0.03324	0.02059	0.02715	0.01252	0.02688	1016183	0.0216809		-0.00169	0.01096	0.0044	0.01903	0.00467		0.806535	-0.000937549	-0.00447029	-0.000901471	0.0298217	0.0104457
cd00055	2223.44	707055	318	50	1.09	271	0.02632	0.05686	0.05173	0.05435	0.04165	0.0551	691155	0.0224877		-0.03054	-0.02541	-0.02803	-0.01533	-0.02878
cd15489	1432.48	282199	197	47	0.94	53	0.25717	0.16631	0.03799	0.12334	0.1039	0.09989	272940	0.0328102		0.09086	0.21918	0.13383	0.15327	0.15728
cd13433	1560.33	113904	73	54	1.52	838	0.90061	0.88572	0.9046	0.88699	0.89412	0.88168	109962	0.0346081		0.01489	-0.00399	0.01362	0.00649	0.01893
cd00146	2157.34	153171	71	81	0.78	132	0.08437	0.03614	0.05894	0.02326	0.05439	0.04096	147420	0.0375462		0.04823	0.02543	0.06111	0.02998	0.04341
cd04508	1203.99	420192	349	48	1	75	0.34108	0.20217	0.21028	0.1556	0.15639	0.17334	403440	0.0398674		0.13891	0.1308	0.18548	0.18469	0.16774
cd00064	1210.89	193742	160	49	0.92	221	0.04769	0.06698	0.0644	0.06007	0.04619	0.06795	185902	0.0404661		-0.01929	-0.01671	-0.01238	0.0015	-0.02026
cd00201	740.133	99918	135	31	1.29	34	0.44998	0.38231	0.37734	0.23934	0.30613	0.1965	95733	0.0418844		0.06767	0.07264	0.21064	0.14385	0.25348
cd00096	1614.13	2960322	1834	72	0.55	156	0.11359	0.05647	0.03079	0.001	0.001	0.069	2828274	0.0446061		0.05712	0.0828	0.11259		0.04459
cd00191	1411.33	121374	86	66	1.15	73	0.21672	0.21423	0.20844	0.14649	0.12095	0.11541	115698	0.0467644		0.00249	0.00828	0.07023	0.09577	0.10131
cd00067	714.563	85033	119	36	1.34	50	0.89579	0.81168	0.85848	0.77002	0.64636	0.83012	80749	0.0503804		0.08411	0.03731	0.12577	0.24943	0.06567
cd15802	1443.49	88053	61	74	1.43	490	0.81825	0.86214	0.8435	0.84152	0.83722	0.84931	83539	0.0512646		-0.04389	-0.02525	-0.02327	-0.01897	-0.03106
cd00024	1052.53	128409	122	55	0.91	93	0.48028	0.24647	0.29182	0.23276	0.30137	0.24513	121699	0.052255		0.23381	0.18846	0.24752	0.17891	0.23515
cd00222	1695.94	206905	122	92	1.09	420	0.10921	0.11127	0.13147	0.0918	0.05967	0.07236	195681	0.0542472		-0.00206	-0.02226	0.01741	0.04954	0.03685
cd00029	912.74	45637	50	50	1.18	58	0.666	0.31969	0.40693	0.23786	0.26218	0.25493	43137	0.0547801		0.34631	0.25907	0.42814	0.40382	0.41107
cd12935	645.586	45191	70	36	1.34	174	0.93444	0.93109	0.92969	0.73241	0.89079	0.84133	42671	0.0557633		0.00335	0.00475	0.20203	0.04365	0.09311
cd00102	1463.68	207842	142	89	0.72	121	0.2288	0.14527	0.20202	0.09346	0.15606	0.16597	195204	0.0608056		0.08353	0.02678	0.13534	0.07274	0.06283
cd00109	886.489	83330	94	54	1.29	57	0.30792	0.2777	0.31504	0.27008	0.29292	0.26297	78254	0.0609145		0.03022	-0.00712	0.03784	0.015	0.04495
cd00111	708.44	35422	50	44	1.42	81	0.36951	0.42634	0.4161	0.31322	0.39245	0.31817	33222	0.0621083		-0.05683	-0.04659	0.05629	-0.02294	0.05134
cd12962	1525.84	105283	69	95	1.37	554	0.20326	0.29595	0.264	0.30571	0.24024	0.21792	98728	0.0622608		-0.09269	-0.06074	-0.10245	-0.03698	-0.01466
cd00041	1773.26	523113	295	112	0.85	138	0.11681	0.11694	0.08204	0.09303	0.06277	0.08874	490073	0.0631605		-0.00013	0.03477	0.02378	0.05404	0.02807
cd00065	816.788	320181	392	52	1.05	56	0.81328	0.38215	0.1451	0.1344	0.57934	0.30403	299797	0.063664		0.43113	0.66818	0.67888	0.23394	0.50925
cd12934	581.014	40671	70	37	1.31	52	0.94516	0.91178	0.83229	0.42013	0.92326	0.7903	38081	0.0636818		0.03338	0.11287	0.52503	0.0219	0.15486
cd00104	625.077	170646	273	41	1.09	48	0.41723	0.30074	0.19557	0.26458	0.16304	0.26684	159453	0.0655919		0.11649	0.22166	0.15265	0.25419	0.15039
cd00174	744.598	384957	517	51	1.08	55	0.58641	0.24231	0.19566	0.27085	0.24968	0.20555	358590	0.0684933		0.3441	0.39075	0.31556	0.33673	0.38086
cd11709	1688.43	168843	100	117	0.85	121	0.54337	0.32429	0.36434	0.15507	0.33426	0.34815	157143	0.0692951		0.21908	0.17903	0.3883	0.20911	0.19522
cd00033	812.219	233919	288	57	0.85	153	0.09796	0.07246	0.03631	0.07521	0.03691	0.07033	217503	0.0701781		0.0255	0.06165	0.02275	0.06105	0.02763
cd00021	551.5	30884	56	39	1.24	186	0.70555	0.67632	0.64135	0.66504	0.62384	0.56777	28700	0.0707162		0.02923	0.0642	0.04051	0.08171	0.13778
cd00167	625.602	106978	171	45	0.94	54	0.33757	0.12132	0.23741	0.11035	0.17756	0.19317	99283	0.0719307		0.21625	0.10016	0.22722	0.16001	0.1444
cd07765	548.298	62506	114	40	1.27	84	0.71537	0.69397	0.60413	0.3605	0.47435	0.34586	57946	0.072953		0.0214	0.11124	0.35487	0.24102	0.36951
cd00110	1992.74	227172	114	151	0.75	247	0.15313	0.13484	0.10392	0.11187	0.0599	0.10627	209958	0.0757751		0.01829	0.04921	0.04126	0.09323	0.04686
cd00176	2740.02	463063	169	213	0.54	920	0.01697	0.02624	0.02008	0.02768	0.01404	0.02595	427066	0.0777367		-0.00927	-0.00311	-0.01071	0.00293	-0.00898
cd10315	1286.16	138905	108	100	0.96	676	0.28442	0.30524	0.32139	0.28926	0.17076	0.29515	128105	0.0777508		-0.02082	-0.03697	-0.00484	0.11366	-0.01073
cd00052	844.172	48962	58	67	1.23	95	0.35971	0.37333	0.34147	0.26409	0.33644	0.27515	45076	0.0793677		-0.01362	0.01824	0.09562	0.02327	0.08456
cd06225	597.078	122401	205	48	0.76	206	0.80708	0.62894	0.71804	0.68245	0.69035	0.64877	112561	0.0803915		0.17814	0.08904	0.12463	0.11673	0.15831
cd11655	696.786	48775	70	57	1.16	136	0.21777	0.39668	0.32695	0.28553	0.44029	0.36937	44785	0.0818042		-0.17891	-0.10918	-0.06776	-0.22252	-0.1516
cd07066	1413.91	189464	134	118	0.94	111	0.33819	0.32072	0.30504	0.28578	0.22861	0.33525	173652	0.0834565		0.01747	0.03315	0.05241	0.10958	0.00294
cd00027	861.048	124852	145	72	0.66	77	0.3131	0.04256	0.07946	0.03631	0.16398	0.07683	114412	0.083619		0.27054	0.23364	0.27679	0.14912	0.23627
cd00162	538.016	299137	556	45	1.08	52	0.83278	0.30747	0.36785	0.22026	0.47076	0.45891	274117	0.0836406		0.52531	0.46493	0.61252	0.36202	0.37387
cd14473	1150.88	356772	310	99	0.8	275	0.69287	0.50596	0.43897	0.41573	0.32207	0.41986	326082	0.0860211		0.18691	0.2539	0.27714	0.3708	0.27301
cd00105	740.726	410362	554	64	0.78	129	0.1091	0.14839	0.18707	0.117	0.09332	0.11005	374906	0.0864017		-0.03929	-0.07797	-0.0079	0.01578	-0.00095
cd00164	735.477	80167	109	65	0.87	73	0.11775	0.25008	0.22183	0.10879	0.16704	0.11967	73082	0.088378		-0.13233	-0.10408	0.00896	-0.04929	-0.00192
cd11308	822.733	61705	75	76	1.38	377	0.59213	0.61758	0.42859	0.55666	0.48874	0.556	56005	0.092375		-0.02545	0.16354	0.03547	0.10339	0.03613
cd00371	656.217	69559	106	63	1.05	70	0.50412	0.52267	0.48128	0.5497	0.32682	0.45297	62881	0.0960048		-0.01855	0.02284	-0.04558	0.1773	0.05115
cd00677	475.056	84085	177	46	1.07	74	0.35993	0.48112	0.41653	0.4615	0.52842	0.47512	75943	0.0968307		-0.12119	-0.0566	-0.10157	-0.16849	-0.11519
cd00118	460.064	1103693	2399	45	0.95	52	0.33362	0.13126	0.07913	0.05725	0.001	0.11341	995738	0.0978125		0.20236	0.25449	0.27637		0.22021
cd04371	820.57	158370	193	81	0.83	134	0.55826	0.51196	0.57911	0.17011	0.33771	0.40114	142737	0.0987119		0.0463	-0.02085	0.38815	0.22055	0.15712
cd00082	641.8	297795	464	65	0.75	230	0.80212	0.62575	0.83051	0.8043	0.38699	0.72766	267635	0.101278		0.17637	-0.02839	-0.00218	0.41513	0.07446
cd00173	742.909	261504	352	78	0.78	97	0.5069	0.17578	0.08322	0.03397	0.14488	0.1383	234048	0.104993		0.33112	0.42368	0.47293	0.36202	0.3686
cd03587	388.083	60541	156	41	1.23	50	0.90253	0.84751	0.91973	0.94237	0.93412	0.89726	54145	0.105648		0.05502	-0.0172	-0.03984	-0.03159	0.00527
cd00080	664.472	305657	460	71	0.9	259	0.51832	0.62283	0.59178	0.55049	0.46666	0.57898	272997	0.106852		-0.10451	-0.07346	-0.03217	0.05166	-0.06066
cd08368	495.588	197244	398	53	1.08	113	0.33101	0.26106	0.23656	0.22036	0.16282	0.27835	176150	0.106944		0.06995	0.09445	0.11065	0.16819	0.05266
cd04369	911.724	254371	279	99	0.8	112	0.53615	0.18773	0.12344	0.15622	0.2793	0.11828	226750	0.108585		0.34842	0.41271	0.37993	0.25685	0.41787
cd01514	718.906	259525	361	79	1.04	460	0.95132	0.91785	0.71767	0.5175	0.93184	0.46972	231006	0.109889		0.03347	0.23365	0.43382	0.01948	0.4816
cd06224	1098.91	98902	90	122	0.75	360	0.4823	0.50094	0.29558	0.58762	0.45191	0.39739	87922	0.111019		-0.01864	0.18672	-0.10532	0.03039	0.08491
cd02325	528.98	159752	302	60	0.84	61	0.72907	0.42218	0.28893	0.21404	0.50341	0.48393	141632	0.113426		0.30689	0.44014	0.51503	0.22566	0.24514
cd09487	489.194	50387	103	56	0.88	60	0.71764	0.5694	0.7104	0.31318	0.64979	0.55852	44619	0.114474		0.14824	0.00724	0.40446	0.06785	0.15912
cd14438	356.654	18546	52	41	1.47	206	0.9485	0.96224	0.95271	0.92271	0.97449	0.87095	16414	0.114957		-0.01374	-0.00421	0.02579	-0.02599	0.07755
cd00088	836.011	73569	88	97	0.8	233	0.00285	0.29392	0.27663	0.29064	0.5233	0.3387	65033	0.116027		-0.29107	-0.27378	-0.28779	-0.52045	-0.33585
cd00014	920.37	49700	54	107	0.9	104	0.388	0.31787	0.29	0.25111	0.31603	0.31449	43922	0.116258		0.07013	0.098	0.13689	0.07197	0.07351
cd00205	1495.4	154026	103	177	0.77	202	0.26065	0.24524	0.2516	0.23441	0.2213	0.22296	135795	0.118363		0.01541	0.00905	0.02624	0.03935	0.03769
cd00048	571.574	88594	155	68	0.91	71	0.46566	0.32569	0.32515	0.24816	0.33606	0.30607	78054	0.11897		0.13997	0.14051	0.2175	0.1296	0.15959
cd11660	419.916	39892	95	50	1.41	52	0.8564	0.67132	0.82166	0.58902	0.85141	0.77378	35142	0.119071		0.18508	0.03474	0.26738	0.00499	0.08262
cd00086	487.836	155132	318	59	1.01	65	0.71727	0.56448	0.65759	0.48838	0.56384	0.54485	136370	0.120942		0.15279	0.05968	0.22889	0.15343	0.17242
cd02775	828.659	323177	390	101	0.74	574	0.71401	0.62051	0.66659	0.65728	0.65484	0.69217	283787	0.121884		0.0935	0.04742	0.05673	0.05917	0.02184
cd00030	824.784	431362	523	102	0.66	111	0.50919	0.09399	0.07275	0.2032	0.10654	0.11058	378016	0.123669		0.4152	0.43644	0.30599	0.40265	0.39861
cd00037	924.444	788551	853	115	0.7	115	0.36922	0.15097	0.10398	0.001	0.14986	0.23293	690456	0.124399		0.21825	0.26524	0.36822	0.21936	0.13629
cd01342	655.564	607708	927	83	0.62	312	0.55029	0.48525	0.30201	0.41908	0.57378	0.4975	530767	0.126609		0.06504	0.24828	0.13121	-0.02349	0.05279
cd14948	650.08	612375	942	83	0.74	254	0.43166	0.19301	0.23794	0.17259	0.15389	0.26408	534189	0.127677		0.23865	0.19372	0.25907	0.27777	0.16758
cd00204	977.633	335328	343	126	0.69	169	0.06575	0.06128	0.04332	0.04366	0.03478	0.04717	292110	0.128883		0.00447	0.02243	0.02209	0.03097	0.01858
cd02116	462.894	752665	1626	60	0.54	83	0.47269	0.22843	0.17579	0.13781	0.26117	0.2682	655105	0.129619		0.24426	0.2969	0.33488	0.21152	0.20449
cd06071	2133.4	149338	70	277	1.37	335	0.75136	0.79121	0.85829	0.68824	0.82913	0.8065	129948	0.12984		-0.03985	-0.10693	0.06312	-0.07777	-0.05514
cd00188	635.282	388157	611	83	0.57	114	0.56442	0.10909	0.17397	0.04659	0.45035	0.10835	337444	0.130651		0.45533	0.39045	0.51783	0.11407	0.45607
cd00130	771.413	141940	184	103	0.42	211	0.19209	0.07916	0.09569	0.10019	0.10384	0.08903	122988	0.133521		0.11293	0.0964	0.0919	0.08825	0.10306
cd00185	635.912	72494	114	85	0.91	92	0.5765	0.45723	0.46536	0.45097	0.33635	0.5156	62804	0.133666		0.11927	0.11114	0.12553	0.24015	0.0609
cd06257	407.604	62771	154	55	1.24	69	0.90364	0.80201	0.84077	0.76469	0.84493	0.84528	54301	0.134935		0.10163	0.06287	0.13895	0.05871	0.05836
cd14798	871.782	88050	101	124	0.92	483	0.69865	0.69683	0.70318	0.61612	0.71326	0.74193	75526	0.142237		0.00182	-0.00453	0.08253	-0.01461	-0.04328
cd00060	712.789	101216	142	102	0.75	95	0.53268	0.33265	0.40571	0.14971	0.39467	0.31901	86732	0.1431		0.20003	0.12697	0.38297	0.13801	0.21367
cd00329	733.902	216501	295	106	0.78	387	0.60419	0.47262	0.40136	0.50904	0.49215	0.54013	185231	0.144433		0.13157	0.20283	0.09515	0.11204	0.06406
cd00022	475.892	30933	65	69	1.3	96	0.33547	0.39716	0.38655	0.40283	0.31314	0.3893	26448	0.144991		-0.06169	-0.05108	-0.06736	0.02233	-0.05383
cd00084	454.668	87751	193	66	0.96	87	0.6523	0.49657	0.5367	0.36847	0.61667	0.4493	75013	0.145161		0.15573	0.1156	0.28383	0.03563	0.203
cd10316	632.903	39240	62	92	1.18	464	0.66353	0.78804	0.73291	0.72263	0.63575	0.70911	33536	0.145362		-0.12451	-0.06938	-0.0591	0.02778	-0.04558
cd07323	507.581	31470	62	75	1.28	88	0.88047	0.91076	0.87449	0.40429	0.84971	0.84524	26820	0.14776		-0.03029	0.00598	0.47618	0.03076	0.03523
cd05992	547.312	84286	154	81	0.79	76	0.68257	0.38767	0.21526	0.26969	0.46708	0.28009	71812	0.147996		0.2949	0.46731	0.41288	0.21549	0.40248
cd09212	648.326	89469	138	96	0.71	82	0.56954	0.37187	0.56125	0.21496	0.47596	0.46702	76221	0.148074		0.19767	0.00829	0.35458	0.09358	0.10252
cd00504	1048.9	76570	73	156	1.34	175	0.76787	0.85919	0.68793	0.84962	0.76413	0.89125	65182	0.148727		-0.09132	0.07994	-0.08175	0.00374	-0.12338
cd00046	979.428	224289	229	146	0.74	359	0.62495	0.51006	0.54993	0.32611	0.28301	0.51096	190855	0.149067		0.11489	0.07502	0.29884	0.34194	0.11399
cd00020	797.833	62231	78	120	0.72	317	0.09389	0.08398	0.09259	0.07816	0.05464	0.0887	52871	0.150407		0.00991	0.0013	0.01573	0.03925	0.00519
cd00590	475.367	223898	471	72	0.72	86	0.41279	0.12152	0.1805	0.22855	0.15656	0.22825	189986	0.151462		0.29127	0.23229	0.18424	0.25623	0.18454
cd00212	513.056	45662	89	78	1.22	313	0.09735	0.44521	0.82505	0.32055	0.81609	0.4082	38720	0.15203		-0.34786	-0.7277	-0.2232	-0.71874	-0.31085
cd01392	339.942	459602	1352	52	1.12	316	0.83768	0.88478	0.88314	0.91334	0.93533	0.89681	389298	0.152967		-0.0471	-0.04546	-0.07566	-0.09765	-0.05913
cd04100	562.567	118139	210	87	1.04	407	0.86631	0.85951	0.84901	0.88211	0.75732	0.82341	99869	0.154648		0.0068	0.0173	-0.0158	0.10899	0.0429
cd00136	451.853	30726	68	70	0.77	73	0.47575	0.40298	0.35302	0.26122	0.32378	0.40433	25966	0.154918		0.07277	0.12273	0.21453	0.15197	0.07142
cd00083	385.74	56318	146	60	0.91	63	0.78883	0.65069	0.80608	0.4052	0.55721	0.62996	47558	0.155545		0.13814	-0.01725	0.38363	0.23162	0.15887
cd06920	742.571	77970	105	117	0.8	193	0.174	0.15982	0.15953	0.15108	0.11111	0.13816	65685	0.157561		0.01418	0.01447	0.02292	0.06289	0.03584
cd00253	1173.42	89180	76	185	0.8	479	0.4963	0.48002	0.54505	0.49235	0.38982	0.39513	75120	0.157659		0.01628	-0.04875	0.00395	0.10648	0.10117
cd03524	475.227	31365	66	75	0.62	0	0.001	0.19469	0.04418	0.02505	0.1122	0.01583	26415	0.157819		-0.19369	-0.04318	-0.02405	-0.1112	-0.01483
cd06916	456.136	26912	59	72	1.86	81	0.94494	0.95386	0.95235	0.94086	0.9384	0.92273	22664	0.157848		-0.00892	-0.00741	0.00408	0.00654	0.02221
cd00075	646.349	312833	484	104	0.81	131	0.72834	0.45293	0.50907	0.47461	0.56384	0.48402	262497	0.160904		0.27541	0.21927	0.25373	0.1645	0.24432
cd00160	1097.66	73543	67	180	0.88	316	0.69567	0.62456	0.74046	0.67425	0.55267	0.62275	61483	0.163985		0.07111	-0.04479	0.02142	0.143	0.07292
cd10719	394.607	147583	374	65	1.25	329	0.8768	0.86051	0.8934	0.89393	0.92405	0.88129	123273	0.164721		0.01629	-0.0166	-0.01713	-0.04725	-0.00449
cd00079	784.008	102705	131	131	0.83	343	0.69246	0.6219	0.61964	0.55802	0.54946	0.40658	85544	0.16709		0.07056	0.07282	0.13444	0.143	0.28588
cd00196	408.288	256405	628	69	0.48	73	0.50278	0.09124	0.05753	0.0445	0.12476	0.14916	213073	0.168998		0.41154	0.44525	0.45828	0.37802	0.35362
cd14947	650.338	128767	198	113	1.05	116	0.74484	0.70924	0.73348	0.68966	0.71039	0.71105	106393	0.173756		0.0356	0.01136	0.05518	0.03445	0.03379
cd02153	554.82	89326	161	98	1.12	103	0.86967	0.87387	0.88552	0.47542	0.74662	0.4678	73548	0.176634		-0.0042	-0.01585	0.39425	0.12305	0.40187
cd06093	587.464	121605	207	106	0.71	111	0.71319	0.35539	0.37315	0.14768	0.46327	0.37015	99663	0.180437		0.3578	0.34004	0.56551	0.24992	0.34304
cd08768	472.77	28839	61	87	0.98	363	0.85607	0.93868	0.9252	0.92765	0.87961	0.92264	23532	0.184022		-0.08261	-0.06913	-0.07158	-0.02354	-0.06657
cd11377	748.2	52374	70	138	0.91	467	0.78887	0.82158	0.81728	0.80316	0.82854	0.75203	42714	0.184443		-0.03271	-0.02841	-0.01429	-0.03967	0.03684
cd00085	312.869	38170	122	58	0.81	57	0.60908	0.42581	0.53982	0.22571	0.55637	0.51193	31094	0.185381		0.18327	0.06926	0.38337	0.05271	0.09715
cd08044	713.5	48518	68	133	1.05	463	0.85887	0.87347	0.85417	0.85775	0.88409	0.86339	39474	0.186405		-0.0146	0.0047	0.00112	-0.02522	-0.00452
cd00198	854.849	141905	166	161	0.54	168	0.42965	0.09753	0.09041	0.07419	0.15292	0.24694	115179	0.188337		0.33212	0.33924	0.35546	0.27673	0.18271
cd00538	667.534	38717	58	127	0.7	90	0.42942	0.51439	0.50758	0.19021	0.42548	0.45416	31351	0.190252		-0.08497	-0.07816	0.23921	0.00394	-0.02474
cd09233	1730.88	96929	56	356	1.04	713	0.72454	0.73019	0.82338	0.79536	0.68646	0.67809	76993	0.205676		-0.00565	-0.09884	-0.07082	0.03808	0.04645
cd12144	552.69	32056	58	114	1.32	256	0.67799	0.83881	0.84862	0.81064	0.83928	0.8028	25444	0.206264		-0.16082	-0.17063	-0.13265	-0.16129	-0.12481
cd00593	644.52	127615	198	133	0.94	199	0.57639	0.54719	0.53095	0.5687	0.54381	0.56997	101281	0.206355		0.0292	0.04544	0.00769	0.03258	0.00642
cd11684	1889.03	139788	74	392	0.93	406	0.72591	0.75268	0.81418	0.76457	0.79349	0.65793	110780	0.207514		-0.02677	-0.08827	-0.03866	-0.06758	0.06798
cd00121	599.261	211539	353	126	0.68	120	0.46046	0.27141	0.09753	0.17673	0.21049	0.28236	167061	0.210259		0.18905	0.36293	0.28373	0.24997	0.1781
cd00159	799.646	144736	181	169	0.79	186	0.76702	0.63028	0.68503	0.35879	0.55327	0.57541	114147	0.211344		0.13674	0.08199	0.40823	0.21375	0.19161
cd00161	577.2	60606	105	123	0.79	117	0.40814	0.34333	0.42569	0.3587	0.20213	0.40159	47691	0.213098		0.06481	-0.01755	0.04944	0.20601	0.00655
cd06171	256.712	18740	73	55	1.03	156	0.97082	0.99191	0.9597	0.99509	0.97749	0.96055	14725	0.214248		-0.02109	0.01112	-0.02427	-0.00667	0.01027
cd00133	395.211	179821	455	85	0.68	81	0.54658	0.4279	0.47456	0.35588	0.33623	0.39324	141146	0.215075		0.11868	0.07202	0.1907	0.21035	0.15334
cd00138	547.923	42738	78	119	0.64	119	0.26457	0.30256	0.24186	0.10394	0.1643	0.18609	33456	0.217184		-0.03799	0.02271	0.16063	0.10027	0.07848
cd00043	409.523	134733	329	89	0.69	156	0.32017	0.35274	0.36341	0.36431	0.30454	0.36484	105452	0.217326		-0.03257	-0.04324	-0.04414	0.01563	-0.04467
cd00569	192.107	48411	252	42	1.16	177	0.98493	0.96393	0.95231	0.94974	0.93525	0.95664	37827	0.218628		0.021	0.03262	0.03519	0.04968	0.02829
cd00350	164.315	11995	73	36	1.5	34	0.80518	0.8648	0.63531	0.71712	0.86596	0.78415	9367	0.219091		-0.05962	0.16987	0.08806	-0.06078	0.02103
cd00038	524.799	153766	293	115	0.65	118	0.55263	0.46151	0.55876	0.45551	0.4977	0.4517	120071	0.219132		0.09112	-0.00613	0.09712	0.05493	0.10093
cd00051	282.8	29694	105	63	0.99	70	0.42333	0.36377	0.43099	0.37426	0.32534	0.36038	23079	0.222772		0.05956	-0.00766	0.04907	0.09799	0.06295
cd04519	1143.03	86870	76	257	0.66	269	0.46022	0.36387	0.49075	0.28837	0.41184	0.30874	67338	0.224841		0.09635	-0.03053	0.17185	0.04838	0.15148
cd06571	398.213	78448	197	90	1.1	100	0.92988	0.90131	0.9269	0.87588	0.78449	0.92658	60718	0.22601		0.02857	0.00298	0.054	0.14539	0.0033
cd01659	302.284	40506	134	69	0.48	0	0.001	0.08595	0.07935	0.03073	0.11995	0.18983	31260	0.228262		-0.08495	-0.07835	-0.02973	-0.11895	-0.18883
cd00009	655.694	87863	134	150	0.62	139	0.33619	0.2428	0.29931	0.19782	0.23971	0.28889	67763	0.228765		0.09339	0.03688	0.13837	0.09648	0.0473
cd07440	488.931	28358	58	113	0.89	123	0.6191	0.52648	0.52263	0.46883	0.52602	0.48215	21804	0.231116		0.09262	0.09647	0.15027	0.09308	0.13695
cd07377	284.978	118551	416	66	1.03	212	0.97017	0.90322	0.96421	0.96489	0.86044	0.94643	91095	0.231597		0.06695	0.00596	0.00528	0.10973	0.02374
cd02065	534.04	66755	125	125	0.83	109	0.42184	0.50344	0.56768	0.45967	0.50582	0.56739	51130	0.234065		-0.0816	-0.14584	-0.03783	-0.08398	-0.14555
cd02409	284.825	76333	268	67	0.69	125	0.40785	0.3949	0.56274	0.25827	0.41285	0.43002	58377	0.235232		0.01295	-0.15489	0.14958	-0.005	-0.02217
cd14752	861.653	506652	588	203	0.53	598	0.53368	0.46058	0.49142	0.45887	0.47493	0.49546	387288	0.235594		0.0731	0.04226	0.07481	0.05875	0.03822
cd10146	290.326	65033	224	69	0.98	230	0.73097	0.69114	0.64771	0.67254	0.62458	0.68944	49577	0.237664		0.03983	0.08326	0.05843	0.10639	0.04153
cd03128	377.622	652909	1729	92	0.49	145	0.57331	0.24291	0.14805	0.19732	0.001	0.38278	493841	0.24363		0.3304	0.42526	0.37599		0.19053
cd00207	342.393	67109	196	84	0.89	72	0.66991	0.66422	0.36633	0.43617	0.54432	0.61503	50645	0.245332		0.00569	0.30358	0.23374	0.12559	0.05488
cd06222	484.917	40733	84	121	0.87	132	0.67027	0.71441	0.50681	0.64979	0.65584	0.6169	30569	0.249527		-0.04414	0.16346	0.02048	0.01443	0.05337
cd11572	396.008	94250	238	99	1.09	388	0.90133	0.86309	0.88509	0.88748	0.83612	0.86009	70688	0.249995		0.03824	0.01624	0.01385	0.06521	0.04124
cd00181	510.295	31128	61	128	0.73	507	0.71041	0.76827	0.72902	0.77664	0.69456	0.6961	23320	0.250835		-0.05786	-0.01861	-0.06623	0.01585	0.01431
cd00047	907.069	92521	102	231	1.23	269	0.61698	0.59886	0.58898	0.67136	0.46606	0.60042	68959	0.254666		0.01812	0.028	-0.05438	0.15092	0.01656
cd00719	270.317	16219	60	69	0.79	45	0.39527	0.56812	0.37923	0.28896	0.24393	0.45508	12079	0.255256		-0.17285	0.01604	0.10631	0.15134	-0.05981
cd00367	297.538	35407	119	77	1.1	83	0.94092	0.92929	0.89048	0.93436	0.93446	0.93169	26244	0.25879		0.01163	0.05044	0.00656	0.00646	0.00923
cd00241	614.019	63858	104	159	0.42	113	0.16734	0.03311	0.08301	0.02812	0.13641	0.10966	47322	0.25895		0.13423	0.08433	0.13922	0.03093	0.05768
cd00165	282.007	75296	267	74	0.73	57	0.72098	0.55872	0.7278	0.24971	0.68476	0.28052	55538	0.262405		0.16226	-0.00682	0.47127	0.03622	0.44046
cd00015	681.183	40871	60	185	1.07	549	0.25741	0.2715	0.27181	0.27533	0.25969	0.26931	29771	0.271586		-0.01409	-0.0144	-0.01792	-0.00228	-0.0119
cd14458	383.746	24176	63	105	1.25	196	0.86183	0.91533	0.86555	0.85167	0.84398	0.84534	17561	0.273618		-0.0535	-0.00372	0.01016	0.01785	0.01649
cd14660	369.825	35873	97	105	1.22	185	0.89732	0.94139	0.93602	0.90361	0.86587	0.85254	25688	0.283918		-0.04407	-0.0387	-0.00629	0.03145	0.04478
cd00093	202.231	112845	558	58	0.72	70	0.86551	0.59261	0.67478	0.72968	0.7718	0.76056	80481	0.286801		0.2729	0.19073	0.13583	0.09371	0.10495
cd00156	388.727	119728	308	113	0.85	125	0.8351	0.59677	0.43288	0.57374	0.60507	0.75222	84924	0.290692		0.23833	0.40222	0.26136	0.23003	0.08288
cd00338	470.167	84630	180	137	0.79	211	0.77321	0.68234	0.72362	0.74163	0.66603	0.71609	59970	0.291386		0.09087	0.04959	0.03158	0.10718	0.05712
cd00568	574.053	76349	133	168	0.88	506	0.73917	0.65594	0.5925	0.63073	0.72763	0.65133	54005	0.292656		0.08323	0.14667	0.10844	0.01154	0.08784
cd00170	535.555	58911	110	157	0.71	175	0.61934	0.5112	0.54837	0.50593	0.54035	0.55456	41641	0.293154		0.10814	0.07097	0.11341	0.07899	0.06478
cd06911	292.681	40390	138	86	1.03	205	0.84185	0.77383	0.82577	0.71658	0.74201	0.74795	28522	0.293835		0.06802	0.01608	0.12527	0.09984	0.0939
cd04301	220.602	209351	949	65	0.62	133	0.79714	0.3755	0.47533	0.70155	0.56819	0.63952	147666	0.294648		0.42164	0.32181	0.09559	0.22895	0.15762
cd13777	431.09	52593	122	128	0.98	298	0.72502	0.66714	0.73667	0.73961	0.60002	0.70577	36977	0.296922		0.05788	-0.01165	-0.01459	0.125	0.01925
cd01037	262.6	26260	100	78	0.62	100	0.35001	0.25037	0.20931	0.24057	0.2153	0.24492	18460	0.29703		0.09964	0.1407	0.10944	0.13471	0.10509
cd07185	355.553	372264	1047	106	0.94	125	0.86568	0.71762	0.79798	0.79786	0.77383	0.8053	261282	0.298127		0.14806	0.0677	0.06782	0.09185	0.06038
cd00688	1001.95	268522	268	302	0.66	228	0.19265	0.25754	0.30023	0.18283	0.35929	0.25444	187586	0.301412		-0.06489	-0.10758	0.00982	-0.16664	-0.06179
cd08168	276.728	28503	103	87	0.97	83	0.43799	0.3609	0.36088	0.39591	0.18648	0.18762	19542	0.314388		0.07709	0.07711	0.04208	0.25151	0.25037
cd00741	479.497	82953	173	152	0.67	161	0.36641	0.40988	0.46121	0.40123	0.47714	0.39441	56657	0.316999		-0.04347	-0.0948	-0.03482	-0.11073	-0.028
cd07307	603.79	37435	62	194	0.6	201	0.48894	0.29727	0.46089	0.14794	0.36804	0.37273	25407	0.321304		0.19167	0.02805	0.341	0.1209	0.11621
cd00077	450.613	111752	248	146	0.52	149	0.3978	0.31521	0.16524	0.11554	0.34239	0.24056	75544	0.324003		0.08259	0.23256	0.28226	0.05541	0.15724
cd15481	595.855	41114	69	195	0.96	423	0.75975	0.80796	0.83925	0.7624	0.76195	0.74106	27659	0.327261		-0.04821	-0.0795	-0.00265	-0.0022	0.01869
cd00588	408.17	21633	53	135	0.87	129	0.69443	0.75593	0.79485	0.70018	0.70392	0.67695	14478	0.330745		-0.0615	-0.10042	-0.00575	-0.00949	0.01748
cd09804	365.073	20079	55	121	1.35	130	0.94382	0.97478	0.97031	0.95126	0.91413	0.93961	13424	0.331441		-0.03096	-0.02649	-0.00744	0.02969	0.00421
cd02205	340.76	147549	433	113	0.6	116	0.53186	0.21728	0.31358	0.2875	0.24739	0.40964	98620	0.331612		0.31458	0.21828	0.24436	0.28447	0.12222
cd00352	661.687	422156	638	220	0.78	244	0.67691	0.61939	0.63177	0.4995	0.53082	0.47636	281796	0.332483		0.05752	0.04514	0.17741	0.14609	0.20055
cd00213	264.23	35671	135	88	1.37	91	0.91998	0.92004	0.913	0.91907	0.82522	0.9153	23791	0.333043		-6e-05	0.00698	0.00091	0.09476	0.00468
cd00010	188.343	12619	67	63	1.03	84	0.79693	0.82483	0.84296	0.81433	0.72608	0.75131	8398	0.334496		-0.0279	-0.04603	-0.0174	0.07085	0.04562
cd10147	431.874	140791	326	145	0.63	383	0.75429	0.60794	0.65411	0.66841	0.64937	0.6236	93521	0.335746		0.14635	0.10018	0.08588	0.10492	0.13069
cd00306	686.336	188056	274	233	0.61	233	0.50928	0.3129	0.39054	0.4281	0.50334	0.36175	124214	0.339484		0.19638	0.11874	0.08118	0.00594	0.14753
cd13778	455.21	56446	124	155	0.84	319	0.64725	0.6195	0.63429	0.65017	0.57847	0.65421	37226	0.340502		0.02775	0.01296	-0.00292	0.06878	-0.00696
cd00081	898.449	70079	78	311	0.55	149	0.30703	0.38366	0.32409	0.06429	0.24663	0.11976	45821	0.346152		-0.07663	-0.01706	0.24274	0.0604	0.18727
cd00158	255.282	79648	312	89	0.83	94	0.73375	0.57578	0.64591	0.62864	0.61739	0.65934	51880	0.348634		0.15797	0.08784	0.10511	0.11636	0.07441
cd06583	357.452	103661	290	125	0.87	139	0.75686	0.59996	0.66595	0.55529	0.29502	0.65048	67411	0.349697		0.1569	0.09091	0.20157	0.46184	0.10638
cd03127	257.283	29073	113	90	0.83	194	0.72324	0.65378	0.71662	0.71478	0.62723	0.67194	18903	0.349809		0.06946	0.00662	0.00846	0.09601	0.0513
cd02257	902.932	279006	309	321	0.7	295	0.56771	0.49234	0.469	0.42687	0.35413	0.43614	179817	0.355508		0.07537	0.09871	0.14084	0.21358	0.13157
cd03467	273.353	41823	153	98	0.78	97	0.58438	0.50522	0.61047	0.55562	0.5202	0.53946	26829	0.358511		0.07916	-0.02609	0.02876	0.06418	0.04492
cd08048	234.1	11705	50	84	1.52	100	0.89581	0.92528	0.93608	0.91534	0.92625	0.89982	7505	0.358821		-0.02947	-0.04027	-0.01953	-0.03044	-0.00401
cd00525	506.77	101354	200	182	0.72	189	0.43923	0.33241	0.32924	0.24469	0.3356	0.32315	64954	0.359137		0.10682	0.10999	0.19454	0.10363	0.11608
cd00211	377.491	41524	110	136	0.89	139	0.83525	0.78537	0.81052	0.77925	0.64204	0.75956	26564	0.360273		0.04988	0.02473	0.056	0.19321	0.07569
cd00117	220.662	17653	80	81	1.06	112	0.37777	0.49518	0.49219	0.35922	0.38423	0.41321	11173	0.367077		-0.11741	-0.11442	0.01855	-0.00646	-0.03544
cd00299	266.874	36028	135	100	0.52	179	0.56754	0.38687	0.48078	0.52979	0.415	0.53907	22528	0.374709		0.18067	0.08676	0.03775	0.15254	0.02847
cd01610	317.869	199304	627	120	0.6	149	0.72019	0.42569	0.59779	0.51513	0.65562	0.46458	124064	0.377514		0.2945	0.1224	0.20506	0.06457	0.25561
cd00321	420.476	44150	105	159	1.19	171	0.85187	0.86199	0.86414	0.8769	0.84099	0.86719	27455	0.378143		-0.01012	-0.01227	-0.02503	0.01088	-0.01532
cd00298	224.453	257448	1147	85	0.72	91	0.77384	0.55391	0.35289	0.46216	0.50315	0.71603	159953	0.378698		0.21993	0.42095	0.31168	0.27069	0.05781
cd06462	223.036	177537	796	85	0.77	108	0.72119	0.46766	0.61241	0.39699	0.54435	0.4245	109877	0.381104		0.25353	0.10878	0.3242	0.17684	0.29669
cd00087	563.983	32711	58	215	1.44	213	0.85959	0.8812	0.9289	0.88902	0.8349	0.87495	20241	0.381217		-0.02161	-0.06931	-0.02943	0.02469	-0.01536
cd03440	261.528	482780	1846	100	0.45	106	0.60779	0.23501	0.26942	0.03619	0.42059	0.30412	298180	0.382368		0.37278	0.33837	0.5716	0.1872	0.30367
cd07980	321.15	25692	80	123	0.98	225	0.68448	0.83291	0.75965	0.72773	0.67788	0.68071	15852	0.382999		-0.14843	-0.07517	-0.04325	0.0066	0.00377
cd02440	370.214	38132	103	142	0.51	100	0.47839	0.21674	0.30458	0.32672	0.30908	0.29902	23506	0.383562		0.26165	0.17381	0.15167	0.16931	0.17937
cd03333	650.946	217416	334	251	0.95	457	0.71825	0.76331	0.78754	0.68646	0.70022	0.75053	133582	0.385593		-0.04506	-0.06929	0.03179	0.01803	-0.03228
cd00618	209.216	21340	102	81	0.96	80	0.52562	0.57962	0.62757	0.49759	0.67333	0.58888	13078	0.38716		-0.054	-0.10195	0.02803	-0.14771	-0.06326
cd00073	229.789	16315	71	89	1.4	155	0.79085	0.82681	0.85856	0.7721	0.77354	0.78302	9996	0.387312		-0.03596	-0.06771	0.01875	0.01731	0.00783
cd00127	358.731	18654	52	139	1.17	141	0.83803	0.87427	0.87164	0.84496	0.82906	0.7812	11426	0.387477		-0.03624	-0.03361	-0.00693	0.00897	0.05683
cd00090	198.078	35456	179	77	0.72	78	0.68565	0.51143	0.66314	0.62951	0.60131	0.67853	21673	0.388736		0.17422	0.02251	0.05614	0.08434	0.00712
cd00383	241.794	126700	524	94	1.01	216	0.89732	0.84795	0.88586	0.81324	0.85271	0.88133	77444	0.388761		0.04937	0.01146	0.08408	0.04461	0.01599
cd05819	688.013	110082	160	271	0.84	219	0.27675	0.27451	0.21609	0.27975	0.11492	0.39882	66722	0.393888		0.00224	0.06066	-0.003	0.16183	-0.12207
cd11691	266.836	16277	61	107	0.84	204	0.34697	0.36703	0.33994	0.34701	0.29937	0.34856	9750	0.400995		-0.02006	0.00703	-4e-05	0.0476	-0.00159
cd00355	129.557	22543	174	53	1.15	57	0.99505	0.9319	0.99654	0.96496	0.99184	0.97647	13321	0.409086		0.06315	-0.00149	0.03009	0.00321	0.01858
cd07177	251.447	90018	358	104	0.59	118	0.67735	0.57583	0.6682	0.5215	0.48578	0.65042	52786	0.413606		0.10152	0.00915	0.15585	0.19157	0.02693
cd00472	130.014	9491	73	54	1.66	60	0.96887	0.9825	0.98403	0.97355	0.99139	0.97552	5549	0.41534		-0.01363	-0.01516	-0.00468	-0.02252	-0.00665
cd00229	442.266	83146	188	188	0.45	160	0.4441	0.18509	0.32037	0.19676	0.34253	0.32731	47802	0.425084		0.25901	0.12373	0.24734	0.10157	0.11679
cd00070	297.707	27389	92	127	1.01	130	0.55097	0.56813	0.47918	0.51377	0.39767	0.56458	15705	0.426594		-0.01716	0.07179	0.0372	0.1533	-0.01361
cd00651	281.3	19691	70	121	0.75	85	0.19121	0.28915	0.25902	0.19173	0.21924	0.11124	11221	0.430146		-0.09794	-0.06781	-0.00052	-0.02803	0.07997
cd00267	480.86	89440	186	208	0.74	206	0.53281	0.45752	0.47072	0.47857	0.44659	0.4769	50752	0.432558		0.07529	0.06209	0.05424	0.08622	0.05591
cd12843	240.517	13950	58	106	1.08	229	0.82295	0.84224	0.82407	0.79932	0.76768	0.8126	7802	0.440717		-0.01929	-0.00112	0.02363	0.05527	0.01035
cd04332	307.653	152288	495	136	0.75	143	0.77969	0.76053	0.75953	0.68441	0.7712	0.74538	84968	0.442056		0.01916	0.02016	0.09528	0.00849	0.03431
cd00562	230.58	25825	112	102	0.85	107	0.84009	0.79631	0.84463	0.78423	0.75403	0.78746	14401	0.442363		0.04378	-0.00454	0.05586	0.08606	0.05263
cd00636	332.198	122249	368	148	0.5	230	0.47475	0.39705	0.3698	0.38084	0.44858	0.37356	67785	0.445517		0.0777	0.10495	0.09391	0.02617	0.10119
cd14745	737.333	37604	51	329	1.31	510	0.83615	0.88856	0.86591	0.85771	0.81145	0.83437	20825	0.446203		-0.05241	-0.02976	-0.02156	0.0247	0.00178
cd00195	314.408	22323	71	141	1.16	146	0.77248	0.74912	0.77489	0.77594	0.70981	0.79795	12312	0.448462		0.02336	-0.00241	-0.00346	0.06267	-0.02547
cd00495	200.636	89885	448	90	1.03	184	0.90634	0.87064	0.8571	0.89483	0.84345	0.88383	49565	0.448574		0.0357	0.04924	0.01151	0.06289	0.02251
cd00187	982.224	56969	58	444	1.47	431	0.87406	0.90806	0.91837	0.55488	0.88446	0.89256	31217	0.452035		-0.034	-0.04431	0.31918	-0.0104	-0.0185
cd02696	383.424	200531	523	174	1	175	0.85884	0.73822	0.77976	0.83443	0.58715	0.79663	109529	0.453806		0.12062	0.07908	0.02441	0.27169	0.06221
cd00200	633.549	57653	91	289	0.87	293	0.39905	0.33075	0.24676	0.33282	0.10213	0.37363	31354	0.45616		0.0683	0.15229	0.06623	0.29692	0.02542
cd06445	172.34	65317	379	79	1.2	81	0.89611	0.84091	0.8761	0.87499	0.7552	0.86351	35376	0.458396		0.0552	0.02001	0.02112	0.14091	0.0326
cd07557	197.642	57909	293	91	1.01	122	0.88717	0.81254	0.85102	0.82986	0.84225	0.85544	31246	0.460428		0.07463	0.03615	0.05731	0.04492	0.03173
cd00882	344.293	51644	150	160	0.66	151	0.60381	0.48895	0.55715	0.46639	0.49197	0.43183	27644	0.46472		0.11486	0.04666	0.13742	0.11184	0.17198
cd06560	357.02	17851	50	166	0.77	281	0.6072	0.66456	0.63105	0.64701	0.58317	0.55268	9551	0.46496		-0.05736	-0.02385	-0.03981	0.02403	0.05452
cd06974	349.249	61817	177	163	0.9	145	0.45442	0.52282	0.52062	0.49363	0.33086	0.48589	32966	0.466716		-0.0684	-0.0662	-0.03921	0.12356	-0.03147
cd06167	322.265	86367	268	151	0.57	137	0.59443	0.4009	0.42761	0.34211	0.40044	0.46416	45899	0.468558		0.19353	0.16682	0.25232	0.19399	0.13027
cd01901	347.753	231951	667	163	0.63	179	0.44227	0.47815	0.39339	0.39825	0.42922	0.43126	123230	0.468723		-0.03588	0.04888	0.04402	0.01305	0.01101
cd00107	70.2549	3583	51	33	1.08	42	0.80529	0.8664	0.78306	0.81803	0.7242	0.75353	1900	0.469718		-0.06111	0.02223	-0.01274	0.08109	0.05176
cd00633	140.945	7752	55	67	1.04	66	0.88857	0.91736	0.90177	0.87437	0.46482	0.86504	4067	0.475363		-0.02879	-0.0132	0.0142	0.42375	0.02353
cd00761	394.431	114385	290	190	0.51	185	0.46558	0.30206	0.34805	0.41932	0.4592	0.42982	59285	0.481707		0.16352	0.11753	0.04626	0.00638	0.03576
cd00397	343.663	56017	163	166	0.63	177	0.57446	0.43889	0.51048	0.56167	0.4732	0.44335	28959	0.483031		0.13557	0.06398	0.01279	0.10126	0.13111
cd06223	268.35	292502	1090	130	0.54	121	0.66877	0.44589	0.4859	0.40897	0.62282	0.54406	150802	0.484442		0.22288	0.18287	0.2598	0.04595	0.12471
cd00042	208.113	11030	53	101	1.01	82	0.47985	0.56801	0.42222	0.47267	0.4937	0.41613	5677	0.485313		-0.08816	0.05763	0.00718	-0.01385	0.06372
cd00291	142.021	27410	193	69	0.96	72	0.88688	0.86156	0.89234	0.87785	0.78832	0.89252	14093	0.485844		0.02532	-0.00546	0.00903	0.09856	-0.00564
cd06157	339.772	19367	57	166	0.8	209	0.73306	0.79708	0.80884	0.74053	0.81235	0.64566	9905	0.488563		-0.06402	-0.07578	-0.00747	-0.07929	0.0874
cd06661	202.281	45311	224	99	0.76	114	0.72986	0.44756	0.58892	0.55301	0.44126	0.63045	23135	0.489418		0.2823	0.14094	0.17685	0.2886	0.09941
cd00186	848.635	53464	63	417	1.07	521	0.77311	0.8339	0.7988	0.7926	0.80708	0.78126	27193	0.491377		-0.06079	-0.02569	-0.01949	-0.03397	-0.00815
cd01983	353.452	333305	943	174	0.47	185	0.4173	0.28577	0.23584	0.31028	0.38506	0.29441	169223	0.492287		0.13153	0.18146	0.10702	0.03224	0.12289
cd00594	540.86	69771	129	270	0.82	262	0.70516	0.64849	0.73535	0.6841	0.65152	0.70192	34941	0.499205		0.05667	-0.03019	0.02106	0.05364	0.00324
cd00347	430.445	110194	256	217	0.41	288	0.30394	0.25041	0.30226	0.282	0.25636	0.28065	54642	0.504129		0.05353	0.00168	0.02194	0.04758	0.02329
cd00143	507.239	69999	138	257	0.83	230	0.68122	0.61174	0.67526	0.71293	0.5946	0.63969	34533	0.506665		0.06948	0.00596	-0.03171	0.08662	0.04153
cd00551	710.299	139929	197	363	0.56	333	0.39842	0.37356	0.44465	0.36278	0.34381	0.36188	68418	0.511052		0.02486	-0.04623	0.03564	0.05461	0.03654
cd00317	284.859	26207	92	146	1.1	138	0.7251	0.76814	0.70897	0.73248	0.66109	0.67954	12775	0.512534		-0.04304	0.01613	-0.00738	0.06401	0.04556
cd11378	215.408	16371	76	113	0.99	125	0.81948	0.86925	0.6744	0.8223	0.71585	0.8297	7783	0.524586		-0.04977	0.14508	-0.00282	0.10363	-0.01022
cd00296	414.361	50552	122	219	0.98	223	0.63934	0.62864	0.68456	0.6258	0.62073	0.60328	23834	0.528525		0.0107	-0.04522	0.01354	0.01861	0.03606
cd00448	202.237	172508	853	107	0.88	118	0.75554	0.60765	0.69458	0.65047	0.64987	0.69417	81237	0.529082		0.14789	0.06096	0.10507	0.10567	0.06137
cd00056	290.028	40894	141	154	0.86	172	0.67681	0.70543	0.69554	0.70427	0.6509	0.69438	19180	0.530983		-0.02862	-0.01873	-0.02746	0.02591	-0.01757
cd12148	768.811	1667552	2169	409	0.38	453	0.54208	0.23125	0.19989	0.15941	0.001	0.38475	780431	0.53199		0.31083	0.34219	0.38267		0.15733
cd11296	631.21	63121	100	338	0.53	235	0.43488	0.32923	0.46526	0.28307	0.40016	0.31551	29321	0.535479		0.10565	-0.03038	0.15181	0.03472	0.11937
cd00179	283.1	19817	70	152	1.24	229	0.73821	0.83761	0.85804	0.82488	0.85495	0.79886	9177	0.536913		-0.0994	-0.11983	-0.08667	-0.11674	-0.06065
cd00528	253.074	13666	54	136	1.56	146	0.98007	0.98963	0.97698	0.98155	0.96903	0.96482	6322	0.537392		-0.00956	0.00309	-0.00148	0.01104	0.01525
cd00483	236.346	24580	104	128	1.31	155	0.93935	0.94572	0.92414	0.94831	0.915	0.90803	11268	0.541579		-0.00637	0.01521	-0.00896	0.02435	0.03132
cd01066	379.495	39088	103	208	0.7	248	0.59846	0.57206	0.58451	0.58103	0.57514	0.59834	17664	0.548097		0.0264	0.01395	0.01743	0.02332	0.00012
cd03174	483.123	475393	984	265	0.93	258	0.74007	0.71592	0.76361	0.77778	0.78749	0.82994	214633	0.548515		0.02415	-0.02354	-0.03771	-0.04742	-0.08987
cd05709	368.014	152358	414	202	0.76	156	0.68327	0.5196	0.5009	0.4908	0.71664	0.56788	68730	0.548892		0.16367	0.18237	0.19247	-0.03337	0.11539
cd00552	165.594	23680	143	91	1.05	99	0.93595	0.9301	0.91215	0.91495	0.83181	0.86493	10667	0.549537		0.00585	0.0238	0.021	0.10414	0.07102
cd01335	366.897	21280	58	204	0.51	84	0.16701	0.3194	0.32523	0.21971	0.19174	0.26352	9448	0.556014		-0.15239	-0.15822	-0.0527	-0.02473	-0.09651
cd00531	228.344	37220	163	127	0.58	115	0.37833	0.34028	0.28805	0.36785	0.37263	0.33445	16519	0.556178		0.03805	0.09028	0.01048	0.0057	0.04388
cd15457	272.136	213355	784	152	1.09	143	0.81162	0.70302	0.72948	0.71091	0.74831	0.77682	94187	0.558544		0.1086	0.08214	0.10071	0.06331	0.0348
cd00641	345.518	38007	110	193	1.42	191	0.89037	0.8865	0.90695	0.87567	0.85433	0.87497	16777	0.558582		0.00387	-0.01658	0.0147	0.03604	0.0154
cd00413	379.477	32635	86	212	0.8	182	0.57073	0.65963	0.586	0.48092	0.47704	0.46492	14403	0.558664		-0.0889	-0.01527	0.08981	0.09369	0.10581
cd10747	395.8	172569	436	222	1.08	332	0.8658	0.84415	0.8686	0.82689	0.86579	0.84586	75777	0.560889		0.02165	-0.0028	0.03891	1e-05	0.01994
cd00421	270.374	39745	147	152	1.01	157	0.73421	0.74787	0.76215	0.71047	0.67476	0.71487	17401	0.562184		-0.01366	-0.02794	0.02374	0.05945	0.01934
cd00322	396.184	34468	87	223	0.7	213	0.59115	0.63767	0.60261	0.58087	0.44712	0.54753	15067	0.56287		-0.04652	-0.01146	0.01028	0.14403	0.04362
cd00838	352.44	52866	150	199	0.44	143	0.3883	0.24352	0.36397	0.29724	0.31161	0.32324	23016	0.564635		0.14478	0.02433	0.09106	0.07669	0.06506
cd14251	654.87	45186	69	370	1.21	373	0.77468	0.82802	0.83298	0.80433	0.79225	0.78848	19656	0.564998		-0.05334	-0.0583	-0.02965	-0.01757	-0.0138
cd01292	485.902	24781	51	276	0.59	58	0.08654	0.23502	0.2503	0.1773	0.22142	0.19552	10705	0.568016		-0.14848	-0.16376	-0.09076	-0.13488	-0.10898
cd00432	180.706	24576	136	103	1.06	114	0.79726	0.78504	0.77938	0.76918	0.82376	0.77372	10568	0.569987		0.01222	0.01788	0.02808	-0.0265	0.02354
cd00101	143.159	18897	132	82	0.86	66	0.6224	0.58177	0.67703	0.58961	0.61995	0.60772	8073	0.57279		0.04063	-0.05463	0.03279	0.00245	0.01468
cd00657	219.88	29244	133	126	0.63	133	0.77238	0.75956	0.47717	0.7198	0.564	0.61538	12486	0.57304		0.01282	0.29521	0.05258	0.20838	0.157
cd06567	582.608	286643	492	334	0.66	324	0.51629	0.44526	0.50135	0.44498	0.53915	0.50208	122315	0.573284		0.07103	0.01494	0.07131	-0.02286	0.01421
cd00361	382.833	22970	60	221	1.57	236	0.97228	0.97925	0.97623	0.96706	0.97442	0.96658	9710	0.577275		-0.00697	-0.00395	0.00522	-0.00214	0.0057
cd06558	336.511	234548	697	195	0.78	245	0.83128	0.65564	0.72205	0.80959	0.74643	0.72783	98633	0.579476		0.17564	0.10923	0.02169	0.08485	0.10345
cd00385	417.966	135839	325	243	0.56	244	0.46717	0.33541	0.32479	0.2747	0.39752	0.34419	56864	0.581387		0.13176	0.14238	0.19247	0.06965	0.12298
cd09916	164.932	12040	73	96	0.91	114	0.92288	0.9543	0.95086	0.95059	0.88327	0.92802	5032	0.582058		-0.03142	-0.02798	-0.02771	0.03961	-0.00514
cd01391	479.295	61829	129	279	0.5	244	0.5006	0.19185	0.39038	0.16098	0.33221	0.41317	25838	0.582105		0.30875	0.11022	0.33962	0.16839	0.08743
cd00368	814.607	285927	351	475	0.7	526	0.58146	0.57161	0.6242	0.49998	0.62599	0.59714	119202	0.583103		0.00985	-0.04274	0.08148	-0.04453	-0.01568
cd02883	207.35	41470	200	123	0.64	110	0.58362	0.35861	0.47371	0.5418	0.39809	0.49691	16870	0.5932		0.22501	0.10991	0.04182	0.18553	0.08671
cd00598	543.621	31530	58	325	0.75	244	0.48089	0.54634	0.56826	0.48117	0.42376	0.4914	12680	0.597843		-0.06545	-0.08737	-0.00028	0.05713	-0.01051
cd06261	317.798	80403	253	191	0.51	218	0.60265	0.49029	0.5614	0.46417	0.44812	0.57271	32080	0.601011		0.11236	0.04125	0.13848	0.15453	0.02994
cd06259	249.102	111847	449	151	0.75	146	0.70002	0.64045	0.69812	0.66337	0.65916	0.7243	44048	0.606177		0.05957	0.0019	0.03665	0.04086	-0.02428
cd00336	173.158	23030	133	105	1.12	109	0.93919	0.9008	0.92936	0.88552	0.9247	0.92564	9065	0.606383		0.03839	0.00983	0.05367	0.01449	0.01355
cd07040	332.627	141699	426	205	0.6	178	0.57102	0.45178	0.47202	0.44936	0.41315	0.36321	54369	0.616306		0.11924	0.099	0.12166	0.15787	0.20781
cd00119	200.412	10221	51	124	1.6	119	0.81525	0.83975	0.82388	0.82373	0.77441	0.82384	3897	0.618725		-0.0245	-0.00863	-0.00848	0.04084	-0.00859
cd00190	374.011	66574	178	232	1.07	215	0.80773	0.76231	0.8207	0.81061	0.67861	0.7648	25278	0.620303		0.04542	-0.01297	-0.00288	0.12912	0.04293
cd06845	231.31	20124	87	144	0.88	150	0.72295	0.77416	0.75209	0.73192	0.72646	0.70559	7596	0.622541		-0.05121	-0.02914	-0.00897	-0.00351	0.01736
cd02062	253.324	18746	74	158	0.86	157	0.73808	0.55857	0.79214	0.7265	0.70015	0.7557	7054	0.623707		0.17951	-0.05406	0.01158	0.03793	-0.01762
cd00326	363.299	64304	177	227	1.07	215	0.74014	0.72603	0.74307	0.76929	0.6526	0.7554	24125	0.62483		0.01411	-0.00293	-0.02915	0.08754	-0.01526
cd00382	254.311	41707	164	159	1	173	0.75969	0.74348	0.78532	0.77543	0.73436	0.72278	15631	0.625219		0.01621	-0.02563	-0.01574	0.02533	0.03691
cd09281	196.399	37905	193	123	1.21	119	0.81152	0.82175	0.87494	0.85238	0.85301	0.84745	14166	0.626276		-0.01023	-0.06342	-0.04086	-0.04149	-0.03593
cd00032	389.094	20622	53	244	1.27	234	0.83717	0.91639	0.91973	0.9042	0.86387	0.85106	7690	0.627098		-0.07922	-0.08256	-0.06703	-0.0267	-0.01389
cd11375	274.699	28294	103	173	1	168	0.72117	0.69801	0.72464	0.72729	0.6502	0.71816	10475	0.62978		0.02316	-0.00347	-0.00612	0.07097	0.00301
cd03493	154.792	50617	327	98	0.55	103	0.66416	0.3933	0.54587	0.49898	0.67715	0.59457	18571	0.633108		0.27086	0.11829	0.16518	-0.01299	0.06959
cd00069	147.736	21274	144	95	1.32	114	0.87609	0.90696	0.90957	0.89285	0.78657	0.90903	7594	0.643039		-0.03087	-0.03348	-0.01676	0.08952	-0.03294
cd00134	340.381	21444	63	219	0.81	220	0.64562	0.66657	0.6347	0.59391	0.60181	0.60536	7647	0.643397		-0.02095	0.01092	0.05171	0.04381	0.04026
cd00351	338.857	23720	70	219	1.4	212	0.79366	0.8561	0.81384	0.80128	0.81414	0.80572	8390	0.64629		-0.06244	-0.02018	-0.00762	-0.02048	-0.01206
cd01594	492.191	203275	413	321	0.73	365	0.49979	0.50382	0.52005	0.48537	0.56804	0.52323	70702	0.652186		-0.00403	-0.02026	0.01442	-0.06825	-0.02344
cd11380	210.309	28602	136	138	1.48	119	0.73175	0.78216	0.83736	0.77969	0.83014	0.77445	9834	0.656177		-0.05041	-0.10561	-0.04794	-0.09839	-0.0427
cd00392	173.677	23099	133	114	1.3	108	0.75488	0.83574	0.86797	0.89613	0.93442	0.84779	7937	0.656391		-0.08086	-0.11309	-0.14125	-0.17954	-0.09291
cd01433	170.468	26593	156	112	1.16	130	0.78991	0.78166	0.79234	0.7692	0.80291	0.77771	9121	0.657015		0.00825	-0.00243	0.02071	-0.013	0.0122
cd05466	299.712	105199	351	197	0.69	289	0.86903	0.754	0.79625	0.85507	0.83677	0.80862	36052	0.657298		0.11503	0.07278	0.01396	0.03226	0.06041
cd00554	231.426	26614	115	153	1.44	157	0.97029	0.95461	0.96903	0.95379	0.93335	0.9685	9019	0.661118		0.01568	0.00126	0.0165	0.03694	0.00179
cd00446	205.358	31009	151	136	1.13	174	0.92602	0.9082	0.94926	0.95044	0.93835	0.94049	10473	0.662258		0.01782	-0.02324	-0.02442	-0.01233	-0.01447
cd06587	170.075	54424	320	113	0.62	112	0.63128	0.46244	0.55035	0.51261	0.52355	0.59237	18264	0.664413		0.16884	0.08093	0.11867	0.10773	0.03891
cd00488	114.327	12919	113	76	1.31	92	0.95192	0.96093	0.96622	0.96364	0.92271	0.96433	4331	0.66476		-0.00901	-0.0143	-0.01172	0.02921	-0.01241
cd07828	220.042	15623	71	148	1.12	153	0.8324	0.85	0.82979	0.7711	0.74458	0.70374	5115	0.672599		-0.0176	0.00261	0.0613	0.08782	0.12866
cd01291	483.551	47388	98	326	0.56	205	0.24126	0.36398	0.32335	0.31526	0.33675	0.32423	15440	0.674179		-0.12272	-0.08209	-0.074	-0.09549	-0.08297
cd13944	405.431	131765	325	275	1.2	277	0.9437	0.92242	0.89554	0.92357	0.88039	0.91653	42390	0.678291		0.02128	0.04816	0.02013	0.06331	0.02717
cd00386	273.382	46475	170	186	0.98	189	0.7953	0.73301	0.81847	0.7632	0.81685	0.78913	14855	0.680367		0.06229	-0.02317	0.0321	-0.02155	0.00617
cd00400	564.212	63756	113	385	0.84	411	0.79066	0.75563	0.8213	0.80007	0.81637	0.78152	20251	0.682368		0.03503	-0.03064	-0.00941	-0.02571	0.00914
cd12927	150.827	23529	156	103	0.89	106	0.79119	0.76329	0.81754	0.77787	0.72984	0.78985	7461	0.682902		0.0279	-0.02635	0.01332	0.06135	0.00134
cd08010	359.597	24093	67	246	1.21	306	0.86773	0.90526	0.90628	0.85661	0.8754	0.85219	7611	0.684099		-0.03753	-0.03855	0.01112	-0.00767	0.01554
cd00412	223.374	20327	91	155	1.42	160	0.92379	0.92354	0.9235	0.90819	0.82135	0.90434	6222	0.693903		0.00025	0.00029	0.0156	0.10244	0.01945
cd00427	81.9655	14262	174	57	1.07	62	0.9693	0.96652	0.98945	0.9425	0.94598	0.96611	4344	0.695415		0.00278	-0.02015	0.0268	0.02332	0.00319
cd12870	94.8889	6832	72	66	1.02	74	0.79025	0.78768	0.78608	0.72374	0.76437	0.70357	2080	0.69555		0.00257	0.00417	0.06651	0.02588	0.08668
cd11586	77.35	4641	60	54	0.87	59	0.9004	0.97137	0.96602	0.94465	0.96774	0.8528	1401	0.698125		-0.07097	-0.06562	-0.04425	-0.06734	0.0476
cd00012	430.08	53760	125	303	0.44	115	0.15256	0.17134	0.22647	0.16236	0.13039	0.16359	15885	0.70452		-0.01878	-0.07391	-0.0098	0.02217	-0.01103
cd05188	389.805	77961	200	275	0.75	300	0.67903	0.60432	0.66631	0.66476	0.67949	0.6295	22961	0.705481		0.07471	0.01272	0.01427	-0.00046	0.04953
cd00516	366.989	68260	186	262	0.85	249	0.56828	0.6619	0.59745	0.60206	0.63713	0.57229	19528	0.713918		-0.09362	-0.02917	-0.03378	-0.06885	-0.00401
cd08774	314.32	31432	100	225	1.29	229	0.88646	0.8652	0.91546	0.90348	0.87822	0.87375	8932	0.715831		0.02126	-0.029	-0.01702	0.00824	0.01271
cd00403	286.624	61051	213	206	0.93	202	0.72882	0.74543	0.75073	0.77107	0.68668	0.73005	17173	0.718712		-0.01661	-0.02191	-0.04225	0.04214	-0.00123
cd00537	380.684	30074	79	274	1.04	260	0.74518	0.80811	0.78575	0.78458	0.75464	0.74791	8428	0.719757		-0.06293	-0.04057	-0.0394	-0.00946	-0.00273
cd00756	172.124	24958	145	124	1.2	133	0.92943	0.91258	0.90597	0.90453	0.87902	0.92309	6978	0.720411		0.01685	0.02346	0.0249	0.05041	0.00634
cd00640	398.342	127071	319	289	0.81	292	0.75714	0.68999	0.76336	0.68693	0.67959	0.72508	34880	0.725507		0.06715	-0.00622	0.07021	0.07755	0.03206
cd00379	213.415	47805	224	155	0.82	158	0.72362	0.73082	0.7295	0.76175	0.74522	0.7606	13085	0.726284		-0.0072	-0.00588	-0.03813	-0.0216	-0.03698
cd01635	430.234	40442	94	313	0.47	251	0.29039	0.33613	0.33539	0.3093	0.27036	0.28639	11020	0.727511		-0.04574	-0.045	-0.01891	0.02003	0.004
cd00652	237.587	14968	63	173	1.57	178	0.95817	0.96775	0.97113	0.96996	0.93034	0.95366	4069	0.728154		-0.00958	-0.01296	-0.01179	0.02783	0.00451
cd14262	237.495	23512	99	173	0.77	199	0.62978	0.6973	0.64851	0.63493	0.66367	0.65561	6385	0.728436		-0.06752	-0.01873	-0.00515	-0.03389	-0.02583
cd06578	327.454	136221	416	240	0.67	229	0.77229	0.62628	0.72833	0.70256	0.70373	0.7175	36381	0.732927		0.14601	0.04396	0.06973	0.06856	0.05479
cd09652	257.393	15701	61	189	0.72	212	0.52576	0.56922	0.55438	0.52379	0.45518	0.43953	4172	0.734286		-0.04346	-0.02862	0.00197	0.07058	0.08623
cd02407	156.456	8918	57	115	1.42	116	0.94098	0.93328	0.92325	0.94217	0.92073	0.91873	2363	0.735031		0.0077	0.01773	-0.00119	0.02025	0.02225
cd00374	263.247	25535	97	195	0.96	168	0.61941	0.73973	0.72636	0.70432	0.63986	0.67356	6620	0.740749		-0.12032	-0.10695	-0.08491	-0.02045	-0.05415
cd12212	153.875	8617	56	115	1.32	139	0.91426	0.93651	0.92656	0.94769	0.87459	0.92342	2177	0.74736		-0.02225	-0.0123	-0.03343	0.03967	-0.00916
cd09294	155.133	30251	195	116	1.53	146	0.97482	0.96843	0.97301	0.96906	0.98067	0.96913	7631	0.747745		0.00639	0.00181	0.00576	-0.00585	0.00569
cd09731	187.983	11091	59	141	0.88	144	0.64686	0.72266	0.68064	0.67219	0.61056	0.67877	2772	0.750068		-0.0758	-0.03378	-0.02533	0.0363	-0.03191
cd00945	266.271	31420	118	200	0.89	205	0.62707	0.66212	0.58218	0.64448	0.58218	0.61896	7820	0.751114		-0.03505	0.04489	-0.01741	0.04489	0.00811
cd06260	206.097	76256	370	155	0.67	174	0.70815	0.57897	0.65842	0.59843	0.55065	0.62871	18906	0.752073		0.12918	0.04973	0.10972	0.1575	0.07944
cd06664	161.903	33514	207	122	1.05	116	0.79818	0.79721	0.8373	0.82662	0.82802	0.82373	8260	0.753538		0.00097	-0.03912	-0.02844	-0.02984	-0.02555
cd00431	213.873	43630	204	162	0.81	156	0.80888	0.73023	0.72238	0.76503	0.7804	0.752	10582	0.757459		0.07865	0.0865	0.04385	0.02848	0.05688
cd00487	184.603	28798	156	140	1.24	157	0.88955	0.87079	0.91423	0.89655	0.85643	0.87416	6958	0.758384		0.01876	-0.02468	-0.007	0.03312	0.01539
cd00209	206.648	26451	128	157	1.18	155	0.85437	0.79852	0.80457	0.82989	0.75793	0.80733	6355	0.759746		0.05585	0.0498	0.02448	0.09644	0.04704
cd00513	140.161	7849	56	107	1.59	116	0.97409	0.97999	0.97048	0.97694	0.9756	0.96946	1857	0.763408		-0.0059	0.00361	-0.00285	-0.00151	0.00463
cd07812	184.684	36198	196	141	0.47	139	0.48308	0.34633	0.34782	0.40315	0.44742	0.4115	8562	0.763466		0.13675	0.13526	0.07993	0.03566	0.07158
cd00473	118.686	60767	512	91	1.04	95	0.96795	0.92914	0.91653	0.9566	0.87411	0.94882	14175	0.766729		0.03881	0.05142	0.01135	0.09384	0.01913
cd01427	260.443	91676	352	201	0.54	146	0.54894	0.5601	0.45931	0.42715	0.55808	0.4381	20924	0.771762		-0.01116	0.08963	0.12179	-0.00914	0.11084
cd09030	130.822	9550	73	102	0.93	121	0.75732	0.78041	0.77609	0.77919	0.67587	0.75446	2104	0.779685		-0.02309	-0.01877	-0.02187	0.08145	0.00286
cd14263	135.455	13681	101	106	1.12	115	0.9701	0.96246	0.98841	0.98562	0.96762	0.97405	2975	0.782548		0.00764	-0.01831	-0.01552	0.00248	-0.00395
cd00305	183.809	12499	68	144	1.21	137	0.70543	0.75807	0.76156	0.73122	0.70085	0.74204	2707	0.783422		-0.05264	-0.05613	-0.02579	0.00458	-0.03661
cd00320	118.48	11611	98	93	1.21	90	0.81967	0.88272	0.85839	0.82681	0.77391	0.82627	2497	0.784943		-0.06305	-0.03872	-0.00714	0.04576	-0.0066
cd06550	331.241	26168	79	261	0.8	261	0.70405	0.77697	0.79049	0.78139	0.7635	0.70999	5549	0.787946		-0.07292	-0.08644	-0.07734	-0.05945	-0.00594
cd07153	147.014	54395	370	116	0.95	125	0.87426	0.82485	0.87634	0.87183	0.80643	0.87171	11475	0.78904		0.04941	-0.00208	0.00243	0.06783	0.00255
cd01425	266.953	45649	171	211	1.2	183	0.87114	0.92225	0.93442	0.93236	0.91833	0.93453	9568	0.790401		-0.05111	-0.06328	-0.06122	-0.04719	-0.06339
cd00449	319.979	30398	95	255	0.98	261	0.78748	0.82686	0.79154	0.81993	0.68696	0.76579	6173	0.796927		-0.03938	-0.00406	-0.03245	0.10052	0.02169
cd00387	156.744	20220	129	125	1.15	122	0.82607	0.84204	0.83124	0.84698	0.82269	0.83085	4095	0.797479		-0.01597	-0.00517	-0.02091	0.00338	-0.00478
cd00316	500.708	77109	154	403	0.86	402	0.68072	0.70371	0.39659	0.69399	0.37809	0.68218	15047	0.80486		-0.02299	0.28413	-0.01327	0.30263	-0.00146
cd10148	99.0672	13275	134	80	1.16	84	0.90718	0.90916	0.8949	0.9212	0.84062	0.89757	2555	0.807533		-0.00198	0.01228	-0.01402	0.06656	0.00961
cd00518	173.236	34474	199	140	0.85	143	0.85223	0.79817	0.84582	0.8552	0.76834	0.83959	6614	0.808146		0.05406	0.00641	-0.00297	0.08389	0.01264
cd06561	243.12	42546	175	198	0.76	199	0.64472	0.65044	0.68919	0.6655	0.61764	0.63768	7896	0.814413		-0.00572	-0.04447	-0.02078	0.02708	0.00704
cd00349	160.616	22165	138	131	1.32	138	0.92412	0.91077	0.91751	0.90246	0.89462	0.91208	4087	0.81561		0.01335	0.00661	0.02166	0.0295	0.01204
cd06174	474.433	209225	441	390	0.4	376	0.62911	0.20619	0.31705	0.49346	0.2982	0.46738	37235	0.822034		0.42292	0.31206	0.13565	0.33091	0.16173
cd06971	173.756	29191	168	143	1.02	144	0.77335	0.7121	0.77677	0.75141	0.76229	0.68872	5167	0.822993		0.06125	-0.00342	0.02194	0.01106	0.08463
cd00567	449.371	31456	70	370	0.87	368	0.71212	0.75887	0.77051	0.72513	0.70568	0.7202	5556	0.823373		-0.04675	-0.05839	-0.01301	0.00644	-0.00808
cd06559	252.377	30790	122	208	1.21	207	0.85847	0.81133	0.85593	0.83671	0.8262	0.83195	5414	0.824164		0.04714	0.00254	0.02176	0.03227	0.02652
cd00985	215.425	38992	181	178	0.88	168	0.68547	0.60163	0.62503	0.62905	0.5853	0.65145	6774	0.826274		0.08384	0.06044	0.05642	0.10017	0.03402
cd06534	513.397	34911	68	427	1.02	440	0.79585	0.82374	0.82297	0.80393	0.78593	0.78536	5875	0.831715		-0.02789	-0.02712	-0.00808	0.00992	0.01049
cd00995	555.994	197378	355	464	0.72	487	0.73742	0.6081	0.65538	0.68211	0.71106	0.67617	32658	0.834541		0.12932	0.08204	0.05531	0.02636	0.06125
cd08026	122.163	11972	98	102	1.1	106	0.94058	0.97031	0.97225	0.96509	0.96283	0.95522	1976	0.83495		-0.02973	-0.03167	-0.02451	-0.02225	-0.01464
cd00115	168.671	12313	73	141	1.1	126	0.7605	0.81864	0.70063	0.7892	0.69463	0.76923	2020	0.835947		-0.05814	0.05987	-0.0287	0.06587	-0.00873
cd00475	261.873	175717	671	219	1.34	227	0.95429	0.93267	0.93432	0.94936	0.95098	0.94375	28768	0.836283		0.02162	0.01997	0.00493	0.00331	0.01054
cd12152	146.54	48065	328	123	0.84	128	0.8493	0.77275	0.8126	0.83627	0.8088	0.82147	7721	0.839361		0.07655	0.0367	0.01303	0.0405	0.02783
cd00178	203.808	10598	52	172	1.09	160	0.77457	0.86409	0.80832	0.77797	0.63061	0.76627	1654	0.843932		-0.08952	-0.03375	-0.0034	0.14396	0.0083
cd09725	93.3471	11295	121	79	1.19	87	0.89225	0.8938	0.90097	0.88983	0.82375	0.86498	1736	0.846304		-0.00155	-0.00872	0.00242	0.0685	0.02727
cd07026	125.133	13139	105	106	1.4	110	0.97689	0.98545	0.98852	0.98106	0.98623	0.98574	2009	0.847099		-0.00856	-0.01163	-0.00417	-0.00934	-0.00885
cd00591	100.263	5715	57	85	1.19	89	0.97008	0.96387	0.94342	0.95745	0.93183	0.96285	870	0.84777		0.00621	0.02666	0.01263	0.03825	0.00723
cd09693	238.976	30111	126	204	0.68	140	0.4086	0.42441	0.49822	0.47721	0.47679	0.49816	4407	0.853642		-0.01581	-0.08962	-0.06861	-0.06819	-0.08956
cd00172	424.793	39081	92	364	0.96	359	0.83971	0.88243	0.8649	0.8506	0.78667	0.82462	5593	0.856888		-0.04272	-0.02519	-0.01089	0.05304	0.01509
cd06660	333.381	383055	1149	286	0.84	254	0.81796	0.73854	0.76194	0.60799	0.75869	0.78517	54441	0.857877		0.07942	0.05602	0.20997	0.05927	0.03279
cd00462	198.169	30518	154	171	1.25	183	0.90505	0.88949	0.91125	0.90068	0.9	0.9089	4184	0.8629		0.01556	-0.0062	0.00437	0.00505	-0.00385
cd07995	241.026	64113	266	208	0.88	206	0.78815	0.71891	0.75687	0.73265	0.67824	0.73476	8785	0.862977		0.06924	0.03128	0.0555	0.10991	0.05339
cd02439	364.342	58659	161	315	1.1	277	0.62762	0.78352	0.85516	0.84328	0.82983	0.8195	7944	0.864572		-0.1559	-0.22754	-0.21566	-0.20221	-0.19188
cd07025	324.564	66211	204	281	0.94	281	0.81321	0.78611	0.8131	0.79695	0.82015	0.78477	8887	0.865777		0.0271	0.00011	0.01626	-0.00694	0.02844
cd06572	449.423	87188	194	390	1.35	417	0.93188	0.93385	0.93395	0.93362	0.93153	0.93393	11528	0.867779		-0.00197	-0.00207	-0.00174	0.00035	-0.00205
cd01081	323.983	18791	58	283	0.79	255	0.53783	0.58389	0.57161	0.53502	0.4443	0.51308	2377	0.873503		-0.04606	-0.03378	0.00281	0.09353	0.02475
cd07914	218.606	31042	142	191	1.56	192	0.97812	0.97218	0.97125	0.9787	0.94521	0.96775	3920	0.873718		0.00594	0.00687	-0.00058	0.03291	0.01037
cd06919	126.644	7472	59	111	1.62	116	0.96267	0.97815	0.97981	0.97772	0.94307	0.96901	923	0.876473		-0.01548	-0.01714	-0.01505	0.0196	-0.00634
cd12082	478.623	25367	53	422	0.68	419	0.65601	0.67761	0.66303	0.65111	0.5003	0.59477	3001	0.881696		-0.0216	-0.00702	0.0049	0.15571	0.06124
cd00577	281.911	22271	79	249	0.89	247	0.77556	0.7666	0.71386	0.75166	0.6896	0.75509	2600	0.883257		0.00896	0.0617	0.0239	0.08596	0.02047
cd00653	1227.25	138679	113	1088	1.09	875	0.65266	0.70791	0.68115	0.67814	0.71548	0.6609	15735	0.886535		-0.05525	-0.02849	-0.02548	-0.06282	-0.00824
cd09634	356.183	50578	142	318	0.94	299	0.81064	0.82016	0.86098	0.82349	0.79382	0.80499	5422	0.892799		-0.00952	-0.05034	-0.01285	0.01682	0.00565
cd01614	92.7286	6491	70	83	1.23	81	0.9213	0.94395	0.9317	0.93509	0.86629	0.91423	681	0.895085		-0.02265	-0.0104	-0.01379	0.05501	0.00707
cd00501	217.316	12387	57	195	1.21	188	0.70262	0.73593	0.73103	0.72782	0.74627	0.71819	1272	0.897311		-0.03331	-0.02841	-0.0252	-0.04365	-0.01557
cd00580	124.491	6598	53	113	1.17	113	0.91947	0.9775	0.95334	0.95202	0.92533	0.95422	609	0.907696		-0.05803	-0.03387	-0.03255	-0.00586	-0.03475
cd07304	375.771	54111	144	344	1.39	340	0.91851	0.91665	0.94358	0.93358	0.93895	0.92217	4575	0.915451		0.00186	-0.02507	-0.01507	-0.02044	-0.00366
cd00433	504.699	98921	196	469	1.05	433	0.77612	0.77114	0.77802	0.77952	0.74344	0.76503	6997	0.929267		0.00498	-0.0019	-0.0034	0.03268	0.01109
cd15832	299.275	15263	51	279	1.28	284	0.92758	0.95788	0.95256	0.95035	0.84435	0.93539	1034	0.932253		-0.0303	-0.02498	-0.02277	0.08323	-0.00781
cd00003	250.547	13279	53	234	1.51	237	0.98088	0.98363	0.97725	0.97447	0.97117	0.97788	877	0.933957		-0.00275	0.00363	0.00641	0.00971	0.003
cd13394	660.37	35660	54	618	0.94	549	0.62545	0.70826	0.70629	0.65038	0.61154	0.64293	2288	0.935839		-0.08281	-0.08084	-0.02493	0.01391	-0.01748
cd00466	149.411	13447	90	140	1.59	141	0.9848	0.99056	0.98412	0.98443	0.96344	0.97143	847	0.937013		-0.00576	0.00068	0.00037	0.02136	0.01337
cd07976	334.235	28410	85	316	0.75	176	0.40658	0.45499	0.45612	0.42023	0.41963	0.40195	1550	0.945443		-0.04841	-0.04954	-0.01365	-0.01305	0.00463
cd12151	297.966	61679	207	282	0.96	269	0.83868	0.80553	0.86154	0.84544	0.83595	0.80988	3305	0.946417		0.03315	-0.02286	-0.00676	0.00273	0.0288
cd09727	221.667	11305	51	210	1.06	192	0.72643	0.81964	0.78023	0.78543	0.66711	0.70393	595	0.947367		-0.09321	-0.0538	-0.059	0.05932	0.0225
cd14785	391.549	39938	102	371	1.09	361	0.79443	0.81675	0.82678	0.82767	0.7953	0.82299	2096	0.947519		-0.02232	-0.03235	-0.03324	-0.00087	-0.02856
cd00384	330.014	24421	74	314	1.75	318	0.97146	0.97659	0.98213	0.97677	0.97253	0.97216	1185	0.951475		-0.00513	-0.01067	-0.00531	-0.00107	-0.0007
cd12208	155.775	12462	80	150	1.25	150	0.96497	0.97436	0.97575	0.97565	0.97202	0.9674	462	0.962927		-0.00939	-0.01078	-0.01068	-0.00705	-0.00243
cd00140	378.741	42419	112	365	0.98	361	0.89632	0.8928	0.88525	0.9205	0.85116	0.88615	1539	0.963719		0.00352	0.01107	-0.02418	0.04516	0.01017
cd11740	163.108	82696	507	159	1.47	159	0.96667	0.95336	0.9548	0.96342	0.9511	0.94449	2083	0.974814		0.01331	0.01187	0.00325	0.01557	0.02218

## Sheet: 5.diversity
cdd_id	ave_len	nres	num_sq	cols	RE	gsm_cols	GISMO	MAFFT	CLUSTAL	MUSCLE	Dialign	Kalign		vsMFT	vsCLO	vsMUS	vs DA	vs KA		RE	MAFFT	CLUSTAL-O	MUSCLE	DIALIGN	KALIGN
cd12148	768.811	1667552	2169	409	0.38	453	0.54208	0.23125	0.19989	0.15941	0.001	0.38475		0.31083	0.34219	0.38267		0.15733		0.607353	0.119075	0.0936125	0.140482	0.0896841	0.0910336
cd06174	474.433	209225	441	390	0.4	376	0.62911	0.20619	0.31705	0.49346	0.2982	0.46738		0.42292	0.31206	0.13565	0.33091	0.16173		0.828235	0.0531736	0.0490946	0.0871922	0.0879418	0.0642388
cd00347	430.445	110194	256	217	0.41	288	0.30394	0.25041	0.30226	0.282	0.25636	0.28065		0.05353	0.00168	0.02194	0.04758	0.02329		1.02392	0.0186553	0.0207356	0.0401559	0.0590275	0.0446757
cd00130	771.413	141940	184	103	0.42	211	0.19209	0.07916	0.09569	0.10019	0.10384	0.08903		0.11293	0.0964	0.0919	0.08825	0.10306		1.33059	-0.0121194	-0.0139778	0.0202999	0.012873	0.0117125
cd00241	614.019	63858	104	159	0.42	113	0.16734	0.03311	0.08301	0.02812	0.13641	0.10966		0.13423	0.08433	0.13922	0.03093	0.05768
cd00012	430.08	53760	125	303	0.44	115	0.15256	0.17134	0.22647	0.16236	0.13039	0.16359		-0.01878	-0.07391	-0.0098	0.02217	-0.01103
cd00838	352.44	52866	150	199	0.44	143	0.3883	0.24352	0.36397	0.29724	0.31161	0.32324		0.14478	0.02433	0.09106	0.07669	0.06506
cd00229	442.266	83146	188	188	0.45	160	0.4441	0.18509	0.32037	0.19676	0.34253	0.32731		0.25901	0.12373	0.24734	0.10157	0.11679
cd03440	261.528	482780	1846	100	0.45	106	0.60779	0.23501	0.26942	0.03619	0.42059	0.30412		0.37278	0.33837	0.5716	0.1872	0.30367
cd01635	430.234	40442	94	313	0.47	251	0.29039	0.33613	0.33539	0.3093	0.27036	0.28639		-0.04574	-0.045	-0.01891	0.02003	0.004
cd01983	353.452	333305	943	174	0.47	185	0.4173	0.28577	0.23584	0.31028	0.38506	0.29441		0.13153	0.18146	0.10702	0.03224	0.12289
cd07812	184.684	36198	196	141	0.47	139	0.48308	0.34633	0.34782	0.40315	0.44742	0.4115		0.13675	0.13526	0.07993	0.03566	0.07158
cd00196	408.288	256405	628	69	0.48	73	0.50278	0.09124	0.05753	0.0445	0.12476	0.14916		0.41154	0.44525	0.45828	0.37802	0.35362
cd01659	302.284	40506	134	69	0.48	0	0.001	0.08595	0.07935	0.03073	0.11995	0.18983		-0.08495	-0.07835	-0.02973	-0.11895	-0.18883
cd03128	377.622	652909	1729	92	0.49	145	0.57331	0.24291	0.14805	0.19732	0.001	0.38278		0.3304	0.42526	0.37599		0.19053
cd00636	332.198	122249	368	148	0.5	230	0.47475	0.39705	0.3698	0.38084	0.44858	0.37356		0.0777	0.10495	0.09391	0.02617	0.10119
cd01391	479.295	61829	129	279	0.5	244	0.5006	0.19185	0.39038	0.16098	0.33221	0.41317		0.30875	0.11022	0.33962	0.16839	0.08743
cd00761	394.431	114385	290	190	0.51	185	0.46558	0.30206	0.34805	0.41932	0.4592	0.42982		0.16352	0.11753	0.04626	0.00638	0.03576
cd01335	366.897	21280	58	204	0.51	84	0.16701	0.3194	0.32523	0.21971	0.19174	0.26352		-0.15239	-0.15822	-0.0527	-0.02473	-0.09651
cd02440	370.214	38132	103	142	0.51	100	0.47839	0.21674	0.30458	0.32672	0.30908	0.29902		0.26165	0.17381	0.15167	0.16931	0.17937
cd06261	317.798	80403	253	191	0.51	218	0.60265	0.49029	0.5614	0.46417	0.44812	0.57271		0.11236	0.04125	0.13848	0.15453	0.02994
cd00077	450.613	111752	248	146	0.52	149	0.3978	0.31521	0.16524	0.11554	0.34239	0.24056		0.08259	0.23256	0.28226	0.05541	0.15724
cd00299	266.874	36028	135	100	0.52	179	0.56754	0.38687	0.48078	0.52979	0.415	0.53907		0.18067	0.08676	0.03775	0.15254	0.02847
cd11296	631.21	63121	100	338	0.53	235	0.43488	0.32923	0.46526	0.28307	0.40016	0.31551		0.10565	-0.03038	0.15181	0.03472	0.11937
cd14752	861.653	506652	588	203	0.53	598	0.53368	0.46058	0.49142	0.45887	0.47493	0.49546		0.0731	0.04226	0.07481	0.05875	0.03822
cd00176	2740.02	463063	169	213	0.54	920	0.01697	0.02624	0.02008	0.02768	0.01404	0.02595		-0.00927	-0.00311	-0.01071	0.00293	-0.00898
cd00198	854.849	141905	166	161	0.54	168	0.42965	0.09753	0.09041	0.07419	0.15292	0.24694		0.33212	0.33924	0.35546	0.27673	0.18271
cd01427	260.443	91676	352	201	0.54	146	0.54894	0.5601	0.45931	0.42715	0.55808	0.4381		-0.01116	0.08963	0.12179	-0.00914	0.11084
cd02116	462.894	752665	1626	60	0.54	83	0.47269	0.22843	0.17579	0.13781	0.26117	0.2682		0.24426	0.2969	0.33488	0.21152	0.20449
cd06223	268.35	292502	1090	130	0.54	121	0.66877	0.44589	0.4859	0.40897	0.62282	0.54406		0.22288	0.18287	0.2598	0.04595	0.12471
cd00081	898.449	70079	78	311	0.55	149	0.30703	0.38366	0.32409	0.06429	0.24663	0.11976		-0.07663	-0.01706	0.24274	0.0604	0.18727
cd00096	1614.13	2960322	1834	72	0.55	156	0.11359	0.05647	0.03079	0.001	0.001	0.069		0.05712	0.0828	0.11259		0.04459
cd03493	154.792	50617	327	98	0.55	103	0.66416	0.3933	0.54587	0.49898	0.67715	0.59457		0.27086	0.11829	0.16518	-0.01299	0.06959
cd00385	417.966	135839	325	243	0.56	244	0.46717	0.33541	0.32479	0.2747	0.39752	0.34419		0.13176	0.14238	0.19247	0.06965	0.12298
cd00551	710.299	139929	197	363	0.56	333	0.39842	0.37356	0.44465	0.36278	0.34381	0.36188		0.02486	-0.04623	0.03564	0.05461	0.03654
cd01291	483.551	47388	98	326	0.56	205	0.24126	0.36398	0.32335	0.31526	0.33675	0.32423		-0.12272	-0.08209	-0.074	-0.09549	-0.08297
cd00188	635.282	388157	611	83	0.57	114	0.56442	0.10909	0.17397	0.04659	0.45035	0.10835		0.45533	0.39045	0.51783	0.11407	0.45607
cd06167	322.265	86367	268	151	0.57	137	0.59443	0.4009	0.42761	0.34211	0.40044	0.46416		0.19353	0.16682	0.25232	0.19399	0.13027
cd00531	228.344	37220	163	127	0.58	115	0.37833	0.34028	0.28805	0.36785	0.37263	0.33445		0.03805	0.09028	0.01048	0.0057	0.04388
cd01292	485.902	24781	51	276	0.59	58	0.08654	0.23502	0.2503	0.1773	0.22142	0.19552		-0.14848	-0.16376	-0.09076	-0.13488	-0.10898
cd07177	251.447	90018	358	104	0.59	118	0.67735	0.57583	0.6682	0.5215	0.48578	0.65042		0.10152	0.00915	0.15585	0.19157	0.02693
cd01610	317.869	199304	627	120	0.6	149	0.72019	0.42569	0.59779	0.51513	0.65562	0.46458		0.2945	0.1224	0.20506	0.06457	0.25561
cd02205	340.76	147549	433	113	0.6	116	0.53186	0.21728	0.31358	0.2875	0.24739	0.40964		0.31458	0.21828	0.24436	0.28447	0.12222
cd07040	332.627	141699	426	205	0.6	178	0.57102	0.45178	0.47202	0.44936	0.41315	0.36321		0.11924	0.099	0.12166	0.15787	0.20781
cd07307	603.79	37435	62	194	0.6	201	0.48894	0.29727	0.46089	0.14794	0.36804	0.37273		0.19167	0.02805	0.341	0.1209	0.11621
cd00306	686.336	188056	274	233	0.61	233	0.50928	0.3129	0.39054	0.4281	0.50334	0.36175		0.19638	0.11874	0.08118	0.00594	0.14753
cd00009	655.694	87863	134	150	0.62	139	0.33619	0.2428	0.29931	0.19782	0.23971	0.28889		0.09339	0.03688	0.13837	0.09648	0.0473
cd00063	5295.95	3929593	742	93	0.62	221	0.04318	0.02925	0.01492	0.001	0.01627	0.03216		0.01393	0.02826	0.04218	0.02691	0.01102
cd01037	262.6	26260	100	78	0.62	100	0.35001	0.25037	0.20931	0.24057	0.2153	0.24492		0.09964	0.1407	0.10944	0.13471	0.10509
cd01342	655.564	607708	927	83	0.62	312	0.55029	0.48525	0.30201	0.41908	0.57378	0.4975		0.06504	0.24828	0.13121	-0.02349	0.05279
cd03524	475.227	31365	66	75	0.62	0	0.001	0.19469	0.04418	0.02505	0.1122	0.01583		-0.19369	-0.04318	-0.02405	-0.1112	-0.01483
cd04301	220.602	209351	949	65	0.62	133	0.79714	0.3755	0.47533	0.70155	0.56819	0.63952		0.42164	0.32181	0.09559	0.22895	0.15762
cd06587	170.075	54424	320	113	0.62	112	0.63128	0.46244	0.55035	0.51261	0.52355	0.59237		0.16884	0.08093	0.11867	0.10773	0.03891
cd00397	343.663	56017	163	166	0.63	177	0.57446	0.43889	0.51048	0.56167	0.4732	0.44335		0.13557	0.06398	0.01279	0.10126	0.13111
cd00657	219.88	29244	133	126	0.63	133	0.77238	0.75956	0.47717	0.7198	0.564	0.61538		0.01282	0.29521	0.05258	0.20838	0.157
cd01901	347.753	231951	667	163	0.63	179	0.44227	0.47815	0.39339	0.39825	0.42922	0.43126		-0.03588	0.04888	0.04402	0.01305	0.01101
cd10147	431.874	140791	326	145	0.63	383	0.75429	0.60794	0.65411	0.66841	0.64937	0.6236		0.14635	0.10018	0.08588	0.10492	0.13069
cd00138	547.923	42738	78	119	0.64	119	0.26457	0.30256	0.24186	0.10394	0.1643	0.18609		-0.03799	0.02271	0.16063	0.10027	0.07848
cd02883	207.35	41470	200	123	0.64	110	0.58362	0.35861	0.47371	0.5418	0.39809	0.49691		0.22501	0.10991	0.04182	0.18553	0.08671
cd00038	524.799	153766	293	115	0.65	118	0.55263	0.46151	0.55876	0.45551	0.4977	0.4517		0.09112	-0.00613	0.09712	0.05493	0.10093
cd00027	861.048	124852	145	72	0.66	77	0.3131	0.04256	0.07946	0.03631	0.16398	0.07683		0.27054	0.23364	0.27679	0.14912	0.23627
cd00030	824.784	431362	523	102	0.66	111	0.50919	0.09399	0.07275	0.2032	0.10654	0.11058		0.4152	0.43644	0.30599	0.40265	0.39861
cd00688	1001.95	268522	268	302	0.66	228	0.19265	0.25754	0.30023	0.18283	0.35929	0.25444		-0.06489	-0.10758	0.00982	-0.16664	-0.06179
cd00882	344.293	51644	150	160	0.66	151	0.60381	0.48895	0.55715	0.46639	0.49197	0.43183		0.11486	0.04666	0.13742	0.11184	0.17198
cd04519	1143.03	86870	76	257	0.66	269	0.46022	0.36387	0.49075	0.28837	0.41184	0.30874		0.09635	-0.03053	0.17185	0.04838	0.15148
cd06567	582.608	286643	492	334	0.66	324	0.51629	0.44526	0.50135	0.44498	0.53915	0.50208		0.07103	0.01494	0.07131	-0.02286	0.01421
cd00741	479.497	82953	173	152	0.67	161	0.36641	0.40988	0.46121	0.40123	0.47714	0.39441		-0.04347	-0.0948	-0.03482	-0.11073	-0.028
cd06260	206.097	76256	370	155	0.67	174	0.70815	0.57897	0.65842	0.59843	0.55065	0.62871		0.12918	0.04973	0.10972	0.1575	0.07944
cd06578	327.454	136221	416	240	0.67	229	0.77229	0.62628	0.72833	0.70256	0.70373	0.7175		0.14601	0.04396	0.06973	0.06856	0.05479
cd00121	599.261	211539	353	126	0.68	120	0.46046	0.27141	0.09753	0.17673	0.21049	0.28236		0.18905	0.36293	0.28373	0.24997	0.1781
cd00133	395.211	179821	455	85	0.68	81	0.54658	0.4279	0.47456	0.35588	0.33623	0.39324		0.11868	0.07202	0.1907	0.21035	0.15334
cd09693	238.976	30111	126	204	0.68	140	0.4086	0.42441	0.49822	0.47721	0.47679	0.49816		-0.01581	-0.08962	-0.06861	-0.06819	-0.08956
cd12082	478.623	25367	53	422	0.68	419	0.65601	0.67761	0.66303	0.65111	0.5003	0.59477		-0.0216	-0.00702	0.0049	0.15571	0.06124
cd00043	409.523	134733	329	89	0.69	156	0.32017	0.35274	0.36341	0.36431	0.30454	0.36484		-0.03257	-0.04324	-0.04414	0.01563	-0.04467
cd00204	977.633	335328	343	126	0.69	169	0.06575	0.06128	0.04332	0.04366	0.03478	0.04717		0.00447	0.02243	0.02209	0.03097	0.01858
cd02409	284.825	76333	268	67	0.69	125	0.40785	0.3949	0.56274	0.25827	0.41285	0.43002		0.01295	-0.15489	0.14958	-0.005	-0.02217
cd05466	299.712	105199	351	197	0.69	289	0.86903	0.754	0.79625	0.85507	0.83677	0.80862		0.11503	0.07278	0.01396	0.03226	0.06041
cd00037	924.444	788551	853	115	0.7	115	0.36922	0.15097	0.10398	0.001	0.14986	0.23293		0.21825	0.26524	0.36822	0.21936	0.13629
cd00322	396.184	34468	87	223	0.7	213	0.59115	0.63767	0.60261	0.58087	0.44712	0.54753		-0.04652	-0.01146	0.01028	0.14403	0.04362
cd00368	814.607	285927	351	475	0.7	526	0.58146	0.57161	0.6242	0.49998	0.62599	0.59714		0.00985	-0.04274	0.08148	-0.04453	-0.01568
cd00538	667.534	38717	58	127	0.7	90	0.42942	0.51439	0.50758	0.19021	0.42548	0.45416		-0.08497	-0.07816	0.23921	0.00394	-0.02474
cd01066	379.495	39088	103	208	0.7	248	0.59846	0.57206	0.58451	0.58103	0.57514	0.59834		0.0264	0.01395	0.01743	0.02332	0.00012
cd02257	902.932	279006	309	321	0.7	295	0.56771	0.49234	0.469	0.42687	0.35413	0.43614		0.07537	0.09871	0.14084	0.21358	0.13157
cd00170	535.555	58911	110	157	0.71	175	0.61934	0.5112	0.54837	0.50593	0.54035	0.55456		0.10814	0.07097	0.11341	0.07899	0.06478
cd06093	587.464	121605	207	106	0.71	111	0.71319	0.35539	0.37315	0.14768	0.46327	0.37015		0.3578	0.34004	0.56551	0.24992	0.34304
cd09212	648.326	89469	138	96	0.71	82	0.56954	0.37187	0.56125	0.21496	0.47596	0.46702		0.19767	0.00829	0.35458	0.09358	0.10252
cd00020	797.833	62231	78	120	0.72	317	0.09389	0.08398	0.09259	0.07816	0.05464	0.0887		0.00991	0.0013	0.01573	0.03925	0.00519
cd00090	198.078	35456	179	77	0.72	78	0.68565	0.51143	0.66314	0.62951	0.60131	0.67853		0.17422	0.02251	0.05614	0.08434	0.00712
cd00093	202.231	112845	558	58	0.72	70	0.86551	0.59261	0.67478	0.72968	0.7718	0.76056		0.2729	0.19073	0.13583	0.09371	0.10495
cd00102	1463.68	207842	142	89	0.72	121	0.2288	0.14527	0.20202	0.09346	0.15606	0.16597		0.08353	0.02678	0.13534	0.07274	0.06283
cd00298	224.453	257448	1147	85	0.72	91	0.77384	0.55391	0.35289	0.46216	0.50315	0.71603		0.21993	0.42095	0.31168	0.27069	0.05781
cd00525	506.77	101354	200	182	0.72	189	0.43923	0.33241	0.32924	0.24469	0.3356	0.32315		0.10682	0.10999	0.19454	0.10363	0.11608
cd00590	475.367	223898	471	72	0.72	86	0.41279	0.12152	0.1805	0.22855	0.15656	0.22825		0.29127	0.23229	0.18424	0.25623	0.18454
cd00995	555.994	197378	355	464	0.72	487	0.73742	0.6081	0.65538	0.68211	0.71106	0.67617		0.12932	0.08204	0.05531	0.02636	0.06125
cd09652	257.393	15701	61	189	0.72	212	0.52576	0.56922	0.55438	0.52379	0.45518	0.43953		-0.04346	-0.02862	0.00197	0.07058	0.08623
cd00165	282.007	75296	267	74	0.73	57	0.72098	0.55872	0.7278	0.24971	0.68476	0.28052		0.16226	-0.00682	0.47127	0.03622	0.44046
cd00181	510.295	31128	61	128	0.73	507	0.71041	0.76827	0.72902	0.77664	0.69456	0.6961		-0.05786	-0.01861	-0.06623	0.01585	0.01431
cd01594	492.191	203275	413	321	0.73	365	0.49979	0.50382	0.52005	0.48537	0.56804	0.52323		-0.00403	-0.02026	0.01442	-0.06825	-0.02344
cd00046	979.428	224289	229	146	0.74	359	0.62495	0.51006	0.54993	0.32611	0.28301	0.51096		0.11489	0.07502	0.29884	0.34194	0.11399
cd00267	480.86	89440	186	208	0.74	206	0.53281	0.45752	0.47072	0.47857	0.44659	0.4769		0.07529	0.06209	0.05424	0.08622	0.05591
cd02775	828.659	323177	390	101	0.74	574	0.71401	0.62051	0.66659	0.65728	0.65484	0.69217		0.0935	0.04742	0.05673	0.05917	0.02184
cd14948	650.08	612375	942	83	0.74	254	0.43166	0.19301	0.23794	0.17259	0.15389	0.26408		0.23865	0.19372	0.25907	0.27777	0.16758
cd00060	712.789	101216	142	102	0.75	95	0.53268	0.33265	0.40571	0.14971	0.39467	0.31901		0.20003	0.12697	0.38297	0.13801	0.21367
cd00082	641.8	297795	464	65	0.75	230	0.80212	0.62575	0.83051	0.8043	0.38699	0.72766		0.17637	-0.02839	-0.00218	0.41513	0.07446
cd00110	1992.74	227172	114	151	0.75	247	0.15313	0.13484	0.10392	0.11187	0.0599	0.10627		0.01829	0.04921	0.04126	0.09323	0.04686
cd00598	543.621	31530	58	325	0.75	244	0.48089	0.54634	0.56826	0.48117	0.42376	0.4914		-0.06545	-0.08737	-0.00028	0.05713	-0.01051
cd00651	281.3	19691	70	121	0.75	85	0.19121	0.28915	0.25902	0.19173	0.21924	0.11124		-0.09794	-0.06781	-0.00052	-0.02803	0.07997
cd04332	307.653	152288	495	136	0.75	143	0.77969	0.76053	0.75953	0.68441	0.7712	0.74538		0.01916	0.02016	0.09528	0.00849	0.03431
cd05188	389.805	77961	200	275	0.75	300	0.67903	0.60432	0.66631	0.66476	0.67949	0.6295		0.07471	0.01272	0.01427	-0.00046	0.04953
cd06224	1098.91	98902	90	122	0.75	360	0.4823	0.50094	0.29558	0.58762	0.45191	0.39739		-0.01864	0.18672	-0.10532	0.03039	0.08491
cd06259	249.102	111847	449	151	0.75	146	0.70002	0.64045	0.69812	0.66337	0.65916	0.7243		0.05957	0.0019	0.03665	0.04086	-0.02428
cd07976	334.235	28410	85	316	0.75	176	0.40658	0.45499	0.45612	0.42023	0.41963	0.40195		-0.04841	-0.04954	-0.01365	-0.01305	0.00463
cd05709	368.014	152358	414	202	0.76	156	0.68327	0.5196	0.5009	0.4908	0.71664	0.56788		0.16367	0.18237	0.19247	-0.03337	0.11539
cd06225	597.078	122401	205	48	0.76	206	0.80708	0.62894	0.71804	0.68245	0.69035	0.64877		0.17814	0.08904	0.12463	0.11673	0.15831
cd06561	243.12	42546	175	198	0.76	199	0.64472	0.65044	0.68919	0.6655	0.61764	0.63768		-0.00572	-0.04447	-0.02078	0.02708	0.00704
cd06661	202.281	45311	224	99	0.76	114	0.72986	0.44756	0.58892	0.55301	0.44126	0.63045		0.2823	0.14094	0.17685	0.2886	0.09941
cd00136	451.853	30726	68	70	0.77	73	0.47575	0.40298	0.35302	0.26122	0.32378	0.40433		0.07277	0.12273	0.21453	0.15197	0.07142
cd00205	1495.4	154026	103	177	0.77	202	0.26065	0.24524	0.2516	0.23441	0.2213	0.22296		0.01541	0.00905	0.02624	0.03935	0.03769
cd06462	223.036	177537	796	85	0.77	108	0.72119	0.46766	0.61241	0.39699	0.54435	0.4245		0.25353	0.10878	0.3242	0.17684	0.29669
cd06560	357.02	17851	50	166	0.77	281	0.6072	0.66456	0.63105	0.64701	0.58317	0.55268		-0.05736	-0.02385	-0.03981	0.02403	0.05452
cd14262	237.495	23512	99	173	0.77	199	0.62978	0.6973	0.64851	0.63493	0.66367	0.65561		-0.06752	-0.01873	-0.00515	-0.03389	-0.02583
cd00105	740.726	410362	554	64	0.78	129	0.1091	0.14839	0.18707	0.117	0.09332	0.11005		-0.03929	-0.07797	-0.0079	0.01578	-0.00095
cd00146	2157.34	153171	71	81	0.78	132	0.08437	0.03614	0.05894	0.02326	0.05439	0.04096		0.04823	0.02543	0.06111	0.02998	0.04341
cd00173	742.909	261504	352	78	0.78	97	0.5069	0.17578	0.08322	0.03397	0.14488	0.1383		0.33112	0.42368	0.47293	0.36202	0.3686
cd00329	733.902	216501	295	106	0.78	387	0.60419	0.47262	0.40136	0.50904	0.49215	0.54013		0.13157	0.20283	0.09515	0.11204	0.06406
cd00352	661.687	422156	638	220	0.78	244	0.67691	0.61939	0.63177	0.4995	0.53082	0.47636		0.05752	0.04514	0.17741	0.14609	0.20055
cd03467	273.353	41823	153	98	0.78	97	0.58438	0.50522	0.61047	0.55562	0.5202	0.53946		0.07916	-0.02609	0.02876	0.06418	0.04492
cd06558	336.511	234548	697	195	0.78	245	0.83128	0.65564	0.72205	0.80959	0.74643	0.72783		0.17564	0.10923	0.02169	0.08485	0.10345
cd00159	799.646	144736	181	169	0.79	186	0.76702	0.63028	0.68503	0.35879	0.55327	0.57541		0.13674	0.08199	0.40823	0.21375	0.19161
cd00161	577.2	60606	105	123	0.79	117	0.40814	0.34333	0.42569	0.3587	0.20213	0.40159		0.06481	-0.01755	0.04944	0.20601	0.00655
cd00338	470.167	84630	180	137	0.79	211	0.77321	0.68234	0.72362	0.74163	0.66603	0.71609		0.09087	0.04959	0.03158	0.10718	0.05712
cd00719	270.317	16219	60	69	0.79	45	0.39527	0.56812	0.37923	0.28896	0.24393	0.45508		-0.17285	0.01604	0.10631	0.15134	-0.05981
cd01081	323.983	18791	58	283	0.79	255	0.53783	0.58389	0.57161	0.53502	0.4443	0.51308		-0.04606	-0.03378	0.00281	0.09353	0.02475
cd05992	547.312	84286	154	81	0.79	76	0.68257	0.38767	0.21526	0.26969	0.46708	0.28009		0.2949	0.46731	0.41288	0.21549	0.40248
cd00088	836.011	73569	88	97	0.8	233	0.00285	0.29392	0.27663	0.29064	0.5233	0.3387		-0.29107	-0.27378	-0.28779	-0.52045	-0.33585
cd00253	1173.42	89180	76	185	0.8	479	0.4963	0.48002	0.54505	0.49235	0.38982	0.39513		0.01628	-0.04875	0.00395	0.10648	0.10117
cd00413	379.477	32635	86	212	0.8	182	0.57073	0.65963	0.586	0.48092	0.47704	0.46492		-0.0889	-0.01527	0.08981	0.09369	0.10581
cd04369	911.724	254371	279	99	0.8	112	0.53615	0.18773	0.12344	0.15622	0.2793	0.11828		0.34842	0.41271	0.37993	0.25685	0.41787
cd06157	339.772	19367	57	166	0.8	209	0.73306	0.79708	0.80884	0.74053	0.81235	0.64566		-0.06402	-0.07578	-0.00747	-0.07929	0.0874
cd06550	331.241	26168	79	261	0.8	261	0.70405	0.77697	0.79049	0.78139	0.7635	0.70999		-0.07292	-0.08644	-0.07734	-0.05945	-0.00594
cd06920	742.571	77970	105	117	0.8	193	0.174	0.15982	0.15953	0.15108	0.11111	0.13816		0.01418	0.01447	0.02292	0.06289	0.03584
cd14473	1150.88	356772	310	99	0.8	275	0.69287	0.50596	0.43897	0.41573	0.32207	0.41986		0.18691	0.2539	0.27714	0.3708	0.27301
cd00075	646.349	312833	484	104	0.81	131	0.72834	0.45293	0.50907	0.47461	0.56384	0.48402		0.27541	0.21927	0.25373	0.1645	0.24432
cd00085	312.869	38170	122	58	0.81	57	0.60908	0.42581	0.53982	0.22571	0.55637	0.51193		0.18327	0.06926	0.38337	0.05271	0.09715
cd00134	340.381	21444	63	219	0.81	220	0.64562	0.66657	0.6347	0.59391	0.60181	0.60536		-0.02095	0.01092	0.05171	0.04381	0.04026
cd00431	213.873	43630	204	162	0.81	156	0.80888	0.73023	0.72238	0.76503	0.7804	0.752		0.07865	0.0865	0.04385	0.02848	0.05688
cd00640	398.342	127071	319	289	0.81	292	0.75714	0.68999	0.76336	0.68693	0.67959	0.72508		0.06715	-0.00622	0.07021	0.07755	0.03206
cd00379	213.415	47805	224	155	0.82	158	0.72362	0.73082	0.7295	0.76175	0.74522	0.7606		-0.0072	-0.00588	-0.03813	-0.0216	-0.03698
cd00594	540.86	69771	129	270	0.82	262	0.70516	0.64849	0.73535	0.6841	0.65152	0.70192		0.05667	-0.03019	0.02106	0.05364	0.00324
cd00079	784.008	102705	131	131	0.83	343	0.69246	0.6219	0.61964	0.55802	0.54946	0.40658		0.07056	0.07282	0.13444	0.143	0.28588
cd00143	507.239	69999	138	257	0.83	230	0.68122	0.61174	0.67526	0.71293	0.5946	0.63969		0.06948	0.00596	-0.03171	0.08662	0.04153
cd00158	255.282	79648	312	89	0.83	94	0.73375	0.57578	0.64591	0.62864	0.61739	0.65934		0.15797	0.08784	0.10511	0.11636	0.07441
cd02065	534.04	66755	125	125	0.83	109	0.42184	0.50344	0.56768	0.45967	0.50582	0.56739		-0.0816	-0.14584	-0.03783	-0.08398	-0.14555
cd03127	257.283	29073	113	90	0.83	194	0.72324	0.65378	0.71662	0.71478	0.62723	0.67194		0.06946	0.00662	0.00846	0.09601	0.0513
cd04371	820.57	158370	193	81	0.83	134	0.55826	0.51196	0.57911	0.17011	0.33771	0.40114		0.0463	-0.02085	0.38815	0.22055	0.15712
cd00400	564.212	63756	113	385	0.84	411	0.79066	0.75563	0.8213	0.80007	0.81637	0.78152		0.03503	-0.03064	-0.00941	-0.02571	0.00914
cd02325	528.98	159752	302	60	0.84	61	0.72907	0.42218	0.28893	0.21404	0.50341	0.48393		0.30689	0.44014	0.51503	0.22566	0.24514
cd05819	688.013	110082	160	271	0.84	219	0.27675	0.27451	0.21609	0.27975	0.11492	0.39882		0.00224	0.06066	-0.003	0.16183	-0.12207
cd06660	333.381	383055	1149	286	0.84	254	0.81796	0.73854	0.76194	0.60799	0.75869	0.78517		0.07942	0.05602	0.20997	0.05927	0.03279
cd11691	266.836	16277	61	107	0.84	204	0.34697	0.36703	0.33994	0.34701	0.29937	0.34856		-0.02006	0.00703	-4e-05	0.0476	-0.00159
cd12152	146.54	48065	328	123	0.84	128	0.8493	0.77275	0.8126	0.83627	0.8088	0.82147		0.07655	0.0367	0.01303	0.0405	0.02783
cd13778	455.21	56446	124	155	0.84	319	0.64725	0.6195	0.63429	0.65017	0.57847	0.65421		0.02775	0.01296	-0.00292	0.06878	-0.00696
cd00033	812.219	233919	288	57	0.85	153	0.09796	0.07246	0.03631	0.07521	0.03691	0.07033		0.0255	0.06165	0.02275	0.06105	0.02763
cd00041	1773.26	523113	295	112	0.85	138	0.11681	0.11694	0.08204	0.09303	0.06277	0.08874		-0.00013	0.03477	0.02378	0.05404	0.02807
cd00156	388.727	119728	308	113	0.85	125	0.8351	0.59677	0.43288	0.57374	0.60507	0.75222		0.23833	0.40222	0.26136	0.23003	0.08288
cd00516	366.989	68260	186	262	0.85	249	0.56828	0.6619	0.59745	0.60206	0.63713	0.57229		-0.09362	-0.02917	-0.03378	-0.06885	-0.00401
cd00518	173.236	34474	199	140	0.85	143	0.85223	0.79817	0.84582	0.8552	0.76834	0.83959		0.05406	0.00641	-0.00297	0.08389	0.01264
cd00562	230.58	25825	112	102	0.85	107	0.84009	0.79631	0.84463	0.78423	0.75403	0.78746		0.04378	-0.00454	0.05586	0.08606	0.05263
cd11709	1688.43	168843	100	117	0.85	121	0.54337	0.32429	0.36434	0.15507	0.33426	0.34815		0.21908	0.17903	0.3883	0.20911	0.19522
cd00056	290.028	40894	141	154	0.86	172	0.67681	0.70543	0.69554	0.70427	0.6509	0.69438		-0.02862	-0.01873	-0.02746	0.02591	-0.01757
cd00101	143.159	18897	132	82	0.86	66	0.6224	0.58177	0.67703	0.58961	0.61995	0.60772		0.04063	-0.05463	0.03279	0.00245	0.01468
cd00316	500.708	77109	154	403	0.86	402	0.68072	0.70371	0.39659	0.69399	0.37809	0.68218		-0.02299	0.28413	-0.01327	0.30263	-0.00146
cd02062	253.324	18746	74	158	0.86	157	0.73808	0.55857	0.79214	0.7265	0.70015	0.7557		0.17951	-0.05406	0.01158	0.03793	-0.01762
cd00164	735.477	80167	109	65	0.87	73	0.11775	0.25008	0.22183	0.10879	0.16704	0.11967		-0.13233	-0.10408	0.00896	-0.04929	-0.00192
cd00200	633.549	57653	91	289	0.87	293	0.39905	0.33075	0.24676	0.33282	0.10213	0.37363		0.0683	0.15229	0.06623	0.29692	0.02542
cd00567	449.371	31456	70	370	0.87	368	0.71212	0.75887	0.77051	0.72513	0.70568	0.7202		-0.04675	-0.05839	-0.01301	0.00644	-0.00808
cd00588	408.17	21633	53	135	0.87	129	0.69443	0.75593	0.79485	0.70018	0.70392	0.67695		-0.0615	-0.10042	-0.00575	-0.00949	0.01748
cd06222	484.917	40733	84	121	0.87	132	0.67027	0.71441	0.50681	0.64979	0.65584	0.6169		-0.04414	0.16346	0.02048	0.01443	0.05337
cd06583	357.452	103661	290	125	0.87	139	0.75686	0.59996	0.66595	0.55529	0.29502	0.65048		0.1569	0.09091	0.20157	0.46184	0.10638
cd11586	77.35	4641	60	54	0.87	59	0.9004	0.97137	0.96602	0.94465	0.96774	0.8528		-0.07097	-0.06562	-0.04425	-0.06734	0.0476
cd00160	1097.66	73543	67	180	0.88	316	0.69567	0.62456	0.74046	0.67425	0.55267	0.62275		0.07111	-0.04479	0.02142	0.143	0.07292
cd00448	202.237	172508	853	107	0.88	118	0.75554	0.60765	0.69458	0.65047	0.64987	0.69417		0.14789	0.06096	0.10507	0.10567	0.06137
cd00568	574.053	76349	133	168	0.88	506	0.73917	0.65594	0.5925	0.63073	0.72763	0.65133		0.08323	0.14667	0.10844	0.01154	0.08784
cd00985	215.425	38992	181	178	0.88	168	0.68547	0.60163	0.62503	0.62905	0.5853	0.65145		0.08384	0.06044	0.05642	0.10017	0.03402
cd06845	231.31	20124	87	144	0.88	150	0.72295	0.77416	0.75209	0.73192	0.72646	0.70559		-0.05121	-0.02914	-0.00897	-0.00351	0.01736
cd07995	241.026	64113	266	208	0.88	206	0.78815	0.71891	0.75687	0.73265	0.67824	0.73476		0.06924	0.03128	0.0555	0.10991	0.05339
cd09487	489.194	50387	103	56	0.88	60	0.71764	0.5694	0.7104	0.31318	0.64979	0.55852		0.14824	0.00724	0.40446	0.06785	0.15912
cd09731	187.983	11091	59	141	0.88	144	0.64686	0.72266	0.68064	0.67219	0.61056	0.67877		-0.0758	-0.03378	-0.02533	0.0363	-0.03191
cd00207	342.393	67109	196	84	0.89	72	0.66991	0.66422	0.36633	0.43617	0.54432	0.61503		0.00569	0.30358	0.23374	0.12559	0.05488
cd00211	377.491	41524	110	136	0.89	139	0.83525	0.78537	0.81052	0.77925	0.64204	0.75956		0.04988	0.02473	0.056	0.19321	0.07569
cd00577	281.911	22271	79	249	0.89	247	0.77556	0.7666	0.71386	0.75166	0.6896	0.75509		0.00896	0.0617	0.0239	0.08596	0.02047
cd00945	266.271	31420	118	200	0.89	205	0.62707	0.66212	0.58218	0.64448	0.58218	0.61896		-0.03505	0.04489	-0.01741	0.04489	0.00811
cd07440	488.931	28358	58	113	0.89	123	0.6191	0.52648	0.52263	0.46883	0.52602	0.48215		0.09262	0.09647	0.15027	0.09308	0.13695
cd12927	150.827	23529	156	103	0.89	106	0.79119	0.76329	0.81754	0.77787	0.72984	0.78985		0.0279	-0.02635	0.01332	0.06135	0.00134
cd00014	920.37	49700	54	107	0.9	104	0.388	0.31787	0.29	0.25111	0.31603	0.31449		0.07013	0.098	0.13689	0.07197	0.07351
cd00080	664.472	305657	460	71	0.9	259	0.51832	0.62283	0.59178	0.55049	0.46666	0.57898		-0.10451	-0.07346	-0.03217	0.05166	-0.06066
cd06974	349.249	61817	177	163	0.9	145	0.45442	0.52282	0.52062	0.49363	0.33086	0.48589		-0.0684	-0.0662	-0.03921	0.12356	-0.03147
cd00024	1052.53	128409	122	55	0.91	93	0.48028	0.24647	0.29182	0.23276	0.30137	0.24513		0.23381	0.18846	0.24752	0.17891	0.23515
cd00048	571.574	88594	155	68	0.91	71	0.46566	0.32569	0.32515	0.24816	0.33606	0.30607		0.13997	0.14051	0.2175	0.1296	0.15959
cd00083	385.74	56318	146	60	0.91	63	0.78883	0.65069	0.80608	0.4052	0.55721	0.62996		0.13814	-0.01725	0.38363	0.23162	0.15887
cd00185	635.912	72494	114	85	0.91	92	0.5765	0.45723	0.46536	0.45097	0.33635	0.5156		0.11927	0.11114	0.12553	0.24015	0.0609
cd09916	164.932	12040	73	96	0.91	114	0.92288	0.9543	0.95086	0.95059	0.88327	0.92802		-0.03142	-0.02798	-0.02771	0.03961	-0.00514
cd11377	748.2	52374	70	138	0.91	467	0.78887	0.82158	0.81728	0.80316	0.82854	0.75203		-0.03271	-0.02841	-0.01429	-0.03967	0.03684
cd00064	1210.89	193742	160	49	0.92	221	0.04769	0.06698	0.0644	0.06007	0.04619	0.06795		-0.01929	-0.01671	-0.01238	0.0015	-0.02026
cd14798	871.782	88050	101	124	0.92	483	0.69865	0.69683	0.70318	0.61612	0.71326	0.74193		0.00182	-0.00453	0.08253	-0.01461	-0.04328
cd00403	286.624	61051	213	206	0.93	202	0.72882	0.74543	0.75073	0.77107	0.68668	0.73005		-0.01661	-0.02191	-0.04225	0.04214	-0.00123
cd03174	483.123	475393	984	265	0.93	258	0.74007	0.71592	0.76361	0.77778	0.78749	0.82994		0.02415	-0.02354	-0.03771	-0.04742	-0.08987
cd09030	130.822	9550	73	102	0.93	121	0.75732	0.78041	0.77609	0.77919	0.67587	0.75446		-0.02309	-0.01877	-0.02187	0.08145	0.00286
cd11684	1889.03	139788	74	392	0.93	406	0.72591	0.75268	0.81418	0.76457	0.79349	0.65793		-0.02677	-0.08827	-0.03866	-0.06758	0.06798
cd00167	625.602	106978	171	45	0.94	54	0.33757	0.12132	0.23741	0.11035	0.17756	0.19317		0.21625	0.10016	0.22722	0.16001	0.1444
cd00593	644.52	127615	198	133	0.94	199	0.57639	0.54719	0.53095	0.5687	0.54381	0.56997		0.0292	0.04544	0.00769	0.03258	0.00642
cd07025	324.564	66211	204	281	0.94	281	0.81321	0.78611	0.8131	0.79695	0.82015	0.78477		0.0271	0.00011	0.01626	-0.00694	0.02844
cd07066	1413.91	189464	134	118	0.94	111	0.33819	0.32072	0.30504	0.28578	0.22861	0.33525		0.01747	0.03315	0.05241	0.10958	0.00294
cd07185	355.553	372264	1047	106	0.94	125	0.86568	0.71762	0.79798	0.79786	0.77383	0.8053		0.14806	0.0677	0.06782	0.09185	0.06038
cd09634	356.183	50578	142	318	0.94	299	0.81064	0.82016	0.86098	0.82349	0.79382	0.80499		-0.00952	-0.05034	-0.01285	0.01682	0.00565
cd13394	660.37	35660	54	618	0.94	549	0.62545	0.70826	0.70629	0.65038	0.61154	0.64293		-0.08281	-0.08084	-0.02493	0.01391	-0.01748
cd15489	1432.48	282199	197	47	0.94	53	0.25717	0.16631	0.03799	0.12334	0.1039	0.09989		0.09086	0.21918	0.13383	0.15327	0.15728
cd00118	460.064	1103693	2399	45	0.95	52	0.33362	0.13126	0.07913	0.05725	0.001	0.11341		0.20236	0.25449	0.27637		0.22021
cd03333	650.946	217416	334	251	0.95	457	0.71825	0.76331	0.78754	0.68646	0.70022	0.75053		-0.04506	-0.06929	0.03179	0.01803	-0.03228
cd07153	147.014	54395	370	116	0.95	125	0.87426	0.82485	0.87634	0.87183	0.80643	0.87171		0.04941	-0.00208	0.00243	0.06783	0.00255
cd00084	454.668	87751	193	66	0.96	87	0.6523	0.49657	0.5367	0.36847	0.61667	0.4493		0.15573	0.1156	0.28383	0.03563	0.203
cd00172	424.793	39081	92	364	0.96	359	0.83971	0.88243	0.8649	0.8506	0.78667	0.82462		-0.04272	-0.02519	-0.01089	0.05304	0.01509
cd00291	142.021	27410	193	69	0.96	72	0.88688	0.86156	0.89234	0.87785	0.78832	0.89252		0.02532	-0.00546	0.00903	0.09856	-0.00564
cd00374	263.247	25535	97	195	0.96	168	0.61941	0.73973	0.72636	0.70432	0.63986	0.67356		-0.12032	-0.10695	-0.08491	-0.02045	-0.05415
cd00618	209.216	21340	102	81	0.96	80	0.52562	0.57962	0.62757	0.49759	0.67333	0.58888		-0.054	-0.10195	0.02803	-0.14771	-0.06326
cd10315	1286.16	138905	108	100	0.96	676	0.28442	0.30524	0.32139	0.28926	0.17076	0.29515		-0.02082	-0.03697	-0.00484	0.11366	-0.01073
cd12151	297.966	61679	207	282	0.96	269	0.83868	0.80553	0.86154	0.84544	0.83595	0.80988		0.03315	-0.02286	-0.00676	0.00273	0.0288
cd15481	595.855	41114	69	195	0.96	423	0.75975	0.80796	0.83925	0.7624	0.76195	0.74106		-0.04821	-0.0795	-0.00265	-0.0022	0.01869
cd08168	276.728	28503	103	87	0.97	83	0.43799	0.3609	0.36088	0.39591	0.18648	0.18762		0.07709	0.07711	0.04208	0.25151	0.25037
cd00140	378.741	42419	112	365	0.98	361	0.89632	0.8928	0.88525	0.9205	0.85116	0.88615		0.00352	0.01107	-0.02418	0.04516	0.01017
cd00296	414.361	50552	122	219	0.98	223	0.63934	0.62864	0.68456	0.6258	0.62073	0.60328		0.0107	-0.04522	0.01354	0.01861	0.03606
cd00386	273.382	46475	170	186	0.98	189	0.7953	0.73301	0.81847	0.7632	0.81685	0.78913		0.06229	-0.02317	0.0321	-0.02155	0.00617
cd00449	319.979	30398	95	255	0.98	261	0.78748	0.82686	0.79154	0.81993	0.68696	0.76579		-0.03938	-0.00406	-0.03245	0.10052	0.02169
cd07980	321.15	25692	80	123	0.98	225	0.68448	0.83291	0.75965	0.72773	0.67788	0.68071		-0.14843	-0.07517	-0.04325	0.0066	0.00377
cd08768	472.77	28839	61	87	0.98	363	0.85607	0.93868	0.9252	0.92765	0.87961	0.92264		-0.08261	-0.06913	-0.07158	-0.02354	-0.06657
cd10146	290.326	65033	224	69	0.98	230	0.73097	0.69114	0.64771	0.67254	0.62458	0.68944		0.03983	0.08326	0.05843	0.10639	0.04153
cd13777	431.09	52593	122	128	0.98	298	0.72502	0.66714	0.73667	0.73961	0.60002	0.70577		0.05788	-0.01165	-0.01459	0.125	0.01925
cd00051	282.8	29694	105	63	0.99	70	0.42333	0.36377	0.43099	0.37426	0.32534	0.36038		0.05956	-0.00766	0.04907	0.09799	0.06295
cd00053	1909.26	1647692	863	35	0.99	101	0.0302	0.03132	0.00931	0.02404	0.01168	0.0198		-0.00112	0.02089	0.00616	0.01852	0.0104
cd11378	215.408	16371	76	113	0.99	125	0.81948	0.86925	0.6744	0.8223	0.71585	0.8297		-0.04977	0.14508	-0.00282	0.10363	-0.01022
cd00382	254.311	41707	164	159	1	173	0.75969	0.74348	0.78532	0.77543	0.73436	0.72278		0.01621	-0.02563	-0.01574	0.02533	0.03691
cd02696	383.424	200531	523	174	1	175	0.85884	0.73822	0.77976	0.83443	0.58715	0.79663		0.12062	0.07908	0.02441	0.27169	0.06221
cd04508	1203.99	420192	349	48	1	75	0.34108	0.20217	0.21028	0.1556	0.15639	0.17334		0.13891	0.1308	0.18548	0.18469	0.16774
cd11375	274.699	28294	103	173	1	168	0.72117	0.69801	0.72464	0.72729	0.6502	0.71816		0.02316	-0.00347	-0.00612	0.07097	0.00301
cd00042	208.113	11030	53	101	1.01	82	0.47985	0.56801	0.42222	0.47267	0.4937	0.41613		-0.08816	0.05763	0.00718	-0.01385	0.06372
cd00070	297.707	27389	92	127	1.01	130	0.55097	0.56813	0.47918	0.51377	0.39767	0.56458		-0.01716	0.07179	0.0372	0.1533	-0.01361
cd00086	487.836	155132	318	59	1.01	65	0.71727	0.56448	0.65759	0.48838	0.56384	0.54485		0.15279	0.05968	0.22889	0.15343	0.17242
cd00383	241.794	126700	524	94	1.01	216	0.89732	0.84795	0.88586	0.81324	0.85271	0.88133		0.04937	0.01146	0.08408	0.04461	0.01599
cd00421	270.374	39745	147	152	1.01	157	0.73421	0.74787	0.76215	0.71047	0.67476	0.71487		-0.01366	-0.02794	0.02374	0.05945	0.01934
cd07557	197.642	57909	293	91	1.01	122	0.88717	0.81254	0.85102	0.82986	0.84225	0.85544		0.07463	0.03615	0.05731	0.04492	0.03173
cd06534	513.397	34911	68	427	1.02	440	0.79585	0.82374	0.82297	0.80393	0.78593	0.78536		-0.02789	-0.02712	-0.00808	0.00992	0.01049
cd06971	173.756	29191	168	143	1.02	144	0.77335	0.7121	0.77677	0.75141	0.76229	0.68872		0.06125	-0.00342	0.02194	0.01106	0.08463
cd12870	94.8889	6832	72	66	1.02	74	0.79025	0.78768	0.78608	0.72374	0.76437	0.70357		0.00257	0.00417	0.06651	0.02588	0.08668
cd00010	188.343	12619	67	63	1.03	84	0.79693	0.82483	0.84296	0.81433	0.72608	0.75131		-0.0279	-0.04603	-0.0174	0.07085	0.04562
cd00495	200.636	89885	448	90	1.03	184	0.90634	0.87064	0.8571	0.89483	0.84345	0.88383		0.0357	0.04924	0.01151	0.06289	0.02251
cd06171	256.712	18740	73	55	1.03	156	0.97082	0.99191	0.9597	0.99509	0.97749	0.96055		-0.02109	0.01112	-0.02427	-0.00667	0.01027
cd06911	292.681	40390	138	86	1.03	205	0.84185	0.77383	0.82577	0.71658	0.74201	0.74795		0.06802	0.01608	0.12527	0.09984	0.0939
cd07377	284.978	118551	416	66	1.03	212	0.97017	0.90322	0.96421	0.96489	0.86044	0.94643		0.06695	0.00596	0.00528	0.10973	0.02374
cd00473	118.686	60767	512	91	1.04	95	0.96795	0.92914	0.91653	0.9566	0.87411	0.94882		0.03881	0.05142	0.01135	0.09384	0.01913
cd00537	380.684	30074	79	274	1.04	260	0.74518	0.80811	0.78575	0.78458	0.75464	0.74791		-0.06293	-0.04057	-0.0394	-0.00946	-0.00273
cd00633	140.945	7752	55	67	1.04	66	0.88857	0.91736	0.90177	0.87437	0.46482	0.86504		-0.02879	-0.0132	0.0142	0.42375	0.02353
cd01514	718.906	259525	361	79	1.04	460	0.95132	0.91785	0.71767	0.5175	0.93184	0.46972		0.03347	0.23365	0.43382	0.01948	0.4816
cd04100	562.567	118139	210	87	1.04	407	0.86631	0.85951	0.84901	0.88211	0.75732	0.82341		0.0068	0.0173	-0.0158	0.10899	0.0429
cd09233	1730.88	96929	56	356	1.04	713	0.72454	0.73019	0.82338	0.79536	0.68646	0.67809		-0.00565	-0.09884	-0.07082	0.03808	0.04645
cd00065	816.788	320181	392	52	1.05	56	0.81328	0.38215	0.1451	0.1344	0.57934	0.30403		0.43113	0.66818	0.67888	0.23394	0.50925
cd00371	656.217	69559	106	63	1.05	70	0.50412	0.52267	0.48128	0.5497	0.32682	0.45297		-0.01855	0.02284	-0.04558	0.1773	0.05115
cd00433	504.699	98921	196	469	1.05	433	0.77612	0.77114	0.77802	0.77952	0.74344	0.76503		0.00498	-0.0019	-0.0034	0.03268	0.01109
cd00552	165.594	23680	143	91	1.05	99	0.93595	0.9301	0.91215	0.91495	0.83181	0.86493		0.00585	0.0238	0.021	0.10414	0.07102
cd06664	161.903	33514	207	122	1.05	116	0.79818	0.79721	0.8373	0.82662	0.82802	0.82373		0.00097	-0.03912	-0.02844	-0.02984	-0.02555
cd08044	713.5	48518	68	133	1.05	463	0.85887	0.87347	0.85417	0.85775	0.88409	0.86339		-0.0146	0.0047	0.00112	-0.02522	-0.00452
cd14947	650.338	128767	198	113	1.05	116	0.74484	0.70924	0.73348	0.68966	0.71039	0.71105		0.0356	0.01136	0.05518	0.03445	0.03379
cd00117	220.662	17653	80	81	1.06	112	0.37777	0.49518	0.49219	0.35922	0.38423	0.41321		-0.11741	-0.11442	0.01855	-0.00646	-0.03544
cd00432	180.706	24576	136	103	1.06	114	0.79726	0.78504	0.77938	0.76918	0.82376	0.77372		0.01222	0.01788	0.02808	-0.0265	0.02354
cd09727	221.667	11305	51	210	1.06	192	0.72643	0.81964	0.78023	0.78543	0.66711	0.70393		-0.09321	-0.0538	-0.059	0.05932	0.0225
cd00015	681.183	40871	60	185	1.07	549	0.25741	0.2715	0.27181	0.27533	0.25969	0.26931		-0.01409	-0.0144	-0.01792	-0.00228	-0.0119
cd00186	848.635	53464	63	417	1.07	521	0.77311	0.8339	0.7988	0.7926	0.80708	0.78126		-0.06079	-0.02569	-0.01949	-0.03397	-0.00815
cd00190	374.011	66574	178	232	1.07	215	0.80773	0.76231	0.8207	0.81061	0.67861	0.7648		0.04542	-0.01297	-0.00288	0.12912	0.04293
cd00326	363.299	64304	177	227	1.07	215	0.74014	0.72603	0.74307	0.76929	0.6526	0.7554		0.01411	-0.00293	-0.02915	0.08754	-0.01526
cd00427	81.9655	14262	174	57	1.07	62	0.9693	0.96652	0.98945	0.9425	0.94598	0.96611		0.00278	-0.02015	0.0268	0.02332	0.00319
cd00677	475.056	84085	177	46	1.07	74	0.35993	0.48112	0.41653	0.4615	0.52842	0.47512		-0.12119	-0.0566	-0.10157	-0.16849	-0.11519
cd00107	70.2549	3583	51	33	1.08	42	0.80529	0.8664	0.78306	0.81803	0.7242	0.75353		-0.06111	0.02223	-0.01274	0.08109	0.05176
cd00162	538.016	299137	556	45	1.08	52	0.83278	0.30747	0.36785	0.22026	0.47076	0.45891		0.52531	0.46493	0.61252	0.36202	0.37387
cd00174	744.598	384957	517	51	1.08	55	0.58641	0.24231	0.19566	0.27085	0.24968	0.20555		0.3441	0.39075	0.31556	0.33673	0.38086
cd08368	495.588	197244	398	53	1.08	113	0.33101	0.26106	0.23656	0.22036	0.16282	0.27835		0.06995	0.09445	0.11065	0.16819	0.05266
cd10747	395.8	172569	436	222	1.08	332	0.8658	0.84415	0.8686	0.82689	0.86579	0.84586		0.02165	-0.0028	0.03891	1e-05	0.01994
cd12843	240.517	13950	58	106	1.08	229	0.82295	0.84224	0.82407	0.79932	0.76768	0.8126		-0.01929	-0.00112	0.02363	0.05527	0.01035
cd00055	2223.44	707055	318	50	1.09	271	0.02632	0.05686	0.05173	0.05435	0.04165	0.0551		-0.03054	-0.02541	-0.02803	-0.01533	-0.02878
cd00104	625.077	170646	273	41	1.09	48	0.41723	0.30074	0.19557	0.26458	0.16304	0.26684		0.11649	0.22166	0.15265	0.25419	0.15039
cd00178	203.808	10598	52	172	1.09	160	0.77457	0.86409	0.80832	0.77797	0.63061	0.76627		-0.08952	-0.03375	-0.0034	0.14396	0.0083
cd00222	1695.94	206905	122	92	1.09	420	0.10921	0.11127	0.13147	0.0918	0.05967	0.07236		-0.00206	-0.02226	0.01741	0.04954	0.03685
cd00653	1227.25	138679	113	1088	1.09	875	0.65266	0.70791	0.68115	0.67814	0.71548	0.6609		-0.05525	-0.02849	-0.02548	-0.06282	-0.00824
cd11572	396.008	94250	238	99	1.09	388	0.90133	0.86309	0.88509	0.88748	0.83612	0.86009		0.03824	0.01624	0.01385	0.06521	0.04124
cd14785	391.549	39938	102	371	1.09	361	0.79443	0.81675	0.82678	0.82767	0.7953	0.82299		-0.02232	-0.03235	-0.03324	-0.00087	-0.02856
cd15457	272.136	213355	784	152	1.09	143	0.81162	0.70302	0.72948	0.71091	0.74831	0.77682		0.1086	0.08214	0.10071	0.06331	0.0348
cd00115	168.671	12313	73	141	1.1	126	0.7605	0.81864	0.70063	0.7892	0.69463	0.76923		-0.05814	0.05987	-0.0287	0.06587	-0.00873
cd00317	284.859	26207	92	146	1.1	138	0.7251	0.76814	0.70897	0.73248	0.66109	0.67954		-0.04304	0.01613	-0.00738	0.06401	0.04556
cd00367	297.538	35407	119	77	1.1	83	0.94092	0.92929	0.89048	0.93436	0.93446	0.93169		0.01163	0.05044	0.00656	0.00646	0.00923
cd02439	364.342	58659	161	315	1.1	277	0.62762	0.78352	0.85516	0.84328	0.82983	0.8195		-0.1559	-0.22754	-0.21566	-0.20221	-0.19188
cd06571	398.213	78448	197	90	1.1	100	0.92988	0.90131	0.9269	0.87588	0.78449	0.92658		0.02857	0.00298	0.054	0.14539	0.0033
cd08026	122.163	11972	98	102	1.1	106	0.94058	0.97031	0.97225	0.96509	0.96283	0.95522		-0.02973	-0.03167	-0.02451	-0.02225	-0.01464
cd00054	1844.94	1038703	563	40	1.11	107	0.03155	0.03324	0.02059	0.02715	0.01252	0.02688		-0.00169	0.01096	0.0044	0.01903	0.00467
cd00336	173.158	23030	133	105	1.12	109	0.93919	0.9008	0.92936	0.88552	0.9247	0.92564		0.03839	0.00983	0.05367	0.01449	0.01355
cd01392	339.942	459602	1352	52	1.12	316	0.83768	0.88478	0.88314	0.91334	0.93533	0.89681		-0.0471	-0.04546	-0.07566	-0.09765	-0.05913
cd02153	554.82	89326	161	98	1.12	103	0.86967	0.87387	0.88552	0.47542	0.74662	0.4678		-0.0042	-0.01585	0.39425	0.12305	0.40187
cd07828	220.042	15623	71	148	1.12	153	0.8324	0.85	0.82979	0.7711	0.74458	0.70374		-0.0176	0.00261	0.0613	0.08782	0.12866
cd14263	135.455	13681	101	106	1.12	115	0.9701	0.96246	0.98841	0.98562	0.96762	0.97405		0.00764	-0.01831	-0.01552	0.00248	-0.00395
cd00446	205.358	31009	151	136	1.13	174	0.92602	0.9082	0.94926	0.95044	0.93835	0.94049		0.01782	-0.02324	-0.02442	-0.01233	-0.01447
cd00191	1411.33	121374	86	66	1.15	73	0.21672	0.21423	0.20844	0.14649	0.12095	0.11541		0.00249	0.00828	0.07023	0.09577	0.10131
cd00355	129.557	22543	174	53	1.15	57	0.99505	0.9319	0.99654	0.96496	0.99184	0.97647		0.06315	-0.00149	0.03009	0.00321	0.01858
cd00387	156.744	20220	129	125	1.15	122	0.82607	0.84204	0.83124	0.84698	0.82269	0.83085		-0.01597	-0.00517	-0.02091	0.00338	-0.00478
cd00195	314.408	22323	71	141	1.16	146	0.77248	0.74912	0.77489	0.77594	0.70981	0.79795		0.02336	-0.00241	-0.00346	0.06267	-0.02547
cd00569	192.107	48411	252	42	1.16	177	0.98493	0.96393	0.95231	0.94974	0.93525	0.95664		0.021	0.03262	0.03519	0.04968	0.02829
cd01433	170.468	26593	156	112	1.16	130	0.78991	0.78166	0.79234	0.7692	0.80291	0.77771		0.00825	-0.00243	0.02071	-0.013	0.0122
cd10148	99.0672	13275	134	80	1.16	84	0.90718	0.90916	0.8949	0.9212	0.84062	0.89757		-0.00198	0.01228	-0.01402	0.06656	0.00961
cd11655	696.786	48775	70	57	1.16	136	0.21777	0.39668	0.32695	0.28553	0.44029	0.36937		-0.17891	-0.10918	-0.06776	-0.22252	-0.1516
cd00127	358.731	18654	52	139	1.17	141	0.83803	0.87427	0.87164	0.84496	0.82906	0.7812		-0.03624	-0.03361	-0.00693	0.00897	0.05683
cd00580	124.491	6598	53	113	1.17	113	0.91947	0.9775	0.95334	0.95202	0.92533	0.95422		-0.05803	-0.03387	-0.03255	-0.00586	-0.03475
cd00029	912.74	45637	50	50	1.18	58	0.666	0.31969	0.40693	0.23786	0.26218	0.25493		0.34631	0.25907	0.42814	0.40382	0.41107
cd00209	206.648	26451	128	157	1.18	155	0.85437	0.79852	0.80457	0.82989	0.75793	0.80733		0.05585	0.0498	0.02448	0.09644	0.04704
cd10316	632.903	39240	62	92	1.18	464	0.66353	0.78804	0.73291	0.72263	0.63575	0.70911		-0.12451	-0.06938	-0.0591	0.02778	-0.04558
cd00321	420.476	44150	105	159	1.19	171	0.85187	0.86199	0.86414	0.8769	0.84099	0.86719		-0.01012	-0.01227	-0.02503	0.01088	-0.01532
cd00591	100.263	5715	57	85	1.19	89	0.97008	0.96387	0.94342	0.95745	0.93183	0.96285		0.00621	0.02666	0.01263	0.03825	0.00723
cd09725	93.3471	11295	121	79	1.19	87	0.89225	0.8938	0.90097	0.88983	0.82375	0.86498		-0.00155	-0.00872	0.00242	0.0685	0.02727
cd00756	172.124	24958	145	124	1.2	133	0.92943	0.91258	0.90597	0.90453	0.87902	0.92309		0.01685	0.02346	0.0249	0.05041	0.00634
cd01425	266.953	45649	171	211	1.2	183	0.87114	0.92225	0.93442	0.93236	0.91833	0.93453		-0.05111	-0.06328	-0.06122	-0.04719	-0.06339
cd06445	172.34	65317	379	79	1.2	81	0.89611	0.84091	0.8761	0.87499	0.7552	0.86351		0.0552	0.02001	0.02112	0.14091	0.0326
cd13944	405.431	131765	325	275	1.2	277	0.9437	0.92242	0.89554	0.92357	0.88039	0.91653		0.02128	0.04816	0.02013	0.06331	0.02717
cd00305	183.809	12499	68	144	1.21	137	0.70543	0.75807	0.76156	0.73122	0.70085	0.74204		-0.05264	-0.05613	-0.02579	0.00458	-0.03661
cd00320	118.48	11611	98	93	1.21	90	0.81967	0.88272	0.85839	0.82681	0.77391	0.82627		-0.06305	-0.03872	-0.00714	0.04576	-0.0066
cd00501	217.316	12387	57	195	1.21	188	0.70262	0.73593	0.73103	0.72782	0.74627	0.71819		-0.03331	-0.02841	-0.0252	-0.04365	-0.01557
cd06559	252.377	30790	122	208	1.21	207	0.85847	0.81133	0.85593	0.83671	0.8262	0.83195		0.04714	0.00254	0.02176	0.03227	0.02652
cd08010	359.597	24093	67	246	1.21	306	0.86773	0.90526	0.90628	0.85661	0.8754	0.85219		-0.03753	-0.03855	0.01112	-0.00767	0.01554
cd09281	196.399	37905	193	123	1.21	119	0.81152	0.82175	0.87494	0.85238	0.85301	0.84745		-0.01023	-0.06342	-0.04086	-0.04149	-0.03593
cd14251	654.87	45186	69	370	1.21	373	0.77468	0.82802	0.83298	0.80433	0.79225	0.78848		-0.05334	-0.0583	-0.02965	-0.01757	-0.0138
cd00212	513.056	45662	89	78	1.22	313	0.09735	0.44521	0.82505	0.32055	0.81609	0.4082		-0.34786	-0.7277	-0.2232	-0.71874	-0.31085
cd14660	369.825	35873	97	105	1.22	185	0.89732	0.94139	0.93602	0.90361	0.86587	0.85254		-0.04407	-0.0387	-0.00629	0.03145	0.04478
cd00047	907.069	92521	102	231	1.23	269	0.61698	0.59886	0.58898	0.67136	0.46606	0.60042		0.01812	0.028	-0.05438	0.15092	0.01656
cd00052	844.172	48962	58	67	1.23	95	0.35971	0.37333	0.34147	0.26409	0.33644	0.27515		-0.01362	0.01824	0.09562	0.02327	0.08456
cd01614	92.7286	6491	70	83	1.23	81	0.9213	0.94395	0.9317	0.93509	0.86629	0.91423		-0.02265	-0.0104	-0.01379	0.05501	0.00707
cd03587	388.083	60541	156	41	1.23	50	0.90253	0.84751	0.91973	0.94237	0.93412	0.89726		0.05502	-0.0172	-0.03984	-0.03159	0.00527
cd00021	551.5	30884	56	39	1.24	186	0.70555	0.67632	0.64135	0.66504	0.62384	0.56777		0.02923	0.0642	0.04051	0.08171	0.13778
cd00179	283.1	19817	70	152	1.24	229	0.73821	0.83761	0.85804	0.82488	0.85495	0.79886		-0.0994	-0.11983	-0.08667	-0.11674	-0.06065
cd00487	184.603	28798	156	140	1.24	157	0.88955	0.87079	0.91423	0.89655	0.85643	0.87416		0.01876	-0.02468	-0.007	0.03312	0.01539
cd06257	407.604	62771	154	55	1.24	69	0.90364	0.80201	0.84077	0.76469	0.84493	0.84528		0.10163	0.06287	0.13895	0.05871	0.05836
cd00462	198.169	30518	154	171	1.25	183	0.90505	0.88949	0.91125	0.90068	0.9	0.9089		0.01556	-0.0062	0.00437	0.00505	-0.00385
cd10719	394.607	147583	374	65	1.25	329	0.8768	0.86051	0.8934	0.89393	0.92405	0.88129		0.01629	-0.0166	-0.01713	-0.04725	-0.00449
cd12208	155.775	12462	80	150	1.25	150	0.96497	0.97436	0.97575	0.97565	0.97202	0.9674		-0.00939	-0.01078	-0.01068	-0.00705	-0.00243
cd14458	383.746	24176	63	105	1.25	196	0.86183	0.91533	0.86555	0.85167	0.84398	0.84534		-0.0535	-0.00372	0.01016	0.01785	0.01649
cd00032	389.094	20622	53	244	1.27	234	0.83717	0.91639	0.91973	0.9042	0.86387	0.85106		-0.07922	-0.08256	-0.06703	-0.0267	-0.01389
cd00112	2333.33	1320665	566	35	1.27	34	0.00686	0.04378	0.03573	0.03286	0.02401	0.03376		-0.03692	-0.02887	-0.026	-0.01715	-0.0269
cd07765	548.298	62506	114	40	1.27	84	0.71537	0.69397	0.60413	0.3605	0.47435	0.34586		0.0214	0.11124	0.35487	0.24102	0.36951
cd07323	507.581	31470	62	75	1.28	88	0.88047	0.91076	0.87449	0.40429	0.84971	0.84524		-0.03029	0.00598	0.47618	0.03076	0.03523
cd15832	299.275	15263	51	279	1.28	284	0.92758	0.95788	0.95256	0.95035	0.84435	0.93539		-0.0303	-0.02498	-0.02277	0.08323	-0.00781
cd00109	886.489	83330	94	54	1.29	57	0.30792	0.2777	0.31504	0.27008	0.29292	0.26297		0.03022	-0.00712	0.03784	0.015	0.04495
cd00201	740.133	99918	135	31	1.29	34	0.44998	0.38231	0.37734	0.23934	0.30613	0.1965		0.06767	0.07264	0.21064	0.14385	0.25348
cd08774	314.32	31432	100	225	1.29	229	0.88646	0.8652	0.91546	0.90348	0.87822	0.87375		0.02126	-0.029	-0.01702	0.00824	0.01271
cd00022	475.892	30933	65	69	1.3	96	0.33547	0.39716	0.38655	0.40283	0.31314	0.3893		-0.06169	-0.05108	-0.06736	0.02233	-0.05383
cd00392	173.677	23099	133	114	1.3	108	0.75488	0.83574	0.86797	0.89613	0.93442	0.84779		-0.08086	-0.11309	-0.14125	-0.17954	-0.09291
cd00483	236.346	24580	104	128	1.31	155	0.93935	0.94572	0.92414	0.94831	0.915	0.90803		-0.00637	0.01521	-0.00896	0.02435	0.03132
cd00488	114.327	12919	113	76	1.31	92	0.95192	0.96093	0.96622	0.96364	0.92271	0.96433		-0.00901	-0.0143	-0.01172	0.02921	-0.01241
cd12934	581.014	40671	70	37	1.31	52	0.94516	0.91178	0.83229	0.42013	0.92326	0.7903		0.03338	0.11287	0.52503	0.0219	0.15486
cd14745	737.333	37604	51	329	1.31	510	0.83615	0.88856	0.86591	0.85771	0.81145	0.83437		-0.05241	-0.02976	-0.02156	0.0247	0.00178
cd00069	147.736	21274	144	95	1.32	114	0.87609	0.90696	0.90957	0.89285	0.78657	0.90903		-0.03087	-0.03348	-0.01676	0.08952	-0.03294
cd00349	160.616	22165	138	131	1.32	138	0.92412	0.91077	0.91751	0.90246	0.89462	0.91208		0.01335	0.00661	0.02166	0.0295	0.01204
cd12144	552.69	32056	58	114	1.32	256	0.67799	0.83881	0.84862	0.81064	0.83928	0.8028		-0.16082	-0.17063	-0.13265	-0.16129	-0.12481
cd12212	153.875	8617	56	115	1.32	139	0.91426	0.93651	0.92656	0.94769	0.87459	0.92342		-0.02225	-0.0123	-0.03343	0.03967	-0.00916
cd00067	714.563	85033	119	36	1.34	50	0.89579	0.81168	0.85848	0.77002	0.64636	0.83012		0.08411	0.03731	0.12577	0.24943	0.06567
cd00475	261.873	175717	671	219	1.34	227	0.95429	0.93267	0.93432	0.94936	0.95098	0.94375		0.02162	0.01997	0.00493	0.00331	0.01054
cd00504	1048.9	76570	73	156	1.34	175	0.76787	0.85919	0.68793	0.84962	0.76413	0.89125		-0.09132	0.07994	-0.08175	0.00374	-0.12338
cd12935	645.586	45191	70	36	1.34	174	0.93444	0.93109	0.92969	0.73241	0.89079	0.84133		0.00335	0.00475	0.20203	0.04365	0.09311
cd06572	449.423	87188	194	390	1.35	417	0.93188	0.93385	0.93395	0.93362	0.93153	0.93393		-0.00197	-0.00207	-0.00174	0.00035	-0.00205
cd09804	365.073	20079	55	121	1.35	130	0.94382	0.97478	0.97031	0.95126	0.91413	0.93961		-0.03096	-0.02649	-0.00744	0.02969	0.00421
cd00213	264.23	35671	135	88	1.37	91	0.91998	0.92004	0.913	0.91907	0.82522	0.9153		-6e-05	0.00698	0.00091	0.09476	0.00468
cd06071	2133.4	149338	70	277	1.37	335	0.75136	0.79121	0.85829	0.68824	0.82913	0.8065		-0.03985	-0.10693	0.06312	-0.07777	-0.05514
cd12962	1525.84	105283	69	95	1.37	554	0.20326	0.29595	0.264	0.30571	0.24024	0.21792		-0.09269	-0.06074	-0.10245	-0.03698	-0.01466
cd11308	822.733	61705	75	76	1.38	377	0.59213	0.61758	0.42859	0.55666	0.48874	0.556		-0.02545	0.16354	0.03547	0.10339	0.03613
cd07304	375.771	54111	144	344	1.39	340	0.91851	0.91665	0.94358	0.93358	0.93895	0.92217		0.00186	-0.02507	-0.01507	-0.02044	-0.00366
cd00073	229.789	16315	71	89	1.4	155	0.79085	0.82681	0.85856	0.7721	0.77354	0.78302		-0.03596	-0.06771	0.01875	0.01731	0.00783
cd00351	338.857	23720	70	219	1.4	212	0.79366	0.8561	0.81384	0.80128	0.81414	0.80572		-0.06244	-0.02018	-0.00762	-0.02048	-0.01206
cd07026	125.133	13139	105	106	1.4	110	0.97689	0.98545	0.98852	0.98106	0.98623	0.98574		-0.00856	-0.01163	-0.00417	-0.00934	-0.00885
cd11660	419.916	39892	95	50	1.41	52	0.8564	0.67132	0.82166	0.58902	0.85141	0.77378		0.18508	0.03474	0.26738	0.00499	0.08262
cd00111	708.44	35422	50	44	1.42	81	0.36951	0.42634	0.4161	0.31322	0.39245	0.31817		-0.05683	-0.04659	0.05629	-0.02294	0.05134
cd00412	223.374	20327	91	155	1.42	160	0.92379	0.92354	0.9235	0.90819	0.82135	0.90434		0.00025	0.00029	0.0156	0.10244	0.01945
cd00641	345.518	38007	110	193	1.42	191	0.89037	0.8865	0.90695	0.87567	0.85433	0.87497		0.00387	-0.01658	0.0147	0.03604	0.0154
cd02407	156.456	8918	57	115	1.42	116	0.94098	0.93328	0.92325	0.94217	0.92073	0.91873		0.0077	0.01773	-0.00119	0.02025	0.02225
cd15802	1443.49	88053	61	74	1.43	490	0.81825	0.86214	0.8435	0.84152	0.83722	0.84931		-0.04389	-0.02525	-0.02327	-0.01897	-0.03106
cd00087	563.983	32711	58	215	1.44	213	0.85959	0.8812	0.9289	0.88902	0.8349	0.87495		-0.02161	-0.06931	-0.02943	0.02469	-0.01536
cd00554	231.426	26614	115	153	1.44	157	0.97029	0.95461	0.96903	0.95379	0.93335	0.9685		0.01568	0.00126	0.0165	0.03694	0.00179
cd00187	982.224	56969	58	444	1.47	431	0.87406	0.90806	0.91837	0.55488	0.88446	0.89256		-0.034	-0.04431	0.31918	-0.0104	-0.0185
cd11740	163.108	82696	507	159	1.47	159	0.96667	0.95336	0.9548	0.96342	0.9511	0.94449		0.01331	0.01187	0.00325	0.01557	0.02218
cd14438	356.654	18546	52	41	1.47	206	0.9485	0.96224	0.95271	0.92271	0.97449	0.87095		-0.01374	-0.00421	0.02579	-0.02599	0.07755
cd11380	210.309	28602	136	138	1.48	119	0.73175	0.78216	0.83736	0.77969	0.83014	0.77445		-0.05041	-0.10561	-0.04794	-0.09839	-0.0427
cd00350	164.315	11995	73	36	1.5	34	0.80518	0.8648	0.63531	0.71712	0.86596	0.78415		-0.05962	0.16987	0.08806	-0.06078	0.02103
cd00003	250.547	13279	53	234	1.51	237	0.98088	0.98363	0.97725	0.97447	0.97117	0.97788		-0.00275	0.00363	0.00641	0.00971	0.003
cd08048	234.1	11705	50	84	1.52	100	0.89581	0.92528	0.93608	0.91534	0.92625	0.89982		-0.02947	-0.04027	-0.01953	-0.03044	-0.00401
cd13433	1560.33	113904	73	54	1.52	838	0.90061	0.88572	0.9046	0.88699	0.89412	0.88168		0.01489	-0.00399	0.01362	0.00649	0.01893
cd09294	155.133	30251	195	116	1.53	146	0.97482	0.96843	0.97301	0.96906	0.98067	0.96913		0.00639	0.00181	0.00576	-0.00585	0.00569
cd00528	253.074	13666	54	136	1.56	146	0.98007	0.98963	0.97698	0.98155	0.96903	0.96482		-0.00956	0.00309	-0.00148	0.01104	0.01525
cd07914	218.606	31042	142	191	1.56	192	0.97812	0.97218	0.97125	0.9787	0.94521	0.96775		0.00594	0.00687	-0.00058	0.03291	0.01037
cd00361	382.833	22970	60	221	1.57	236	0.97228	0.97925	0.97623	0.96706	0.97442	0.96658		-0.00697	-0.00395	0.00522	-0.00214	0.0057
cd00652	237.587	14968	63	173	1.57	178	0.95817	0.96775	0.97113	0.96996	0.93034	0.95366		-0.00958	-0.01296	-0.01179	0.02783	0.00451
cd00466	149.411	13447	90	140	1.59	141	0.9848	0.99056	0.98412	0.98443	0.96344	0.97143		-0.00576	0.00068	0.00037	0.02136	0.01337
cd00513	140.161	7849	56	107	1.59	116	0.97409	0.97999	0.97048	0.97694	0.9756	0.96946		-0.0059	0.00361	-0.00285	-0.00151	0.00463
cd00119	200.412	10221	51	124	1.6	119	0.81525	0.83975	0.82388	0.82373	0.77441	0.82384		-0.0245	-0.00863	-0.00848	0.04084	-0.00859
cd06919	126.644	7472	59	111	1.62	116	0.96267	0.97815	0.97981	0.97772	0.94307	0.96901		-0.01548	-0.01714	-0.01505	0.0196	-0.00634
cd00472	130.014	9491	73	54	1.66	60	0.96887	0.9825	0.98403	0.97355	0.99139	0.97552		-0.01363	-0.01516	-0.00468	-0.02252	-0.00665
cd00384	330.014	24421	74	314	1.75	318	0.97146	0.97659	0.98213	0.97677	0.97253	0.97216		-0.00513	-0.01067	-0.00531	-0.00107	-0.0007
cd06916	456.136	26912	59	72	1.86	81	0.94494	0.95386	0.95235	0.94086	0.9384	0.92273		-0.00892	-0.00741	0.00408	0.00654	0.02221

## Sheet: 6.sort SP
rank	GISMO	MAFFT	CLUSTAL	MUSCLE	Dialign	Kalign		cdd_id	GISMO	MAFFT	CLUSTAL	MUSCLE	Dialign	Kalign
1	0.001	0.02624	0.00931	0.001	0.001	0.01583		cd03524	0.001	0.19469	0.04418	0.02505	0.1122	0.01583
2	0.001	0.02925	0.01492	0.001	0.001	0.0198		cd01659	0.001	0.08595	0.07935	0.03073	0.11995	0.18983
3	0.00285	0.03132	0.02008	0.001	0.001	0.02595		cd00088	0.00285	0.29392	0.27663	0.29064	0.5233	0.3387
4	0.00686	0.03311	0.02059	0.02326	0.001	0.02688		cd00112	0.00686	0.04378	0.03573	0.03286	0.02401	0.03376
5	0.01697	0.03324	0.03079	0.02404	0.01168	0.03216		cd00176	0.01697	0.02624	0.02008	0.02768	0.01404	0.02595
6	0.02632	0.03614	0.03573	0.02505	0.01252	0.03376		cd00055	0.02632	0.05686	0.05173	0.05435	0.04165	0.0551
7	0.0302	0.04256	0.03631	0.02715	0.01404	0.04096		cd00053	0.0302	0.03132	0.00931	0.02404	0.01168	0.0198
8	0.03155	0.04378	0.04332	0.02768	0.01627	0.04717		cd00054	0.03155	0.03324	0.02059	0.02715	0.01252	0.02688
9	0.04318	0.05647	0.04418	0.02812	0.02401	0.0551		cd00063	0.04318	0.02925	0.01492	0.001	0.01627	0.03216
10	0.04769	0.05686	0.05173	0.03073	0.03478	0.06795		cd00064	0.04769	0.06698	0.0644	0.06007	0.04619	0.06795
11	0.06575	0.06128	0.05753	0.03286	0.03691	0.069		cd00204	0.06575	0.06128	0.04332	0.04366	0.03478	0.04717
12	0.08437	0.06698	0.05894	0.03397	0.04165	0.07033		cd00146	0.08437	0.03614	0.05894	0.02326	0.05439	0.04096
13	0.08654	0.07246	0.0644	0.03619	0.04619	0.07236		cd01292	0.08654	0.23502	0.2503	0.1773	0.22142	0.19552
14	0.09389	0.07916	0.07275	0.03631	0.05439	0.07683		cd00020	0.09389	0.08398	0.09259	0.07816	0.05464	0.0887
15	0.09735	0.08398	0.07913	0.04366	0.05464	0.0887		cd00212	0.09735	0.44521	0.82505	0.32055	0.81609	0.4082
16	0.09796	0.08595	0.07935	0.0445	0.05967	0.08874		cd00033	0.09796	0.07246	0.03631	0.07521	0.03691	0.07033
17	0.1091	0.09124	0.07946	0.04659	0.0599	0.08903		cd00105	0.1091	0.14839	0.18707	0.117	0.09332	0.11005
18	0.10921	0.09399	0.08204	0.05435	0.06277	0.10627		cd00222	0.10921	0.11127	0.13147	0.0918	0.05967	0.07236
19	0.11359	0.09753	0.08301	0.05725	0.09332	0.10835		cd00096	0.11359	0.05647	0.03079	0.001	0.001	0.069
20	0.11681	0.10909	0.08322	0.06007	0.10213	0.10966		cd00041	0.11681	0.11694	0.08204	0.09303	0.06277	0.08874
21	0.11775	0.11127	0.09041	0.06429	0.10384	0.11005		cd00164	0.11775	0.25008	0.22183	0.10879	0.16704	0.11967
22	0.15256	0.11694	0.09259	0.07419	0.10654	0.11058		cd00012	0.15256	0.17134	0.22647	0.16236	0.13039	0.16359
23	0.15313	0.12132	0.09569	0.07521	0.11111	0.11124		cd00110	0.15313	0.13484	0.10392	0.11187	0.0599	0.10627
24	0.16701	0.12152	0.09753	0.07816	0.1122	0.11341		cd01335	0.16701	0.3194	0.32523	0.21971	0.19174	0.26352
25	0.16734	0.13126	0.10392	0.0918	0.11492	0.11541		cd00241	0.16734	0.03311	0.08301	0.02812	0.13641	0.10966
26	0.174	0.13484	0.10398	0.09303	0.11995	0.11828		cd06920	0.174	0.15982	0.15953	0.15108	0.11111	0.13816
27	0.19121	0.14527	0.12344	0.09346	0.12095	0.11967		cd00651	0.19121	0.28915	0.25902	0.19173	0.21924	0.11124
28	0.19209	0.14839	0.13147	0.10019	0.12476	0.11976		cd00130	0.19209	0.07916	0.09569	0.10019	0.10384	0.08903
29	0.19265	0.15097	0.1451	0.10394	0.13039	0.13816		cd00688	0.19265	0.25754	0.30023	0.18283	0.35929	0.25444
30	0.20326	0.15982	0.14805	0.10879	0.13641	0.1383		cd12962	0.20326	0.29595	0.264	0.30571	0.24024	0.21792
31	0.21672	0.17134	0.15953	0.11035	0.14488	0.14916		cd00191	0.21672	0.21423	0.20844	0.14649	0.12095	0.11541
32	0.21777	0.17578	0.16524	0.11187	0.14986	0.16359		cd11655	0.21777	0.39668	0.32695	0.28553	0.44029	0.36937
33	0.2288	0.18509	0.17397	0.11554	0.15292	0.16597		cd00102	0.2288	0.14527	0.20202	0.09346	0.15606	0.16597
34	0.24126	0.18773	0.17579	0.117	0.15606	0.17334		cd01291	0.24126	0.36398	0.32335	0.31526	0.33675	0.32423
35	0.25741	0.19185	0.1805	0.1344	0.15639	0.18609		cd00015	0.25741	0.2715	0.27181	0.27533	0.25969	0.26931
36	0.26065	0.19469	0.18707	0.13781	0.15656	0.18762		cd00205	0.26065	0.24524	0.2516	0.23441	0.2213	0.22296
37	0.26457	0.20217	0.19557	0.14649	0.16282	0.18983		cd00138	0.26457	0.30256	0.24186	0.10394	0.1643	0.18609
38	0.27675	0.20619	0.19566	0.14768	0.16304	0.19317		cd05819	0.27675	0.27451	0.21609	0.27975	0.11492	0.39882
39	0.28442	0.20619	0.19989	0.14794	0.16398	0.19552		cd10315	0.28442	0.30524	0.32139	0.28926	0.17076	0.29515
40	0.29039	0.21423	0.20202	0.14971	0.1643	0.1965		cd01635	0.29039	0.33613	0.33539	0.3093	0.27036	0.28639
41	0.30394	0.21674	0.20844	0.15108	0.16704	0.20555		cd00347	0.30394	0.25041	0.30226	0.282	0.25636	0.28065
42	0.30703	0.21728	0.20931	0.15507	0.17076	0.21792		cd00081	0.30703	0.38366	0.32409	0.06429	0.24663	0.11976
43	0.30792	0.22843	0.21028	0.1556	0.17756	0.22296		cd00109	0.30792	0.2777	0.31504	0.27008	0.29292	0.26297
44	0.3131	0.23125	0.21526	0.15622	0.18648	0.22825		cd00027	0.3131	0.04256	0.07946	0.03631	0.16398	0.07683
45	0.32017	0.23501	0.21609	0.15941	0.19174	0.23293		cd00043	0.32017	0.35274	0.36341	0.36431	0.30454	0.36484
46	0.33101	0.23502	0.22183	0.16098	0.20213	0.24056		cd08368	0.33101	0.26106	0.23656	0.22036	0.16282	0.27835
47	0.33362	0.24231	0.22647	0.16236	0.21049	0.24492		cd00118	0.33362	0.13126	0.07913	0.05725	0.001	0.11341
48	0.33547	0.2428	0.23584	0.17011	0.2153	0.24513		cd00022	0.33547	0.39716	0.38655	0.40283	0.31314	0.3893
49	0.33619	0.24291	0.23656	0.17673	0.21924	0.24694		cd00009	0.33619	0.2428	0.29931	0.19782	0.23971	0.28889
50	0.33757	0.24352	0.23741	0.1773	0.2213	0.25444		cd00167	0.33757	0.12132	0.23741	0.11035	0.17756	0.19317
51	0.33819	0.24524	0.24186	0.18283	0.22142	0.25493		cd07066	0.33819	0.32072	0.30504	0.28578	0.22861	0.33525
52	0.34108	0.24647	0.24676	0.19021	0.22861	0.26297		cd04508	0.34108	0.20217	0.21028	0.1556	0.15639	0.17334
53	0.34697	0.25008	0.2503	0.19173	0.23971	0.26352		cd11691	0.34697	0.36703	0.33994	0.34701	0.29937	0.34856
54	0.35001	0.25037	0.2516	0.19676	0.24024	0.26684		cd01037	0.35001	0.25037	0.20931	0.24057	0.2153	0.24492
55	0.35971	0.25041	0.25902	0.19732	0.24393	0.2682		cd00052	0.35971	0.37333	0.34147	0.26409	0.33644	0.27515
56	0.35993	0.25754	0.264	0.19782	0.24663	0.26931		cd00677	0.35993	0.48112	0.41653	0.4615	0.52842	0.47512
57	0.36641	0.26106	0.26942	0.2032	0.24739	0.27515		cd00741	0.36641	0.40988	0.46121	0.40123	0.47714	0.39441
58	0.36922	0.27141	0.27181	0.21404	0.24968	0.27835		cd00037	0.36922	0.15097	0.10398	0.001	0.14986	0.23293
59	0.36951	0.2715	0.27663	0.21496	0.25636	0.28009		cd00111	0.36951	0.42634	0.4161	0.31322	0.39245	0.31817
60	0.37777	0.27451	0.28805	0.21971	0.25969	0.28052		cd00117	0.37777	0.49518	0.49219	0.35922	0.38423	0.41321
61	0.37833	0.2777	0.28893	0.22026	0.26117	0.28065		cd00531	0.37833	0.34028	0.28805	0.36785	0.37263	0.33445
62	0.388	0.28577	0.29	0.22036	0.26218	0.28236		cd00014	0.388	0.31787	0.29	0.25111	0.31603	0.31449
63	0.3883	0.28915	0.29182	0.22571	0.27036	0.28639		cd00838	0.3883	0.24352	0.36397	0.29724	0.31161	0.32324
64	0.39527	0.29392	0.29558	0.22855	0.2793	0.28889		cd00719	0.39527	0.56812	0.37923	0.28896	0.24393	0.45508
65	0.3978	0.29595	0.29931	0.23276	0.28301	0.29441		cd00077	0.3978	0.31521	0.16524	0.11554	0.34239	0.24056
66	0.39842	0.29727	0.30023	0.23441	0.29292	0.29515		cd00551	0.39842	0.37356	0.44465	0.36278	0.34381	0.36188
67	0.39905	0.30074	0.30201	0.23786	0.29502	0.29902		cd00200	0.39905	0.33075	0.24676	0.33282	0.10213	0.37363
68	0.40658	0.30206	0.30226	0.23934	0.2982	0.30403		cd07976	0.40658	0.45499	0.45612	0.42023	0.41963	0.40195
69	0.40785	0.30256	0.30458	0.24057	0.29937	0.30412		cd02409	0.40785	0.3949	0.56274	0.25827	0.41285	0.43002
70	0.40814	0.30524	0.30504	0.24469	0.30137	0.30607		cd00161	0.40814	0.34333	0.42569	0.3587	0.20213	0.40159
71	0.4086	0.30747	0.31358	0.24816	0.30454	0.30874		cd09693	0.4086	0.42441	0.49822	0.47721	0.47679	0.49816
72	0.41279	0.3129	0.31504	0.24971	0.30613	0.31449		cd00590	0.41279	0.12152	0.1805	0.22855	0.15656	0.22825
73	0.41723	0.31521	0.31705	0.25111	0.30908	0.31551		cd00104	0.41723	0.30074	0.19557	0.26458	0.16304	0.26684
74	0.4173	0.31787	0.32037	0.25827	0.31161	0.31817		cd01983	0.4173	0.28577	0.23584	0.31028	0.38506	0.29441
75	0.42184	0.3194	0.32139	0.26122	0.31314	0.31901		cd02065	0.42184	0.50344	0.56768	0.45967	0.50582	0.56739
76	0.42333	0.31969	0.32335	0.26409	0.31603	0.32315		cd00051	0.42333	0.36377	0.43099	0.37426	0.32534	0.36038
77	0.42942	0.32072	0.32409	0.26458	0.32378	0.32324		cd00538	0.42942	0.51439	0.50758	0.19021	0.42548	0.45416
78	0.42965	0.32429	0.32479	0.26969	0.32534	0.32423		cd00198	0.42965	0.09753	0.09041	0.07419	0.15292	0.24694
79	0.43488	0.32569	0.32479	0.27008	0.32682	0.32731		cd11296	0.43488	0.32923	0.46526	0.28307	0.40016	0.31551
80	0.43799	0.32923	0.32515	0.27085	0.32682	0.33445		cd08168	0.43799	0.3609	0.36088	0.39591	0.18648	0.18762
81	0.43923	0.33075	0.32523	0.2747	0.33086	0.33525		cd00525	0.43923	0.33241	0.32924	0.24469	0.3356	0.32315
82	0.44227	0.33241	0.32695	0.27533	0.33221	0.33525		cd01901	0.44227	0.47815	0.39339	0.39825	0.42922	0.43126
83	0.4441	0.33265	0.32924	0.27975	0.33426	0.3387		cd00229	0.4441	0.18509	0.32037	0.19676	0.34253	0.32731
84	0.44998	0.33541	0.33539	0.282	0.3356	0.34419		cd00201	0.44998	0.38231	0.37734	0.23934	0.30613	0.1965
85	0.45442	0.33613	0.33994	0.28307	0.33606	0.34586		cd06974	0.45442	0.52282	0.52062	0.49363	0.33086	0.48589
86	0.46022	0.34028	0.34147	0.28553	0.33623	0.34586		cd04519	0.46022	0.36387	0.49075	0.28837	0.41184	0.30874
87	0.46046	0.34333	0.34782	0.28578	0.33635	0.34815		cd00121	0.46046	0.27141	0.09753	0.17673	0.21049	0.28236
88	0.46558	0.34633	0.34805	0.2875	0.33644	0.34856		cd00761	0.46558	0.30206	0.34805	0.41932	0.4592	0.42982
89	0.46566	0.35274	0.35289	0.28837	0.33675	0.36038		cd00048	0.46566	0.32569	0.32515	0.24816	0.33606	0.30607
90	0.46717	0.35539	0.35302	0.28896	0.33771	0.36175		cd00385	0.46717	0.33541	0.32479	0.2747	0.39752	0.34419
91	0.46717	0.35861	0.36088	0.28926	0.34239	0.36188		cd00385	0.46717	0.33541	0.32479	0.2747	0.39752	0.34419
92	0.47269	0.3609	0.36341	0.29064	0.34253	0.36321		cd02116	0.47269	0.22843	0.17579	0.13781	0.26117	0.2682
93	0.47475	0.36377	0.36397	0.29724	0.34381	0.36321		cd00636	0.47475	0.39705	0.3698	0.38084	0.44858	0.37356
94	0.47575	0.36387	0.36434	0.30571	0.35413	0.36484		cd00136	0.47575	0.40298	0.35302	0.26122	0.32378	0.40433
95	0.47839	0.36398	0.36633	0.3093	0.35929	0.36937		cd02440	0.47839	0.21674	0.30458	0.32672	0.30908	0.29902
96	0.47985	0.36703	0.36785	0.31028	0.36804	0.37015		cd00042	0.47985	0.56801	0.42222	0.47267	0.4937	0.41613
97	0.48028	0.37187	0.3698	0.31318	0.37263	0.37273		cd00024	0.48028	0.24647	0.29182	0.23276	0.30137	0.24513
98	0.48089	0.37333	0.37315	0.31322	0.37809	0.37273		cd00598	0.48089	0.54634	0.56826	0.48117	0.42376	0.4914
99	0.4823	0.37356	0.37734	0.31526	0.38423	0.37356		cd06224	0.4823	0.50094	0.29558	0.58762	0.45191	0.39739
100	0.48308	0.3755	0.37923	0.32055	0.38506	0.37363		cd07812	0.48308	0.34633	0.34782	0.40315	0.44742	0.4115
101	0.48894	0.38215	0.38655	0.32611	0.38699	0.38278		cd07307	0.48894	0.29727	0.46089	0.14794	0.36804	0.37273
102	0.4963	0.38231	0.39038	0.32672	0.38982	0.38475		cd00253	0.4963	0.48002	0.54505	0.49235	0.38982	0.39513
103	0.49979	0.38366	0.39054	0.33282	0.39245	0.3893		cd01594	0.49979	0.50382	0.52005	0.48537	0.56804	0.52323
104	0.5006	0.38687	0.39339	0.34211	0.39467	0.39324		cd01391	0.5006	0.19185	0.39038	0.16098	0.33221	0.41317
105	0.50278	0.38767	0.39659	0.34701	0.39752	0.39441		cd00196	0.50278	0.09124	0.05753	0.0445	0.12476	0.14916
106	0.50412	0.3933	0.40136	0.35588	0.39752	0.39513		cd00371	0.50412	0.52267	0.48128	0.5497	0.32682	0.45297
107	0.50412	0.3949	0.40571	0.3587	0.39767	0.39739		cd00371	0.50412	0.52267	0.48128	0.5497	0.32682	0.45297
108	0.5069	0.39668	0.40693	0.35879	0.39809	0.39882		cd00173	0.5069	0.17578	0.08322	0.03397	0.14488	0.1383
109	0.50919	0.39705	0.4161	0.35922	0.40016	0.40114		cd00030	0.50919	0.09399	0.07275	0.2032	0.10654	0.11058
110	0.50928	0.39716	0.41653	0.3605	0.40044	0.40159		cd00306	0.50928	0.3129	0.39054	0.4281	0.50334	0.36175
111	0.51629	0.4009	0.42222	0.36278	0.41184	0.40195		cd06567	0.51629	0.44526	0.50135	0.44498	0.53915	0.50208
112	0.51832	0.40298	0.42569	0.36431	0.41285	0.40195		cd00080	0.51832	0.62283	0.59178	0.55049	0.46666	0.57898
113	0.52562	0.40988	0.42761	0.36785	0.41315	0.40433		cd00618	0.52562	0.57962	0.62757	0.49759	0.67333	0.58888
114	0.52576	0.42218	0.42859	0.36847	0.415	0.40658		cd09652	0.52576	0.56922	0.55438	0.52379	0.45518	0.43953
115	0.53186	0.42441	0.43099	0.37426	0.41963	0.4082		cd02205	0.53186	0.21728	0.31358	0.2875	0.24739	0.40964
116	0.53268	0.42569	0.43288	0.38084	0.42059	0.40964		cd00060	0.53268	0.33265	0.40571	0.14971	0.39467	0.31901
117	0.53281	0.42581	0.44465	0.39591	0.42376	0.4115		cd00267	0.53281	0.45752	0.47072	0.47857	0.44659	0.4769
118	0.53615	0.42634	0.45612	0.39699	0.42548	0.4115		cd04369	0.53615	0.18773	0.12344	0.15622	0.2793	0.11828
119	0.53783	0.4279	0.45931	0.39699	0.42922	0.41317		cd01081	0.53783	0.58389	0.57161	0.53502	0.4443	0.51308
120	0.54208	0.43889	0.46089	0.39825	0.44029	0.41321		cd12148	0.54208	0.23125	0.19989	0.15941	0.001	0.38475
121	0.54337	0.44521	0.46121	0.40123	0.44126	0.41613		cd11709	0.54337	0.32429	0.36434	0.15507	0.33426	0.34815
122	0.54658	0.44526	0.46526	0.40283	0.4443	0.4245		cd00133	0.54658	0.4279	0.47456	0.35588	0.33623	0.39324
123	0.54894	0.44589	0.46536	0.40315	0.44659	0.42982		cd01427	0.54894	0.5601	0.45931	0.42715	0.55808	0.4381
124	0.55029	0.44589	0.469	0.40429	0.44712	0.43002		cd01342	0.55029	0.48525	0.30201	0.41908	0.57378	0.4975
125	0.55097	0.44756	0.47072	0.4052	0.44742	0.43126		cd00070	0.55097	0.56813	0.47918	0.51377	0.39767	0.56458
126	0.55263	0.45178	0.47202	0.40897	0.44812	0.43183		cd00038	0.55263	0.46151	0.55876	0.45551	0.4977	0.4517
127	0.55826	0.45293	0.47371	0.40897	0.44858	0.43614		cd04371	0.55826	0.51196	0.57911	0.17011	0.33771	0.40114
128	0.56442	0.45499	0.47456	0.41908	0.45035	0.4381		cd00188	0.56442	0.10909	0.17397	0.04659	0.45035	0.10835
129	0.56754	0.45723	0.47533	0.41932	0.45191	0.43953		cd00299	0.56754	0.38687	0.48078	0.52979	0.415	0.53907
130	0.56771	0.45752	0.47717	0.42013	0.45518	0.44335		cd02257	0.56771	0.49234	0.469	0.42687	0.35413	0.43614
131	0.56828	0.46151	0.47918	0.42023	0.4592	0.4493		cd00516	0.56828	0.6619	0.59745	0.60206	0.63713	0.57229
132	0.56954	0.46244	0.48078	0.42687	0.46327	0.4517		cd09212	0.56954	0.37187	0.56125	0.21496	0.47596	0.46702
133	0.57073	0.46766	0.48128	0.42715	0.46482	0.45297		cd00413	0.57073	0.65963	0.586	0.48092	0.47704	0.46492
134	0.57102	0.46766	0.48128	0.4281	0.46606	0.45416		cd07040	0.57102	0.45178	0.47202	0.44936	0.41315	0.36321
135	0.57331	0.47262	0.4859	0.43617	0.46666	0.45508		cd03128	0.57331	0.24291	0.14805	0.19732	0.001	0.38278
136	0.57446	0.47815	0.49075	0.44498	0.46708	0.45891		cd00397	0.57446	0.43889	0.51048	0.56167	0.4732	0.44335
137	0.57446	0.48002	0.49219	0.44936	0.47076	0.46416		cd00397	0.57446	0.43889	0.51048	0.56167	0.4732	0.44335
138	0.57639	0.48112	0.49822	0.45097	0.4732	0.46458		cd00593	0.57639	0.54719	0.53095	0.5687	0.54381	0.56997
139	0.5765	0.48525	0.5009	0.45551	0.4732	0.46492		cd00185	0.5765	0.45723	0.46536	0.45097	0.33635	0.5156
140	0.58146	0.48895	0.50135	0.45967	0.47435	0.46702		cd00368	0.58146	0.57161	0.6242	0.49998	0.62599	0.59714
141	0.58146	0.49029	0.50681	0.4615	0.47596	0.46738		cd00368	0.58146	0.57161	0.6242	0.49998	0.62599	0.59714
142	0.58362	0.49029	0.50758	0.46216	0.47679	0.4678		cd02883	0.58362	0.35861	0.47371	0.5418	0.39809	0.49691
143	0.58438	0.49234	0.50907	0.46417	0.47704	0.46972		cd03467	0.58438	0.50522	0.61047	0.55562	0.5202	0.53946
144	0.58641	0.49518	0.51048	0.46417	0.47714	0.47512		cd00174	0.58641	0.24231	0.19566	0.27085	0.24968	0.20555
145	0.59115	0.49657	0.51048	0.46639	0.48578	0.47636		cd00322	0.59115	0.63767	0.60261	0.58087	0.44712	0.54753
146	0.59213	0.50094	0.52005	0.46883	0.48874	0.4769		cd11308	0.59213	0.61758	0.42859	0.55666	0.48874	0.556
147	0.59443	0.50094	0.52062	0.47267	0.49197	0.48215		cd06167	0.59443	0.4009	0.42761	0.34211	0.40044	0.46416
148	0.59846	0.50344	0.52263	0.47461	0.49215	0.48215		cd01066	0.59846	0.57206	0.58451	0.58103	0.57514	0.59834
149	0.60265	0.50382	0.53095	0.47542	0.4937	0.48393		cd06261	0.60265	0.49029	0.5614	0.46417	0.44812	0.57271
150	0.60381	0.50522	0.5367	0.47721	0.4977	0.48402		cd00882	0.60381	0.48895	0.55715	0.46639	0.49197	0.43183
151	0.60419	0.51006	0.53982	0.47857	0.5003	0.48589		cd00329	0.60419	0.47262	0.40136	0.50904	0.49215	0.54013
152	0.6072	0.5112	0.54505	0.48092	0.50315	0.4914		cd06560	0.6072	0.66456	0.63105	0.64701	0.58317	0.55268
153	0.60779	0.51143	0.54587	0.48117	0.50334	0.49691		cd03440	0.60779	0.23501	0.26942	0.03619	0.42059	0.30412
154	0.60908	0.51196	0.54837	0.48537	0.50341	0.4975		cd00085	0.60908	0.42581	0.53982	0.22571	0.55637	0.51193
155	0.61698	0.51439	0.54993	0.48838	0.50582	0.49816		cd00047	0.61698	0.59886	0.58898	0.67136	0.46606	0.60042
156	0.6191	0.5196	0.55035	0.4908	0.5202	0.50208		cd07440	0.6191	0.52648	0.52263	0.46883	0.52602	0.48215
157	0.61934	0.52267	0.55438	0.49235	0.5233	0.51096		cd00170	0.61934	0.5112	0.54837	0.50593	0.54035	0.55456
158	0.61941	0.52282	0.55715	0.49346	0.52355	0.51193		cd00374	0.61941	0.73973	0.72636	0.70432	0.63986	0.67356
159	0.61941	0.52648	0.55876	0.49346	0.52602	0.51308		cd00374	0.61941	0.73973	0.72636	0.70432	0.63986	0.67356
160	0.6224	0.54634	0.56125	0.49363	0.52842	0.5156		cd00101	0.6224	0.58177	0.67703	0.58961	0.61995	0.60772
161	0.62495	0.54719	0.5614	0.49759	0.53082	0.52323		cd00046	0.62495	0.51006	0.54993	0.32611	0.28301	0.51096
162	0.62545	0.55391	0.56274	0.49898	0.53915	0.53907		cd13394	0.62545	0.70826	0.70629	0.65038	0.61154	0.64293
163	0.62707	0.55857	0.56768	0.4995	0.54035	0.53946		cd00945	0.62707	0.66212	0.58218	0.64448	0.58218	0.61896
164	0.62762	0.55872	0.56826	0.49998	0.54381	0.54013		cd02439	0.62762	0.78352	0.85516	0.84328	0.82983	0.8195
165	0.62911	0.5601	0.57161	0.50593	0.54432	0.54406		cd06174	0.62911	0.20619	0.31705	0.49346	0.2982	0.46738
166	0.62978	0.56448	0.57911	0.50904	0.54435	0.54485		cd14262	0.62978	0.6973	0.64851	0.63493	0.66367	0.65561
167	0.63128	0.56801	0.58218	0.51261	0.54946	0.54753		cd06587	0.63128	0.46244	0.55035	0.51261	0.52355	0.59237
168	0.63934	0.56812	0.58451	0.51377	0.55065	0.55268		cd00296	0.63934	0.62864	0.68456	0.6258	0.62073	0.60328
169	0.64472	0.56813	0.586	0.51513	0.55267	0.55456		cd06561	0.64472	0.65044	0.68919	0.6655	0.61764	0.63768
170	0.64562	0.56922	0.58892	0.5175	0.55327	0.556		cd00134	0.64562	0.66657	0.6347	0.59391	0.60181	0.60536
171	0.64686	0.5694	0.58898	0.5215	0.55637	0.55852		cd09731	0.64686	0.72266	0.68064	0.67219	0.61056	0.67877
172	0.64725	0.57161	0.59178	0.52379	0.55721	0.56458		cd13778	0.64725	0.6195	0.63429	0.65017	0.57847	0.65421
173	0.6523	0.57206	0.5925	0.52979	0.55808	0.56739		cd00084	0.6523	0.49657	0.5367	0.36847	0.61667	0.4493
174	0.65266	0.57578	0.59745	0.53502	0.56384	0.56777		cd00653	0.65266	0.70791	0.68115	0.67814	0.71548	0.6609
175	0.65601	0.57583	0.59779	0.5418	0.56384	0.56788		cd12082	0.65601	0.67761	0.66303	0.65111	0.5003	0.59477
176	0.66353	0.57897	0.60261	0.5497	0.564	0.56997		cd10316	0.66353	0.78804	0.73291	0.72263	0.63575	0.70911
177	0.66416	0.57897	0.60413	0.55049	0.56804	0.57229		cd03493	0.66416	0.3933	0.54587	0.49898	0.67715	0.59457
178	0.666	0.57962	0.61047	0.55301	0.56819	0.57271		cd00029	0.666	0.31969	0.40693	0.23786	0.26218	0.25493
179	0.66877	0.58177	0.61241	0.55488	0.57378	0.57541		cd06223	0.66877	0.44589	0.4859	0.40897	0.62282	0.54406
180	0.66991	0.58389	0.61964	0.55529	0.57514	0.57898		cd00207	0.66991	0.66422	0.36633	0.43617	0.54432	0.61503
181	0.67027	0.59261	0.6242	0.55562	0.57847	0.58888		cd06222	0.67027	0.71441	0.50681	0.64979	0.65584	0.6169
182	0.67681	0.59677	0.6242	0.55666	0.57934	0.59237		cd00056	0.67681	0.70543	0.69554	0.70427	0.6509	0.69438
183	0.67691	0.59886	0.62503	0.55802	0.58218	0.59457		cd00352	0.67691	0.61939	0.63177	0.4995	0.53082	0.47636
184	0.67735	0.59996	0.62757	0.56167	0.58317	0.59477		cd07177	0.67735	0.57583	0.6682	0.5215	0.48578	0.65042
185	0.67799	0.60163	0.63105	0.5687	0.5853	0.59714		cd12144	0.67799	0.83881	0.84862	0.81064	0.83928	0.8028
186	0.67903	0.60432	0.63177	0.57374	0.58715	0.59834		cd05188	0.67903	0.60432	0.66631	0.66476	0.67949	0.6295
187	0.68072	0.60765	0.63429	0.58087	0.5946	0.60042		cd00316	0.68072	0.70371	0.39659	0.69399	0.37809	0.68218
188	0.68122	0.60794	0.6347	0.58103	0.60002	0.60328		cd00143	0.68122	0.61174	0.67526	0.71293	0.5946	0.63969
189	0.68257	0.6081	0.63531	0.58762	0.60131	0.60536		cd05992	0.68257	0.38767	0.21526	0.26969	0.46708	0.28009
190	0.68327	0.61174	0.64135	0.58762	0.60181	0.60772		cd05709	0.68327	0.5196	0.5009	0.4908	0.71664	0.56788
191	0.68448	0.61758	0.64591	0.58902	0.60507	0.61503		cd07980	0.68448	0.83291	0.75965	0.72773	0.67788	0.68071
192	0.68547	0.61939	0.64771	0.58961	0.61056	0.61538		cd00985	0.68547	0.60163	0.62503	0.62905	0.5853	0.65145
193	0.68565	0.6195	0.64851	0.59391	0.61154	0.6169		cd00090	0.68565	0.51143	0.66314	0.62951	0.60131	0.67853
194	0.69246	0.62051	0.65411	0.59843	0.61667	0.61896		cd00079	0.69246	0.6219	0.61964	0.55802	0.54946	0.40658
195	0.69443	0.6219	0.65538	0.59843	0.61739	0.62275		cd00588	0.69443	0.75593	0.79485	0.70018	0.70392	0.67695
196	0.69567	0.62283	0.65759	0.60206	0.61764	0.6236		cd00160	0.69567	0.62456	0.74046	0.67425	0.55267	0.62275
197	0.70002	0.62456	0.65842	0.60799	0.61995	0.62871		cd06259	0.70002	0.64045	0.69812	0.66337	0.65916	0.7243
198	0.70262	0.62575	0.66303	0.6258	0.62073	0.6295		cd00501	0.70262	0.73593	0.73103	0.72782	0.74627	0.71819
199	0.70405	0.62628	0.66314	0.62864	0.62282	0.62996		cd06550	0.70405	0.77697	0.79049	0.78139	0.7635	0.70999
200	0.70516	0.62864	0.66595	0.62905	0.62384	0.63045		cd00594	0.70516	0.64849	0.73535	0.6841	0.65152	0.70192
201	0.70543	0.62894	0.66631	0.62951	0.62458	0.63768		cd00305	0.70543	0.75807	0.76156	0.73122	0.70085	0.74204
202	0.70555	0.62894	0.66659	0.63073	0.62599	0.63952		cd00021	0.70555	0.67632	0.64135	0.66504	0.62384	0.56777
203	0.70815	0.63028	0.6682	0.63493	0.62599	0.63969		cd06260	0.70815	0.57897	0.65842	0.59843	0.55065	0.62871
204	0.71041	0.63767	0.6744	0.64448	0.62723	0.64293		cd00181	0.71041	0.76827	0.72902	0.77664	0.69456	0.6961
205	0.71212	0.64045	0.67478	0.64701	0.63061	0.64566		cd00567	0.71212	0.75887	0.77051	0.72513	0.70568	0.7202
206	0.71319	0.64045	0.67526	0.64701	0.63575	0.64877		cd06093	0.71319	0.35539	0.37315	0.14768	0.46327	0.37015
207	0.71401	0.64849	0.67703	0.64979	0.63713	0.65042		cd02775	0.71401	0.62051	0.66659	0.65728	0.65484	0.69217
208	0.71537	0.65044	0.68064	0.64979	0.63986	0.65042		cd07765	0.71537	0.69397	0.60413	0.3605	0.47435	0.34586
209	0.71727	0.65069	0.68115	0.65017	0.63986	0.65048		cd00086	0.71727	0.56448	0.65759	0.48838	0.56384	0.54485
210	0.71764	0.65378	0.68456	0.65038	0.64204	0.65133		cd09487	0.71764	0.5694	0.7104	0.31318	0.64979	0.55852
211	0.71825	0.65564	0.68503	0.65047	0.64636	0.65145		cd03333	0.71825	0.76331	0.78754	0.68646	0.70022	0.75053
212	0.72019	0.65564	0.68793	0.65111	0.64937	0.65421		cd01610	0.72019	0.42569	0.59779	0.51513	0.65562	0.46458
213	0.72098	0.65594	0.68919	0.65728	0.64979	0.65561		cd00165	0.72098	0.55872	0.7278	0.24971	0.68476	0.28052
214	0.72117	0.65963	0.69458	0.66337	0.64987	0.65793		cd11375	0.72117	0.69801	0.72464	0.72729	0.6502	0.71816
215	0.72119	0.6619	0.69554	0.66337	0.6502	0.65934		cd06462	0.72119	0.46766	0.61241	0.39699	0.54435	0.4245
216	0.72295	0.66212	0.69812	0.66476	0.6509	0.6609		cd06845	0.72295	0.77416	0.75209	0.73192	0.72646	0.70559
217	0.72324	0.66422	0.70063	0.66504	0.65152	0.67194		cd03127	0.72324	0.65378	0.71662	0.71478	0.62723	0.67194
218	0.72362	0.66456	0.70629	0.6655	0.6526	0.67356		cd00379	0.72362	0.73082	0.7295	0.76175	0.74522	0.7606
219	0.72362	0.66456	0.70897	0.66841	0.65484	0.67617		cd00379	0.72362	0.73082	0.7295	0.76175	0.74522	0.7606
220	0.72454	0.66657	0.7104	0.67136	0.65562	0.67695		cd09233	0.72454	0.73019	0.82338	0.79536	0.68646	0.67809
221	0.72502	0.66714	0.71386	0.67219	0.65584	0.67809		cd13777	0.72502	0.66714	0.73667	0.73961	0.60002	0.70577
222	0.7251	0.67132	0.71662	0.67254	0.65916	0.67853		cd00317	0.7251	0.76814	0.70897	0.73248	0.66109	0.67954
223	0.72591	0.67632	0.71767	0.67425	0.66109	0.67877		cd11684	0.72591	0.75268	0.81418	0.76457	0.79349	0.65793
224	0.72643	0.67761	0.71804	0.67814	0.66367	0.67954		cd09727	0.72643	0.81964	0.78023	0.78543	0.66711	0.70393
225	0.72834	0.68234	0.72205	0.68211	0.66603	0.68071		cd00075	0.72834	0.45293	0.50907	0.47461	0.56384	0.48402
226	0.72882	0.68999	0.72238	0.68245	0.66711	0.68218		cd00403	0.72882	0.74543	0.75073	0.77107	0.68668	0.73005
227	0.72882	0.69114	0.72362	0.68245	0.67333	0.68872		cd00403	0.72882	0.74543	0.75073	0.77107	0.68668	0.73005
228	0.72907	0.69397	0.72464	0.6841	0.67476	0.68944		cd02325	0.72907	0.42218	0.28893	0.21404	0.50341	0.48393
229	0.72986	0.6973	0.72636	0.68441	0.67587	0.69217		cd06661	0.72986	0.44756	0.58892	0.55301	0.44126	0.63045
230	0.73097	0.69801	0.72636	0.68646	0.67715	0.69417		cd10146	0.73097	0.69114	0.64771	0.67254	0.62458	0.68944
231	0.73175	0.70371	0.7278	0.68693	0.67788	0.69438		cd11380	0.73175	0.78216	0.83736	0.77969	0.83014	0.77445
232	0.73306	0.70543	0.72833	0.68824	0.67824	0.6961		cd06157	0.73306	0.79708	0.80884	0.74053	0.81235	0.64566
233	0.73375	0.70791	0.72902	0.69399	0.67861	0.70192		cd00158	0.73375	0.57578	0.64591	0.62864	0.61739	0.65934
234	0.73421	0.70826	0.7295	0.70018	0.67949	0.70357		cd00421	0.73421	0.74787	0.76215	0.71047	0.67476	0.71487
235	0.73742	0.7121	0.7295	0.70155	0.67959	0.70374		cd00995	0.73742	0.6081	0.65538	0.68211	0.71106	0.67617
236	0.73808	0.71441	0.73103	0.70256	0.68476	0.70374		cd02062	0.73808	0.55857	0.79214	0.7265	0.70015	0.7557
237	0.73821	0.71441	0.73291	0.70427	0.68646	0.70393		cd00179	0.73821	0.83761	0.85804	0.82488	0.85495	0.79886
238	0.73917	0.71592	0.73535	0.70432	0.68668	0.70559		cd00568	0.73917	0.65594	0.5925	0.63073	0.72763	0.65133
239	0.74007	0.71762	0.73667	0.71047	0.68668	0.70577		cd03174	0.74007	0.71592	0.76361	0.77778	0.78749	0.82994
240	0.74014	0.71891	0.74046	0.71293	0.68696	0.70911		cd00326	0.74014	0.72603	0.74307	0.76929	0.6526	0.7554
241	0.74518	0.72266	0.74307	0.71478	0.6896	0.70999		cd00537	0.74518	0.80811	0.78575	0.78458	0.75464	0.74791
242	0.75136	0.72603	0.75073	0.71658	0.69035	0.71487		cd06071	0.75136	0.79121	0.85829	0.68824	0.82913	0.8065
243	0.75429	0.73019	0.75073	0.71712	0.69456	0.71603		cd10147	0.75429	0.60794	0.65411	0.66841	0.64937	0.6236
244	0.75488	0.73023	0.75209	0.7198	0.69463	0.71609		cd00392	0.75488	0.83574	0.86797	0.89613	0.93442	0.84779
245	0.75488	0.73082	0.75687	0.72263	0.70015	0.7175		cd00392	0.75488	0.83574	0.86797	0.89613	0.93442	0.84779
246	0.75554	0.73301	0.75953	0.72374	0.70022	0.71816		cd00448	0.75554	0.60765	0.69458	0.65047	0.64987	0.69417
247	0.75686	0.73593	0.75965	0.72513	0.70085	0.71819		cd06583	0.75686	0.59996	0.66595	0.55529	0.29502	0.65048
248	0.75714	0.73822	0.76156	0.7265	0.70373	0.7202		cd00640	0.75714	0.68999	0.76336	0.68693	0.67959	0.72508
249	0.75732	0.73854	0.76194	0.72729	0.70392	0.72278		cd09030	0.75732	0.78041	0.77609	0.77919	0.67587	0.75446
250	0.75969	0.73973	0.76215	0.72773	0.70568	0.7243		cd00382	0.75969	0.74348	0.78532	0.77543	0.73436	0.72278
251	0.75969	0.74348	0.76336	0.72782	0.70981	0.72508		cd00382	0.75969	0.74348	0.78532	0.77543	0.73436	0.72278
252	0.7605	0.74543	0.76361	0.72968	0.71106	0.72766		cd00115	0.7605	0.81864	0.70063	0.7892	0.69463	0.76923
253	0.76702	0.74787	0.77051	0.73122	0.71548	0.72783		cd00159	0.76702	0.63028	0.68503	0.35879	0.55327	0.57541
254	0.76787	0.74912	0.77489	0.73192	0.71585	0.73005		cd00504	0.76787	0.85919	0.68793	0.84962	0.76413	0.89125
255	0.77229	0.75268	0.77609	0.73241	0.71664	0.73476		cd06578	0.77229	0.62628	0.72833	0.70256	0.70373	0.7175
256	0.77238	0.754	0.77677	0.73248	0.7242	0.74204		cd00657	0.77238	0.75956	0.47717	0.7198	0.564	0.61538
257	0.77248	0.75563	0.77802	0.73265	0.72608	0.74538		cd00195	0.77248	0.74912	0.77489	0.77594	0.70981	0.79795
258	0.77311	0.75593	0.77938	0.73961	0.72646	0.74791		cd00186	0.77311	0.8339	0.7988	0.7926	0.80708	0.78126
259	0.77321	0.75807	0.77976	0.74053	0.72763	0.74795		cd00338	0.77321	0.68234	0.72362	0.74163	0.66603	0.71609
260	0.77335	0.75887	0.78023	0.74163	0.72984	0.75053		cd06971	0.77335	0.7121	0.77677	0.75141	0.76229	0.68872
261	0.77384	0.75956	0.78306	0.75141	0.73436	0.75131		cd00298	0.77384	0.55391	0.35289	0.46216	0.50315	0.71603
262	0.77457	0.76053	0.78532	0.75166	0.73436	0.752		cd00178	0.77457	0.86409	0.80832	0.77797	0.63061	0.76627
263	0.77468	0.76231	0.78532	0.76175	0.74201	0.75203		cd14251	0.77468	0.82802	0.83298	0.80433	0.79225	0.78848
264	0.77556	0.76329	0.78575	0.7632	0.74344	0.75222		cd00577	0.77556	0.7666	0.71386	0.75166	0.6896	0.75509
265	0.77612	0.76331	0.78608	0.76457	0.74458	0.75353		cd00433	0.77612	0.77114	0.77802	0.77952	0.74344	0.76503
266	0.77969	0.7666	0.78754	0.76469	0.74522	0.75446		cd04332	0.77969	0.76053	0.75953	0.68441	0.7712	0.74538
267	0.78748	0.76814	0.79049	0.76469	0.74522	0.75509		cd00449	0.78748	0.82686	0.79154	0.81993	0.68696	0.76579
268	0.78815	0.76827	0.79154	0.76503	0.74627	0.7554		cd07995	0.78815	0.71891	0.75687	0.73265	0.67824	0.73476
269	0.78883	0.77114	0.79214	0.76918	0.74643	0.7557		cd00083	0.78883	0.65069	0.80608	0.4052	0.55721	0.62996
270	0.78887	0.77275	0.79234	0.7692	0.74662	0.75956		cd11377	0.78887	0.82158	0.81728	0.80316	0.82854	0.75203
271	0.78991	0.77383	0.79485	0.76929	0.75403	0.76056		cd01433	0.78991	0.78166	0.79234	0.7692	0.80291	0.77771
272	0.79025	0.77416	0.79625	0.77002	0.75464	0.7606		cd12870	0.79025	0.78768	0.78608	0.72374	0.76437	0.70357
273	0.79066	0.77697	0.79798	0.77107	0.7552	0.7648		cd00400	0.79066	0.75563	0.8213	0.80007	0.81637	0.78152
274	0.79066	0.77697	0.7988	0.7711	0.75732	0.76503		cd00400	0.79066	0.75563	0.8213	0.80007	0.81637	0.78152
275	0.79085	0.78041	0.80457	0.7721	0.75793	0.76579		cd00073	0.79085	0.82681	0.85856	0.7721	0.77354	0.78302
276	0.79119	0.78166	0.80608	0.77543	0.75869	0.76627		cd12927	0.79119	0.76329	0.81754	0.77787	0.72984	0.78985
277	0.79366	0.78216	0.80832	0.77594	0.76229	0.76923		cd00351	0.79366	0.8561	0.81384	0.80128	0.81414	0.80572
278	0.7953	0.78352	0.80884	0.77664	0.7635	0.77372		cd00386	0.7953	0.73301	0.81847	0.7632	0.81685	0.78913
279	0.7953	0.78504	0.81052	0.77778	0.76413	0.77378		cd00386	0.7953	0.73301	0.81847	0.7632	0.81685	0.78913
280	0.79585	0.78537	0.8126	0.77787	0.76437	0.77445		cd06534	0.79585	0.82374	0.82297	0.80393	0.78593	0.78536
281	0.79693	0.78611	0.8131	0.77797	0.76768	0.77771		cd00010	0.79693	0.82483	0.84296	0.81433	0.72608	0.75131
282	0.79714	0.78768	0.81384	0.77919	0.76834	0.7812		cd04301	0.79714	0.3755	0.47533	0.70155	0.56819	0.63952
283	0.79726	0.78804	0.81418	0.77925	0.7712	0.78126		cd00432	0.79726	0.78504	0.77938	0.76918	0.82376	0.77372
284	0.79818	0.79121	0.81728	0.77952	0.7718	0.78152		cd06664	0.79818	0.79721	0.8373	0.82662	0.82802	0.82373
285	0.80212	0.79631	0.81754	0.77969	0.77354	0.78302		cd00082	0.80212	0.62575	0.83051	0.8043	0.38699	0.72766
286	0.80518	0.79708	0.81847	0.78139	0.77383	0.78415		cd00350	0.80518	0.8648	0.63531	0.71712	0.86596	0.78415
287	0.80529	0.79721	0.81847	0.78139	0.77391	0.78477		cd00107	0.80529	0.8664	0.78306	0.81803	0.7242	0.75353
288	0.80708	0.79817	0.8207	0.78423	0.77441	0.78517		cd06225	0.80708	0.62894	0.71804	0.68245	0.69035	0.64877
289	0.80773	0.79852	0.8213	0.78458	0.7804	0.78536		cd00190	0.80773	0.76231	0.8207	0.81061	0.67861	0.7648
290	0.80888	0.80201	0.8213	0.78543	0.78449	0.78746		cd00431	0.80888	0.73023	0.72238	0.76503	0.7804	0.752
291	0.81064	0.80201	0.82166	0.7892	0.78593	0.78848		cd09634	0.81064	0.82016	0.86098	0.82349	0.79382	0.80499
292	0.81152	0.80553	0.82297	0.7926	0.78657	0.78913		cd09281	0.81152	0.82175	0.87494	0.85238	0.85301	0.84745
293	0.81321	0.80811	0.82338	0.79536	0.78667	0.78985		cd07025	0.81321	0.78611	0.8131	0.79695	0.82015	0.78477
294	0.81328	0.81133	0.82388	0.79695	0.78749	0.7903		cd00065	0.81328	0.38215	0.1451	0.1344	0.57934	0.30403
295	0.81525	0.81133	0.82407	0.79786	0.78832	0.79663		cd00119	0.81525	0.83975	0.82388	0.82373	0.77441	0.82384
296	0.81796	0.81168	0.82505	0.79932	0.79225	0.79795		cd06660	0.81796	0.73854	0.76194	0.60799	0.75869	0.78517
297	0.81948	0.81254	0.82577	0.80007	0.79349	0.79886		cd11378	0.81948	0.86925	0.6744	0.8223	0.71585	0.8297
298	0.81967	0.81864	0.82979	0.80128	0.79382	0.8028		cd00320	0.81967	0.88272	0.85839	0.82681	0.77391	0.82627
299	0.82295	0.81964	0.83051	0.80316	0.80291	0.80499		cd12843	0.82295	0.84224	0.82407	0.79932	0.76768	0.8126
300	0.82607	0.82016	0.83124	0.80393	0.80643	0.8053		cd00387	0.82607	0.84204	0.83124	0.84698	0.82269	0.83085
301	0.82607	0.82158	0.83124	0.80393	0.80708	0.8053		cd00387	0.82607	0.84204	0.83124	0.84698	0.82269	0.83085
302	0.83128	0.82175	0.83229	0.8043	0.8088	0.80572		cd06558	0.83128	0.65564	0.72205	0.80959	0.74643	0.72783
303	0.8324	0.82374	0.83298	0.80433	0.81235	0.8065		cd07828	0.8324	0.85	0.82979	0.7711	0.74458	0.70374
304	0.83278	0.82374	0.8373	0.80959	0.81414	0.80733		cd00162	0.83278	0.30747	0.36785	0.22026	0.47076	0.45891
305	0.8351	0.82483	0.83736	0.80959	0.81609	0.80862		cd00156	0.8351	0.59677	0.43288	0.57374	0.60507	0.75222
306	0.83525	0.82485	0.84077	0.81061	0.81637	0.80988		cd00211	0.83525	0.78537	0.81052	0.77925	0.64204	0.75956
307	0.83717	0.82681	0.84296	0.81064	0.81637	0.8126		cd00032	0.83717	0.91639	0.91973	0.9042	0.86387	0.85106
308	0.83768	0.82686	0.84463	0.81324	0.81685	0.8195		cd01392	0.83768	0.88478	0.88314	0.91334	0.93533	0.89681
309	0.83803	0.82802	0.84582	0.81433	0.81685	0.82147		cd00127	0.83803	0.87427	0.87164	0.84496	0.82906	0.7812
310	0.83868	0.83291	0.84862	0.81803	0.82015	0.82341		cd12151	0.83868	0.80553	0.86154	0.84544	0.83595	0.80988
311	0.83971	0.8339	0.84901	0.81993	0.82135	0.82373		cd00172	0.83971	0.88243	0.8649	0.8506	0.78667	0.82462
312	0.84009	0.83574	0.85102	0.8223	0.82269	0.82384		cd00562	0.84009	0.79631	0.84463	0.78423	0.75403	0.78746
313	0.84185	0.83761	0.85417	0.82349	0.82269	0.82462		cd06911	0.84185	0.77383	0.82577	0.71658	0.74201	0.74795
314	0.8493	0.83881	0.85516	0.82373	0.82375	0.82627		cd12152	0.8493	0.77275	0.8126	0.83627	0.8088	0.82147
315	0.85187	0.83975	0.85593	0.82488	0.82376	0.8297		cd00321	0.85187	0.86199	0.86414	0.8769	0.84099	0.86719
316	0.85223	0.84091	0.8571	0.82662	0.82522	0.82994		cd00518	0.85223	0.79817	0.84582	0.8552	0.76834	0.83959
317	0.85437	0.84091	0.85804	0.82681	0.8262	0.83012		cd00209	0.85437	0.79852	0.80457	0.82989	0.75793	0.80733
318	0.85607	0.84204	0.85829	0.82689	0.82802	0.83085		cd08768	0.85607	0.93868	0.9252	0.92765	0.87961	0.92264
319	0.8564	0.84224	0.85839	0.82986	0.82854	0.83195		cd11660	0.8564	0.67132	0.82166	0.58902	0.85141	0.77378
320	0.85847	0.84415	0.85848	0.82989	0.82906	0.83959		cd06559	0.85847	0.81133	0.85593	0.83671	0.8262	0.83195
321	0.85884	0.84751	0.85856	0.83443	0.82913	0.84133		cd02696	0.85884	0.73822	0.77976	0.83443	0.58715	0.79663
322	0.85887	0.84795	0.86098	0.83627	0.82983	0.84524		cd08044	0.85887	0.87347	0.85417	0.85775	0.88409	0.86339
323	0.85959	0.85	0.86154	0.83671	0.83014	0.84524		cd00087	0.85959	0.8812	0.9289	0.88902	0.8349	0.87495
324	0.86551	0.8561	0.86414	0.83671	0.83181	0.84528		cd00093	0.86551	0.59261	0.67478	0.72968	0.7718	0.76056
325	0.86568	0.85919	0.8649	0.84328	0.8349	0.84586		cd07185	0.86568	0.71762	0.79798	0.79786	0.77383	0.8053
326	0.8658	0.85951	0.86797	0.84496	0.83595	0.84745		cd10747	0.8658	0.84415	0.8686	0.82689	0.86579	0.84586
327	0.86631	0.86051	0.86797	0.84544	0.83612	0.84779		cd04100	0.86631	0.85951	0.84901	0.88211	0.75732	0.82341
328	0.86773	0.86156	0.8686	0.84698	0.83677	0.85106		cd08010	0.86773	0.90526	0.90628	0.85661	0.8754	0.85219
329	0.86903	0.86199	0.87164	0.84962	0.83928	0.85219		cd05466	0.86903	0.754	0.79625	0.85507	0.83677	0.80862
330	0.86967	0.86309	0.87449	0.8506	0.84062	0.8528		cd02153	0.86967	0.87387	0.88552	0.47542	0.74662	0.4678
331	0.87114	0.86409	0.87494	0.85238	0.84099	0.85544		cd01425	0.87114	0.92225	0.93442	0.93236	0.91833	0.93453
332	0.87406	0.8648	0.8761	0.85507	0.84225	0.85544		cd00187	0.87406	0.90806	0.91837	0.55488	0.88446	0.89256
333	0.87426	0.8652	0.87634	0.8552	0.84345	0.86009		cd07153	0.87426	0.82485	0.87634	0.87183	0.80643	0.87171
334	0.87609	0.8664	0.88314	0.85661	0.84493	0.86339		cd00069	0.87609	0.90696	0.90957	0.89285	0.78657	0.90903
335	0.8768	0.86925	0.88509	0.85775	0.84971	0.86351		cd10719	0.8768	0.86051	0.8934	0.89393	0.92405	0.88129
336	0.88047	0.87064	0.88525	0.87183	0.85116	0.86493		cd07323	0.88047	0.91076	0.87449	0.40429	0.84971	0.84524
337	0.88646	0.87079	0.88552	0.87437	0.85141	0.86498		cd08774	0.88646	0.8652	0.91546	0.90348	0.87822	0.87375
338	0.88688	0.87347	0.88586	0.87499	0.85271	0.86504		cd00291	0.88688	0.86156	0.89234	0.87785	0.78832	0.89252
339	0.88717	0.87387	0.88586	0.87499	0.85271	0.86719		cd07557	0.88717	0.81254	0.85102	0.82986	0.84225	0.85544
340	0.88857	0.87427	0.89048	0.87567	0.85301	0.87171		cd00633	0.88857	0.91736	0.90177	0.87437	0.46482	0.86504
341	0.88955	0.8812	0.89048	0.87588	0.85433	0.87171		cd00487	0.88955	0.87079	0.91423	0.89655	0.85643	0.87416
342	0.89037	0.88243	0.89234	0.8769	0.85495	0.87375		cd00641	0.89037	0.8865	0.90695	0.87567	0.85433	0.87497
343	0.89225	0.88272	0.8934	0.87785	0.85643	0.87416		cd09725	0.89225	0.8938	0.90097	0.88983	0.82375	0.86498
344	0.89579	0.88478	0.8949	0.88211	0.86044	0.87495		cd00067	0.89579	0.81168	0.85848	0.77002	0.64636	0.83012
345	0.89581	0.88572	0.89554	0.88552	0.86387	0.87497		cd08048	0.89581	0.92528	0.93608	0.91534	0.92625	0.89982
346	0.89611	0.8865	0.90097	0.88699	0.86579	0.88129		cd06445	0.89611	0.84091	0.8761	0.87499	0.7552	0.86351
347	0.89632	0.88949	0.90177	0.88748	0.86596	0.88133		cd00140	0.89632	0.8928	0.88525	0.9205	0.85116	0.88615
348	0.89732	0.8928	0.9046	0.88902	0.86629	0.88168		cd00383	0.89732	0.84795	0.88586	0.81324	0.85271	0.88133
349	0.89732	0.8938	0.90597	0.88983	0.87411	0.88383		cd00383	0.89732	0.84795	0.88586	0.81324	0.85271	0.88133
350	0.9004	0.9008	0.90628	0.89285	0.87459	0.88615		cd11586	0.9004	0.97137	0.96602	0.94465	0.96774	0.8528
351	0.90061	0.90131	0.90695	0.89393	0.8754	0.89125		cd13433	0.90061	0.88572	0.9046	0.88699	0.89412	0.88168
352	0.90133	0.90322	0.90957	0.89483	0.87822	0.89252		cd11572	0.90133	0.86309	0.88509	0.88748	0.83612	0.86009
353	0.90253	0.90526	0.91125	0.89613	0.87902	0.89256		cd03587	0.90253	0.84751	0.91973	0.94237	0.93412	0.89726
354	0.90364	0.90696	0.91215	0.89655	0.87961	0.89681		cd06257	0.90364	0.80201	0.84077	0.76469	0.84493	0.84528
355	0.90505	0.90806	0.913	0.90068	0.88039	0.89726		cd00462	0.90505	0.88949	0.91125	0.90068	0.9	0.9089
356	0.90634	0.9082	0.91423	0.90246	0.88327	0.89757		cd00495	0.90634	0.87064	0.8571	0.89483	0.84345	0.88383
357	0.90718	0.90916	0.91546	0.90348	0.88409	0.89982		cd10148	0.90718	0.90916	0.8949	0.9212	0.84062	0.89757
358	0.91426	0.91076	0.91653	0.9042	0.88446	0.90434		cd12212	0.91426	0.93651	0.92656	0.94769	0.87459	0.92342
359	0.91851	0.91077	0.91751	0.90453	0.89079	0.90803		cd07304	0.91851	0.91665	0.94358	0.93358	0.93895	0.92217
360	0.91947	0.91178	0.91837	0.90819	0.89412	0.9089		cd00580	0.91947	0.9775	0.95334	0.95202	0.92533	0.95422
361	0.91998	0.91258	0.91973	0.91334	0.89462	0.90903		cd00213	0.91998	0.92004	0.913	0.91907	0.82522	0.9153
362	0.9213	0.91639	0.91973	0.91495	0.9	0.91208		cd01614	0.9213	0.94395	0.9317	0.93509	0.86629	0.91423
363	0.92288	0.91665	0.92325	0.91534	0.91413	0.91423		cd09916	0.92288	0.9543	0.95086	0.95059	0.88327	0.92802
364	0.92379	0.91736	0.9235	0.91907	0.915	0.9153		cd00412	0.92379	0.92354	0.9235	0.90819	0.82135	0.90434
365	0.92412	0.91785	0.92414	0.9205	0.91833	0.91653		cd00349	0.92412	0.91077	0.91751	0.90246	0.89462	0.91208
366	0.92602	0.92004	0.9252	0.9212	0.92073	0.91873		cd00446	0.92602	0.9082	0.94926	0.95044	0.93835	0.94049
367	0.92943	0.92225	0.92656	0.92357	0.92271	0.92217		cd00756	0.92943	0.91258	0.90597	0.90453	0.87902	0.92309
368	0.92988	0.92242	0.9269	0.92765	0.92326	0.92217		cd06571	0.92988	0.90131	0.9269	0.87588	0.78449	0.92658
369	0.93188	0.92354	0.9289	0.93236	0.92405	0.92264		cd06572	0.93188	0.93385	0.93395	0.93362	0.93153	0.93393
370	0.93444	0.92528	0.92936	0.93358	0.9247	0.92273		cd12935	0.93444	0.93109	0.92969	0.73241	0.89079	0.84133
371	0.93595	0.92914	0.92969	0.93362	0.92533	0.92309		cd00552	0.93595	0.9301	0.91215	0.91495	0.83181	0.86493
372	0.93919	0.92929	0.9317	0.93436	0.92625	0.92342		cd00336	0.93919	0.9008	0.92936	0.88552	0.9247	0.92564
373	0.93935	0.9301	0.93395	0.93509	0.93034	0.92564		cd00483	0.93935	0.94572	0.92414	0.94831	0.915	0.90803
374	0.94058	0.93109	0.93432	0.94086	0.93153	0.92658		cd08026	0.94058	0.97031	0.97225	0.96509	0.96283	0.95522
375	0.94092	0.9319	0.93442	0.94217	0.93183	0.92802		cd00367	0.94092	0.92929	0.89048	0.93436	0.93446	0.93169
376	0.94092	0.93267	0.93608	0.94237	0.93184	0.93169		cd00367	0.94092	0.92929	0.89048	0.93436	0.93446	0.93169
377	0.94098	0.93328	0.94342	0.9425	0.93335	0.93393		cd02407	0.94098	0.93328	0.92325	0.94217	0.92073	0.91873
378	0.9437	0.93385	0.94358	0.94465	0.93412	0.93453		cd13944	0.9437	0.92242	0.89554	0.92357	0.88039	0.91653
379	0.94382	0.93651	0.94926	0.94769	0.93442	0.93961		cd09804	0.94382	0.97478	0.97031	0.95126	0.91413	0.93961
380	0.94494	0.93868	0.95086	0.94831	0.93442	0.94049		cd06916	0.94494	0.95386	0.95235	0.94086	0.9384	0.92273
381	0.94516	0.94395	0.95231	0.94936	0.93446	0.94375		cd12934	0.94516	0.91178	0.83229	0.42013	0.92326	0.7903
382	0.95132	0.94572	0.95235	0.94974	0.93446	0.94449		cd01514	0.95132	0.91785	0.71767	0.5175	0.93184	0.46972
383	0.95192	0.95336	0.95334	0.95044	0.93525	0.94643		cd00488	0.95192	0.96093	0.96622	0.96364	0.92271	0.96433
384	0.95429	0.95386	0.9548	0.95059	0.93533	0.94643		cd00475	0.95429	0.93267	0.93432	0.94936	0.95098	0.94375
385	0.95817	0.9543	0.9597	0.95126	0.93835	0.94882		cd00652	0.95817	0.96775	0.97113	0.96996	0.93034	0.95366
386	0.96267	0.95461	0.96421	0.95202	0.9384	0.95366		cd06919	0.96267	0.97815	0.97981	0.97772	0.94307	0.96901
387	0.96497	0.96093	0.96602	0.95379	0.93895	0.95422		cd12208	0.96497	0.97436	0.97575	0.97565	0.97202	0.9674
388	0.96667	0.96387	0.96622	0.9566	0.94307	0.95522		cd11740	0.96667	0.95336	0.9548	0.96342	0.9511	0.94449
389	0.96795	0.96393	0.96903	0.95745	0.94521	0.95664		cd00473	0.96795	0.92914	0.91653	0.9566	0.87411	0.94882
390	0.96887	0.96652	0.97031	0.96342	0.94598	0.96055		cd00472	0.96887	0.9825	0.98403	0.97355	0.99139	0.97552
391	0.9693	0.96775	0.97048	0.96364	0.95098	0.96285		cd00427	0.9693	0.96652	0.98945	0.9425	0.94598	0.96611
392	0.97008	0.96843	0.97113	0.96489	0.9511	0.96433		cd00591	0.97008	0.96387	0.94342	0.95745	0.93183	0.96285
393	0.97017	0.97031	0.97125	0.96496	0.96283	0.96482		cd07377	0.97017	0.90322	0.96421	0.96489	0.86044	0.94643
394	0.97029	0.97137	0.97225	0.96509	0.96344	0.96611		cd00554	0.97029	0.95461	0.96903	0.95379	0.93335	0.9685
395	0.97082	0.97218	0.97301	0.96706	0.96774	0.96658		cd06171	0.97082	0.99191	0.9597	0.99509	0.97749	0.96055
396	0.97146	0.97436	0.97575	0.96906	0.96903	0.9674		cd00384	0.97146	0.97659	0.98213	0.97677	0.97253	0.97216
397	0.97146	0.97478	0.97623	0.96996	0.97117	0.96775		cd00384	0.97146	0.97659	0.98213	0.97677	0.97253	0.97216
398	0.97228	0.97659	0.97623	0.97355	0.97202	0.96775		cd00361	0.97228	0.97925	0.97623	0.96706	0.97442	0.96658
399	0.97228	0.9775	0.97698	0.97447	0.97253	0.9685		cd00361	0.97228	0.97925	0.97623	0.96706	0.97442	0.96658
400	0.97409	0.97815	0.97725	0.97565	0.97253	0.96901		cd00513	0.97409	0.97999	0.97048	0.97694	0.9756	0.96946
401	0.97482	0.97925	0.97981	0.97677	0.97442	0.96913		cd09294	0.97482	0.96843	0.97301	0.96906	0.98067	0.96913
402	0.97689	0.97999	0.98213	0.97694	0.97442	0.96946		cd07026	0.97689	0.98545	0.98852	0.98106	0.98623	0.98574
403	0.97812	0.9825	0.98213	0.97772	0.9756	0.97143		cd07914	0.97812	0.97218	0.97125	0.9787	0.94521	0.96775
404	0.98007	0.98363	0.98403	0.9787	0.97749	0.97216		cd00528	0.98007	0.98963	0.97698	0.98155	0.96903	0.96482
405	0.98088	0.98545	0.98412	0.98106	0.98067	0.97552		cd00003	0.98088	0.98363	0.97725	0.97447	0.97117	0.97788
406	0.9848	0.98963	0.98852	0.98155	0.98623	0.97647		cd00466	0.9848	0.99056	0.98412	0.98443	0.96344	0.97143
407	0.98493	0.99056	0.98945	0.98443	0.99139	0.97788		cd00569	0.98493	0.96393	0.95231	0.94974	0.93525	0.95664
408	0.99505	0.99191	0.99654	0.99509	0.99184	0.98574		cd00355	0.99505	0.9319	0.99654	0.96496	0.99184	0.97647

## Sheet: 7.Sort SP2
	cdd_id	GISMO	MAFFT	CLUSTAL	MUSCLE	Dialign	Kalign
	cd00053	0.0302	0.03132	0.00931	0.02404	0.01168	0.0198
	cd00063	0.04318	0.02925	0.01492	0.001	0.01627	0.03216
	cd00176	0.01697	0.02624	0.02008	0.02768	0.01404	0.02595
	cd00054	0.03155	0.03324	0.02059	0.02715	0.01252	0.02688
	cd00096	0.11359	0.05647	0.03079	0.001	0.001	0.069
	cd00112	0.00686	0.04378	0.03573	0.03286	0.02401	0.03376
	cd00033	0.09796	0.07246	0.03631	0.07521	0.03691	0.07033
	cd15489	0.25717	0.16631	0.03799	0.12334	0.1039	0.09989
	cd00204	0.06575	0.06128	0.04332	0.04366	0.03478	0.04717
	cd03524	0.001	0.19469	0.04418	0.02505	0.1122	0.01583
	cd00055	0.02632	0.05686	0.05173	0.05435	0.04165	0.0551
	cd00196	0.50278	0.09124	0.05753	0.0445	0.12476	0.14916
	cd00146	0.08437	0.03614	0.05894	0.02326	0.05439	0.04096
	cd00064	0.04769	0.06698	0.0644	0.06007	0.04619	0.06795
	cd00030	0.50919	0.09399	0.07275	0.2032	0.10654	0.11058
	cd00118	0.33362	0.13126	0.07913	0.05725	0.001	0.11341
	cd01659	0.001	0.08595	0.07935	0.03073	0.11995	0.18983
	cd00027	0.3131	0.04256	0.07946	0.03631	0.16398	0.07683
	cd00041	0.11681	0.11694	0.08204	0.09303	0.06277	0.08874
	cd00241	0.16734	0.03311	0.08301	0.02812	0.13641	0.10966
	cd00173	0.5069	0.17578	0.08322	0.03397	0.14488	0.1383
	cd00198	0.42965	0.09753	0.09041	0.07419	0.15292	0.24694
	cd00020	0.09389	0.08398	0.09259	0.07816	0.05464	0.0887
	cd00130	0.19209	0.07916	0.09569	0.10019	0.10384	0.08903
	cd00121	0.46046	0.27141	0.09753	0.17673	0.21049	0.28236
	cd00110	0.15313	0.13484	0.10392	0.11187	0.0599	0.10627
	cd00037	0.36922	0.15097	0.10398	0.001	0.14986	0.23293
	cd04369	0.53615	0.18773	0.12344	0.15622	0.2793	0.11828
	cd00222	0.10921	0.11127	0.13147	0.0918	0.05967	0.07236
	cd00065	0.81328	0.38215	0.1451	0.1344	0.57934	0.30403
	cd03128	0.57331	0.24291	0.14805	0.19732	0.001	0.38278
	cd06920	0.174	0.15982	0.15953	0.15108	0.11111	0.13816
	cd00077	0.3978	0.31521	0.16524	0.11554	0.34239	0.24056
	cd00188	0.56442	0.10909	0.17397	0.04659	0.45035	0.10835
	cd02116	0.47269	0.22843	0.17579	0.13781	0.26117	0.2682
	cd00590	0.41279	0.12152	0.1805	0.22855	0.15656	0.22825
	cd00105	0.1091	0.14839	0.18707	0.117	0.09332	0.11005
	cd00104	0.41723	0.30074	0.19557	0.26458	0.16304	0.26684
	cd00174	0.58641	0.24231	0.19566	0.27085	0.24968	0.20555
	cd12148	0.54208	0.23125	0.19989	0.15941	0.001	0.38475
	cd00102	0.2288	0.14527	0.20202	0.09346	0.15606	0.16597
	cd00191	0.21672	0.21423	0.20844	0.14649	0.12095	0.11541
	cd01037	0.35001	0.25037	0.20931	0.24057	0.2153	0.24492
	cd04508	0.34108	0.20217	0.21028	0.1556	0.15639	0.17334
	cd05992	0.68257	0.38767	0.21526	0.26969	0.46708	0.28009
	cd05819	0.27675	0.27451	0.21609	0.27975	0.11492	0.39882
	cd00164	0.11775	0.25008	0.22183	0.10879	0.16704	0.11967
	cd00012	0.15256	0.17134	0.22647	0.16236	0.13039	0.16359
	cd01983	0.4173	0.28577	0.23584	0.31028	0.38506	0.29441
	cd08368	0.33101	0.26106	0.23656	0.22036	0.16282	0.27835
	cd00167	0.33757	0.12132	0.23741	0.11035	0.17756	0.19317
	cd14948	0.43166	0.19301	0.23794	0.17259	0.15389	0.26408
	cd00138	0.26457	0.30256	0.24186	0.10394	0.1643	0.18609
	cd00200	0.39905	0.33075	0.24676	0.33282	0.10213	0.37363
	cd01292	0.08654	0.23502	0.2503	0.1773	0.22142	0.19552
	cd00205	0.26065	0.24524	0.2516	0.23441	0.2213	0.22296
	cd00651	0.19121	0.28915	0.25902	0.19173	0.21924	0.11124
	cd12962	0.20326	0.29595	0.264	0.30571	0.24024	0.21792
	cd03440	0.60779	0.23501	0.26942	0.03619	0.42059	0.30412
	cd00015	0.25741	0.2715	0.27181	0.27533	0.25969	0.26931
	cd00088	0.00285	0.29392	0.27663	0.29064	0.5233	0.3387
	cd00531	0.37833	0.34028	0.28805	0.36785	0.37263	0.33445
	cd02325	0.72907	0.42218	0.28893	0.21404	0.50341	0.48393
	cd00014	0.388	0.31787	0.29	0.25111	0.31603	0.31449
	cd00024	0.48028	0.24647	0.29182	0.23276	0.30137	0.24513
	cd06224	0.4823	0.50094	0.29558	0.58762	0.45191	0.39739
	cd00009	0.33619	0.2428	0.29931	0.19782	0.23971	0.28889
	cd00688	0.19265	0.25754	0.30023	0.18283	0.35929	0.25444
	cd01342	0.55029	0.48525	0.30201	0.41908	0.57378	0.4975
	cd00347	0.30394	0.25041	0.30226	0.282	0.25636	0.28065
	cd02440	0.47839	0.21674	0.30458	0.32672	0.30908	0.29902
	cd07066	0.33819	0.32072	0.30504	0.28578	0.22861	0.33525
	cd02205	0.53186	0.21728	0.31358	0.2875	0.24739	0.40964
	cd00109	0.30792	0.2777	0.31504	0.27008	0.29292	0.26297
	cd06174	0.62911	0.20619	0.31705	0.49346	0.2982	0.46738
	cd00229	0.4441	0.18509	0.32037	0.19676	0.34253	0.32731
	cd10315	0.28442	0.30524	0.32139	0.28926	0.17076	0.29515
	cd01291	0.24126	0.36398	0.32335	0.31526	0.33675	0.32423
	cd00081	0.30703	0.38366	0.32409	0.06429	0.24663	0.11976
	cd00385	0.46717	0.33541	0.32479	0.2747	0.39752	0.34419
	cd00048	0.46566	0.32569	0.32515	0.24816	0.33606	0.30607
	cd01335	0.16701	0.3194	0.32523	0.21971	0.19174	0.26352
	cd11655	0.21777	0.39668	0.32695	0.28553	0.44029	0.36937
	cd00525	0.43923	0.33241	0.32924	0.24469	0.3356	0.32315
	cd01635	0.29039	0.33613	0.33539	0.3093	0.27036	0.28639
	cd11691	0.34697	0.36703	0.33994	0.34701	0.29937	0.34856
	cd00052	0.35971	0.37333	0.34147	0.26409	0.33644	0.27515
	cd07812	0.48308	0.34633	0.34782	0.40315	0.44742	0.4115
	cd00761	0.46558	0.30206	0.34805	0.41932	0.4592	0.42982
	cd00298	0.77384	0.55391	0.35289	0.46216	0.50315	0.71603
	cd00136	0.47575	0.40298	0.35302	0.26122	0.32378	0.40433
	cd08168	0.43799	0.3609	0.36088	0.39591	0.18648	0.18762
	cd00043	0.32017	0.35274	0.36341	0.36431	0.30454	0.36484
	cd00838	0.3883	0.24352	0.36397	0.29724	0.31161	0.32324
	cd11709	0.54337	0.32429	0.36434	0.15507	0.33426	0.34815
	cd00207	0.66991	0.66422	0.36633	0.43617	0.54432	0.61503
	cd00162	0.83278	0.30747	0.36785	0.22026	0.47076	0.45891
	cd00636	0.47475	0.39705	0.3698	0.38084	0.44858	0.37356
	cd06093	0.71319	0.35539	0.37315	0.14768	0.46327	0.37015
	cd00201	0.44998	0.38231	0.37734	0.23934	0.30613	0.1965
	cd00719	0.39527	0.56812	0.37923	0.28896	0.24393	0.45508
	cd00022	0.33547	0.39716	0.38655	0.40283	0.31314	0.3893
	cd01391	0.5006	0.19185	0.39038	0.16098	0.33221	0.41317
	cd00306	0.50928	0.3129	0.39054	0.4281	0.50334	0.36175
	cd01901	0.44227	0.47815	0.39339	0.39825	0.42922	0.43126
	cd00316	0.68072	0.70371	0.39659	0.69399	0.37809	0.68218
	cd00329	0.60419	0.47262	0.40136	0.50904	0.49215	0.54013
	cd00060	0.53268	0.33265	0.40571	0.14971	0.39467	0.31901
	cd00029	0.666	0.31969	0.40693	0.23786	0.26218	0.25493
	cd00111	0.36951	0.42634	0.4161	0.31322	0.39245	0.31817
	cd00677	0.35993	0.48112	0.41653	0.4615	0.52842	0.47512
	cd00042	0.47985	0.56801	0.42222	0.47267	0.4937	0.41613
	cd00161	0.40814	0.34333	0.42569	0.3587	0.20213	0.40159
	cd06167	0.59443	0.4009	0.42761	0.34211	0.40044	0.46416
	cd11308	0.59213	0.61758	0.42859	0.55666	0.48874	0.556
	cd00051	0.42333	0.36377	0.43099	0.37426	0.32534	0.36038
	cd00156	0.8351	0.59677	0.43288	0.57374	0.60507	0.75222
	cd14473	0.69287	0.50596	0.43897	0.41573	0.32207	0.41986
	cd00551	0.39842	0.37356	0.44465	0.36278	0.34381	0.36188
	cd07976	0.40658	0.45499	0.45612	0.42023	0.41963	0.40195
	cd01427	0.54894	0.5601	0.45931	0.42715	0.55808	0.4381
	cd07307	0.48894	0.29727	0.46089	0.14794	0.36804	0.37273
	cd00741	0.36641	0.40988	0.46121	0.40123	0.47714	0.39441
	cd11296	0.43488	0.32923	0.46526	0.28307	0.40016	0.31551
	cd00185	0.5765	0.45723	0.46536	0.45097	0.33635	0.5156
	cd02257	0.56771	0.49234	0.469	0.42687	0.35413	0.43614
	cd00267	0.53281	0.45752	0.47072	0.47857	0.44659	0.4769
	cd07040	0.57102	0.45178	0.47202	0.44936	0.41315	0.36321
	cd02883	0.58362	0.35861	0.47371	0.5418	0.39809	0.49691
	cd00133	0.54658	0.4279	0.47456	0.35588	0.33623	0.39324
	cd04301	0.79714	0.3755	0.47533	0.70155	0.56819	0.63952
	cd00657	0.77238	0.75956	0.47717	0.7198	0.564	0.61538
	cd00070	0.55097	0.56813	0.47918	0.51377	0.39767	0.56458
	cd00299	0.56754	0.38687	0.48078	0.52979	0.415	0.53907
	cd00371	0.50412	0.52267	0.48128	0.5497	0.32682	0.45297
	cd06223	0.66877	0.44589	0.4859	0.40897	0.62282	0.54406
	cd04519	0.46022	0.36387	0.49075	0.28837	0.41184	0.30874
	cd14752	0.53368	0.46058	0.49142	0.45887	0.47493	0.49546
	cd00117	0.37777	0.49518	0.49219	0.35922	0.38423	0.41321
	cd09693	0.4086	0.42441	0.49822	0.47721	0.47679	0.49816
	cd05709	0.68327	0.5196	0.5009	0.4908	0.71664	0.56788
	cd06567	0.51629	0.44526	0.50135	0.44498	0.53915	0.50208
	cd06222	0.67027	0.71441	0.50681	0.64979	0.65584	0.6169
	cd00538	0.42942	0.51439	0.50758	0.19021	0.42548	0.45416
	cd00075	0.72834	0.45293	0.50907	0.47461	0.56384	0.48402
	cd00397	0.57446	0.43889	0.51048	0.56167	0.4732	0.44335
	cd01594	0.49979	0.50382	0.52005	0.48537	0.56804	0.52323
	cd06974	0.45442	0.52282	0.52062	0.49363	0.33086	0.48589
	cd07440	0.6191	0.52648	0.52263	0.46883	0.52602	0.48215
	cd00593	0.57639	0.54719	0.53095	0.5687	0.54381	0.56997
	cd00084	0.6523	0.49657	0.5367	0.36847	0.61667	0.4493
	cd00085	0.60908	0.42581	0.53982	0.22571	0.55637	0.51193
	cd00253	0.4963	0.48002	0.54505	0.49235	0.38982	0.39513
	cd03493	0.66416	0.3933	0.54587	0.49898	0.67715	0.59457
	cd00170	0.61934	0.5112	0.54837	0.50593	0.54035	0.55456
	cd00046	0.62495	0.51006	0.54993	0.32611	0.28301	0.51096
	cd06587	0.63128	0.46244	0.55035	0.51261	0.52355	0.59237
	cd09652	0.52576	0.56922	0.55438	0.52379	0.45518	0.43953
	cd00882	0.60381	0.48895	0.55715	0.46639	0.49197	0.43183
	cd00038	0.55263	0.46151	0.55876	0.45551	0.4977	0.4517
	cd09212	0.56954	0.37187	0.56125	0.21496	0.47596	0.46702
	cd06261	0.60265	0.49029	0.5614	0.46417	0.44812	0.57271
	cd02409	0.40785	0.3949	0.56274	0.25827	0.41285	0.43002
	cd02065	0.42184	0.50344	0.56768	0.45967	0.50582	0.56739
	cd00598	0.48089	0.54634	0.56826	0.48117	0.42376	0.4914
	cd01081	0.53783	0.58389	0.57161	0.53502	0.4443	0.51308
	cd04371	0.55826	0.51196	0.57911	0.17011	0.33771	0.40114
	cd00945	0.62707	0.66212	0.58218	0.64448	0.58218	0.61896
	cd01066	0.59846	0.57206	0.58451	0.58103	0.57514	0.59834
	cd00413	0.57073	0.65963	0.586	0.48092	0.47704	0.46492
	cd06661	0.72986	0.44756	0.58892	0.55301	0.44126	0.63045
	cd00047	0.61698	0.59886	0.58898	0.67136	0.46606	0.60042
	cd00080	0.51832	0.62283	0.59178	0.55049	0.46666	0.57898
	cd00568	0.73917	0.65594	0.5925	0.63073	0.72763	0.65133
	cd00516	0.56828	0.6619	0.59745	0.60206	0.63713	0.57229
	cd01610	0.72019	0.42569	0.59779	0.51513	0.65562	0.46458
	cd00322	0.59115	0.63767	0.60261	0.58087	0.44712	0.54753
	cd07765	0.71537	0.69397	0.60413	0.3605	0.47435	0.34586
	cd03467	0.58438	0.50522	0.61047	0.55562	0.5202	0.53946
	cd06462	0.72119	0.46766	0.61241	0.39699	0.54435	0.4245
	cd00079	0.69246	0.6219	0.61964	0.55802	0.54946	0.40658
	cd00368	0.58146	0.57161	0.6242	0.49998	0.62599	0.59714
	cd00985	0.68547	0.60163	0.62503	0.62905	0.5853	0.65145
	cd00618	0.52562	0.57962	0.62757	0.49759	0.67333	0.58888
	cd06560	0.6072	0.66456	0.63105	0.64701	0.58317	0.55268
	cd00352	0.67691	0.61939	0.63177	0.4995	0.53082	0.47636
	cd13778	0.64725	0.6195	0.63429	0.65017	0.57847	0.65421
	cd00134	0.64562	0.66657	0.6347	0.59391	0.60181	0.60536
	cd00350	0.80518	0.8648	0.63531	0.71712	0.86596	0.78415
	cd00021	0.70555	0.67632	0.64135	0.66504	0.62384	0.56777
	cd00158	0.73375	0.57578	0.64591	0.62864	0.61739	0.65934
	cd10146	0.73097	0.69114	0.64771	0.67254	0.62458	0.68944
	cd14262	0.62978	0.6973	0.64851	0.63493	0.66367	0.65561
	cd10147	0.75429	0.60794	0.65411	0.66841	0.64937	0.6236
	cd00995	0.73742	0.6081	0.65538	0.68211	0.71106	0.67617
	cd00086	0.71727	0.56448	0.65759	0.48838	0.56384	0.54485
	cd06260	0.70815	0.57897	0.65842	0.59843	0.55065	0.62871
	cd12082	0.65601	0.67761	0.66303	0.65111	0.5003	0.59477
	cd00090	0.68565	0.51143	0.66314	0.62951	0.60131	0.67853
	cd06583	0.75686	0.59996	0.66595	0.55529	0.29502	0.65048
	cd05188	0.67903	0.60432	0.66631	0.66476	0.67949	0.6295
	cd02775	0.71401	0.62051	0.66659	0.65728	0.65484	0.69217
	cd07177	0.67735	0.57583	0.6682	0.5215	0.48578	0.65042
	cd11378	0.81948	0.86925	0.6744	0.8223	0.71585	0.8297
	cd00093	0.86551	0.59261	0.67478	0.72968	0.7718	0.76056
	cd00143	0.68122	0.61174	0.67526	0.71293	0.5946	0.63969
	cd00101	0.6224	0.58177	0.67703	0.58961	0.61995	0.60772
	cd09731	0.64686	0.72266	0.68064	0.67219	0.61056	0.67877
	cd00653	0.65266	0.70791	0.68115	0.67814	0.71548	0.6609
	cd00296	0.63934	0.62864	0.68456	0.6258	0.62073	0.60328
	cd00159	0.76702	0.63028	0.68503	0.35879	0.55327	0.57541
	cd00504	0.76787	0.85919	0.68793	0.84962	0.76413	0.89125
	cd06561	0.64472	0.65044	0.68919	0.6655	0.61764	0.63768
	cd00448	0.75554	0.60765	0.69458	0.65047	0.64987	0.69417
	cd00056	0.67681	0.70543	0.69554	0.70427	0.6509	0.69438
	cd06259	0.70002	0.64045	0.69812	0.66337	0.65916	0.7243
	cd00115	0.7605	0.81864	0.70063	0.7892	0.69463	0.76923
	cd14798	0.69865	0.69683	0.70318	0.61612	0.71326	0.74193
	cd13394	0.62545	0.70826	0.70629	0.65038	0.61154	0.64293
	cd00317	0.7251	0.76814	0.70897	0.73248	0.66109	0.67954
	cd09487	0.71764	0.5694	0.7104	0.31318	0.64979	0.55852
	cd00577	0.77556	0.7666	0.71386	0.75166	0.6896	0.75509
	cd03127	0.72324	0.65378	0.71662	0.71478	0.62723	0.67194
	cd01514	0.95132	0.91785	0.71767	0.5175	0.93184	0.46972
	cd06225	0.80708	0.62894	0.71804	0.68245	0.69035	0.64877
	cd06558	0.83128	0.65564	0.72205	0.80959	0.74643	0.72783
	cd00431	0.80888	0.73023	0.72238	0.76503	0.7804	0.752
	cd00338	0.77321	0.68234	0.72362	0.74163	0.66603	0.71609
	cd11375	0.72117	0.69801	0.72464	0.72729	0.6502	0.71816
	cd00374	0.61941	0.73973	0.72636	0.70432	0.63986	0.67356
	cd00165	0.72098	0.55872	0.7278	0.24971	0.68476	0.28052
	cd06578	0.77229	0.62628	0.72833	0.70256	0.70373	0.7175
	cd00181	0.71041	0.76827	0.72902	0.77664	0.69456	0.6961
	cd15457	0.81162	0.70302	0.72948	0.71091	0.74831	0.77682
	cd00379	0.72362	0.73082	0.7295	0.76175	0.74522	0.7606
	cd00501	0.70262	0.73593	0.73103	0.72782	0.74627	0.71819
	cd10316	0.66353	0.78804	0.73291	0.72263	0.63575	0.70911
	cd14947	0.74484	0.70924	0.73348	0.68966	0.71039	0.71105
	cd00594	0.70516	0.64849	0.73535	0.6841	0.65152	0.70192
	cd13777	0.72502	0.66714	0.73667	0.73961	0.60002	0.70577
	cd00160	0.69567	0.62456	0.74046	0.67425	0.55267	0.62275
	cd00326	0.74014	0.72603	0.74307	0.76929	0.6526	0.7554
	cd00403	0.72882	0.74543	0.75073	0.77107	0.68668	0.73005
	cd06845	0.72295	0.77416	0.75209	0.73192	0.72646	0.70559
	cd07995	0.78815	0.71891	0.75687	0.73265	0.67824	0.73476
	cd04332	0.77969	0.76053	0.75953	0.68441	0.7712	0.74538
	cd07980	0.68448	0.83291	0.75965	0.72773	0.67788	0.68071
	cd00305	0.70543	0.75807	0.76156	0.73122	0.70085	0.74204
	cd06660	0.81796	0.73854	0.76194	0.60799	0.75869	0.78517
	cd00421	0.73421	0.74787	0.76215	0.71047	0.67476	0.71487
	cd00640	0.75714	0.68999	0.76336	0.68693	0.67959	0.72508
	cd03174	0.74007	0.71592	0.76361	0.77778	0.78749	0.82994
	cd00567	0.71212	0.75887	0.77051	0.72513	0.70568	0.7202
	cd00195	0.77248	0.74912	0.77489	0.77594	0.70981	0.79795
	cd09030	0.75732	0.78041	0.77609	0.77919	0.67587	0.75446
	cd06971	0.77335	0.7121	0.77677	0.75141	0.76229	0.68872
	cd00433	0.77612	0.77114	0.77802	0.77952	0.74344	0.76503
	cd00432	0.79726	0.78504	0.77938	0.76918	0.82376	0.77372
	cd02696	0.85884	0.73822	0.77976	0.83443	0.58715	0.79663
	cd09727	0.72643	0.81964	0.78023	0.78543	0.66711	0.70393
	cd00107	0.80529	0.8664	0.78306	0.81803	0.7242	0.75353
	cd00382	0.75969	0.74348	0.78532	0.77543	0.73436	0.72278
	cd00537	0.74518	0.80811	0.78575	0.78458	0.75464	0.74791
	cd12870	0.79025	0.78768	0.78608	0.72374	0.76437	0.70357
	cd03333	0.71825	0.76331	0.78754	0.68646	0.70022	0.75053
	cd06550	0.70405	0.77697	0.79049	0.78139	0.7635	0.70999
	cd00449	0.78748	0.82686	0.79154	0.81993	0.68696	0.76579
	cd02062	0.73808	0.55857	0.79214	0.7265	0.70015	0.7557
	cd01433	0.78991	0.78166	0.79234	0.7692	0.80291	0.77771
	cd00588	0.69443	0.75593	0.79485	0.70018	0.70392	0.67695
	cd05466	0.86903	0.754	0.79625	0.85507	0.83677	0.80862
	cd07185	0.86568	0.71762	0.79798	0.79786	0.77383	0.8053
	cd00186	0.77311	0.8339	0.7988	0.7926	0.80708	0.78126
	cd00209	0.85437	0.79852	0.80457	0.82989	0.75793	0.80733
	cd00083	0.78883	0.65069	0.80608	0.4052	0.55721	0.62996
	cd00178	0.77457	0.86409	0.80832	0.77797	0.63061	0.76627
	cd06157	0.73306	0.79708	0.80884	0.74053	0.81235	0.64566
	cd00211	0.83525	0.78537	0.81052	0.77925	0.64204	0.75956
	cd12152	0.8493	0.77275	0.8126	0.83627	0.8088	0.82147
	cd07025	0.81321	0.78611	0.8131	0.79695	0.82015	0.78477
	cd00351	0.79366	0.8561	0.81384	0.80128	0.81414	0.80572
	cd11684	0.72591	0.75268	0.81418	0.76457	0.79349	0.65793
	cd11377	0.78887	0.82158	0.81728	0.80316	0.82854	0.75203
	cd12927	0.79119	0.76329	0.81754	0.77787	0.72984	0.78985
	cd00386	0.7953	0.73301	0.81847	0.7632	0.81685	0.78913
	cd00190	0.80773	0.76231	0.8207	0.81061	0.67861	0.7648
	cd00400	0.79066	0.75563	0.8213	0.80007	0.81637	0.78152
	cd11660	0.8564	0.67132	0.82166	0.58902	0.85141	0.77378
	cd06534	0.79585	0.82374	0.82297	0.80393	0.78593	0.78536
	cd09233	0.72454	0.73019	0.82338	0.79536	0.68646	0.67809
	cd00119	0.81525	0.83975	0.82388	0.82373	0.77441	0.82384
	cd12843	0.82295	0.84224	0.82407	0.79932	0.76768	0.8126
	cd00212	0.09735	0.44521	0.82505	0.32055	0.81609	0.4082
	cd06911	0.84185	0.77383	0.82577	0.71658	0.74201	0.74795
	cd14785	0.79443	0.81675	0.82678	0.82767	0.7953	0.82299
	cd07828	0.8324	0.85	0.82979	0.7711	0.74458	0.70374
	cd00082	0.80212	0.62575	0.83051	0.8043	0.38699	0.72766
	cd00387	0.82607	0.84204	0.83124	0.84698	0.82269	0.83085
	cd12934	0.94516	0.91178	0.83229	0.42013	0.92326	0.7903
	cd14251	0.77468	0.82802	0.83298	0.80433	0.79225	0.78848
	cd06664	0.79818	0.79721	0.8373	0.82662	0.82802	0.82373
	cd11380	0.73175	0.78216	0.83736	0.77969	0.83014	0.77445
	cd15481	0.75975	0.80796	0.83925	0.7624	0.76195	0.74106
	cd06257	0.90364	0.80201	0.84077	0.76469	0.84493	0.84528
	cd00010	0.79693	0.82483	0.84296	0.81433	0.72608	0.75131
	cd15802	0.81825	0.86214	0.8435	0.84152	0.83722	0.84931
	cd00562	0.84009	0.79631	0.84463	0.78423	0.75403	0.78746
	cd00518	0.85223	0.79817	0.84582	0.8552	0.76834	0.83959
	cd12144	0.67799	0.83881	0.84862	0.81064	0.83928	0.8028
	cd04100	0.86631	0.85951	0.84901	0.88211	0.75732	0.82341
	cd07557	0.88717	0.81254	0.85102	0.82986	0.84225	0.85544
	cd08044	0.85887	0.87347	0.85417	0.85775	0.88409	0.86339
	cd02439	0.62762	0.78352	0.85516	0.84328	0.82983	0.8195
	cd06559	0.85847	0.81133	0.85593	0.83671	0.8262	0.83195
	cd00495	0.90634	0.87064	0.8571	0.89483	0.84345	0.88383
	cd00179	0.73821	0.83761	0.85804	0.82488	0.85495	0.79886
	cd06071	0.75136	0.79121	0.85829	0.68824	0.82913	0.8065
	cd00320	0.81967	0.88272	0.85839	0.82681	0.77391	0.82627
	cd00067	0.89579	0.81168	0.85848	0.77002	0.64636	0.83012
	cd00073	0.79085	0.82681	0.85856	0.7721	0.77354	0.78302
	cd09634	0.81064	0.82016	0.86098	0.82349	0.79382	0.80499
	cd12151	0.83868	0.80553	0.86154	0.84544	0.83595	0.80988
	cd00321	0.85187	0.86199	0.86414	0.8769	0.84099	0.86719
	cd00172	0.83971	0.88243	0.8649	0.8506	0.78667	0.82462
	cd14458	0.86183	0.91533	0.86555	0.85167	0.84398	0.84534
	cd14745	0.83615	0.88856	0.86591	0.85771	0.81145	0.83437
	cd00392	0.75488	0.83574	0.86797	0.89613	0.93442	0.84779
	cd10747	0.8658	0.84415	0.8686	0.82689	0.86579	0.84586
	cd00127	0.83803	0.87427	0.87164	0.84496	0.82906	0.7812
	cd07323	0.88047	0.91076	0.87449	0.40429	0.84971	0.84524
	cd09281	0.81152	0.82175	0.87494	0.85238	0.85301	0.84745
	cd06445	0.89611	0.84091	0.8761	0.87499	0.7552	0.86351
	cd07153	0.87426	0.82485	0.87634	0.87183	0.80643	0.87171
	cd01392	0.83768	0.88478	0.88314	0.91334	0.93533	0.89681
	cd11572	0.90133	0.86309	0.88509	0.88748	0.83612	0.86009
	cd00140	0.89632	0.8928	0.88525	0.9205	0.85116	0.88615
	cd02153	0.86967	0.87387	0.88552	0.47542	0.74662	0.4678
	cd00383	0.89732	0.84795	0.88586	0.81324	0.85271	0.88133
	cd00367	0.94092	0.92929	0.89048	0.93436	0.93446	0.93169
	cd00291	0.88688	0.86156	0.89234	0.87785	0.78832	0.89252
	cd10719	0.8768	0.86051	0.8934	0.89393	0.92405	0.88129
	cd10148	0.90718	0.90916	0.8949	0.9212	0.84062	0.89757
	cd13944	0.9437	0.92242	0.89554	0.92357	0.88039	0.91653
	cd09725	0.89225	0.8938	0.90097	0.88983	0.82375	0.86498
	cd00633	0.88857	0.91736	0.90177	0.87437	0.46482	0.86504
	cd13433	0.90061	0.88572	0.9046	0.88699	0.89412	0.88168
	cd00756	0.92943	0.91258	0.90597	0.90453	0.87902	0.92309
	cd08010	0.86773	0.90526	0.90628	0.85661	0.8754	0.85219
	cd00641	0.89037	0.8865	0.90695	0.87567	0.85433	0.87497
	cd00069	0.87609	0.90696	0.90957	0.89285	0.78657	0.90903
	cd00462	0.90505	0.88949	0.91125	0.90068	0.9	0.9089
	cd00552	0.93595	0.9301	0.91215	0.91495	0.83181	0.86493
	cd00213	0.91998	0.92004	0.913	0.91907	0.82522	0.9153
	cd00487	0.88955	0.87079	0.91423	0.89655	0.85643	0.87416
	cd08774	0.88646	0.8652	0.91546	0.90348	0.87822	0.87375
	cd00473	0.96795	0.92914	0.91653	0.9566	0.87411	0.94882
	cd00349	0.92412	0.91077	0.91751	0.90246	0.89462	0.91208
	cd00187	0.87406	0.90806	0.91837	0.55488	0.88446	0.89256
	cd00032	0.83717	0.91639	0.91973	0.9042	0.86387	0.85106
	cd03587	0.90253	0.84751	0.91973	0.94237	0.93412	0.89726
	cd02407	0.94098	0.93328	0.92325	0.94217	0.92073	0.91873
	cd00412	0.92379	0.92354	0.9235	0.90819	0.82135	0.90434
	cd00483	0.93935	0.94572	0.92414	0.94831	0.915	0.90803
	cd08768	0.85607	0.93868	0.9252	0.92765	0.87961	0.92264
	cd12212	0.91426	0.93651	0.92656	0.94769	0.87459	0.92342
	cd06571	0.92988	0.90131	0.9269	0.87588	0.78449	0.92658
	cd00087	0.85959	0.8812	0.9289	0.88902	0.8349	0.87495
	cd00336	0.93919	0.9008	0.92936	0.88552	0.9247	0.92564
	cd12935	0.93444	0.93109	0.92969	0.73241	0.89079	0.84133
	cd01614	0.9213	0.94395	0.9317	0.93509	0.86629	0.91423
	cd06572	0.93188	0.93385	0.93395	0.93362	0.93153	0.93393
	cd00475	0.95429	0.93267	0.93432	0.94936	0.95098	0.94375
	cd01425	0.87114	0.92225	0.93442	0.93236	0.91833	0.93453
	cd14660	0.89732	0.94139	0.93602	0.90361	0.86587	0.85254
	cd08048	0.89581	0.92528	0.93608	0.91534	0.92625	0.89982
	cd00591	0.97008	0.96387	0.94342	0.95745	0.93183	0.96285
	cd07304	0.91851	0.91665	0.94358	0.93358	0.93895	0.92217
	cd00446	0.92602	0.9082	0.94926	0.95044	0.93835	0.94049
	cd09916	0.92288	0.9543	0.95086	0.95059	0.88327	0.92802
	cd00569	0.98493	0.96393	0.95231	0.94974	0.93525	0.95664
	cd06916	0.94494	0.95386	0.95235	0.94086	0.9384	0.92273
	cd15832	0.92758	0.95788	0.95256	0.95035	0.84435	0.93539
	cd14438	0.9485	0.96224	0.95271	0.92271	0.97449	0.87095
	cd00580	0.91947	0.9775	0.95334	0.95202	0.92533	0.95422
	cd11740	0.96667	0.95336	0.9548	0.96342	0.9511	0.94449
	cd06171	0.97082	0.99191	0.9597	0.99509	0.97749	0.96055
	cd07377	0.97017	0.90322	0.96421	0.96489	0.86044	0.94643
	cd11586	0.9004	0.97137	0.96602	0.94465	0.96774	0.8528
	cd00488	0.95192	0.96093	0.96622	0.96364	0.92271	0.96433
	cd00554	0.97029	0.95461	0.96903	0.95379	0.93335	0.9685
	cd09804	0.94382	0.97478	0.97031	0.95126	0.91413	0.93961
	cd00513	0.97409	0.97999	0.97048	0.97694	0.9756	0.96946
	cd00652	0.95817	0.96775	0.97113	0.96996	0.93034	0.95366
	cd07914	0.97812	0.97218	0.97125	0.9787	0.94521	0.96775
	cd08026	0.94058	0.97031	0.97225	0.96509	0.96283	0.95522
	cd09294	0.97482	0.96843	0.97301	0.96906	0.98067	0.96913
	cd12208	0.96497	0.97436	0.97575	0.97565	0.97202	0.9674
	cd00361	0.97228	0.97925	0.97623	0.96706	0.97442	0.96658
	cd00528	0.98007	0.98963	0.97698	0.98155	0.96903	0.96482
	cd00003	0.98088	0.98363	0.97725	0.97447	0.97117	0.97788
	cd06919	0.96267	0.97815	0.97981	0.97772	0.94307	0.96901
	cd00384	0.97146	0.97659	0.98213	0.97677	0.97253	0.97216
	cd00472	0.96887	0.9825	0.98403	0.97355	0.99139	0.97552
	cd00466	0.9848	0.99056	0.98412	0.98443	0.96344	0.97143
	cd14263	0.9701	0.96246	0.98841	0.98562	0.96762	0.97405
	cd07026	0.97689	0.98545	0.98852	0.98106	0.98623	0.98574
	cd00427	0.9693	0.96652	0.98945	0.9425	0.94598	0.96611
	cd00355	0.99505	0.9319	0.99654	0.96496	0.99184	0.97647

## Sheet: 8.num_res
cdd_id	ave_len	nres	num_sq	cols	RE	gsm_cols	GISMO	MAFFT	CLUSTAL	MUSCLE	Dialign	Kalign		vsMFT	vsCLO	vsMUS	vs DA	vs KA		nres	MAFFT	CLUSTAL-O	MUSCLE	DIALIGN	KALIGN
cd00107	70.2549	3583	51	33	1.08	42	0.80529	0.8664	0.78306	0.81803	0.7242	0.75353		-0.06111	0.02223	-0.01274	0.08109	0.05176		17887.4	-0.0257551	-0.0146016	-0.000479608	0.0298128	0.0122064
cd11586	77.35	4641	60	54	0.87	59	0.9004	0.97137	0.96602	0.94465	0.96774	0.8528		-0.07097	-0.06562	-0.04425	-0.06734	0.0476		39883.2	0.0173922	-0.00376255	0.0444313	0.0317587	0.0255362
cd00591	100.263	5715	57	85	1.19	89	0.97008	0.96387	0.94342	0.95745	0.93183	0.96285		0.00621	0.02666	0.01263	0.03825	0.00723		85127.5	0.0583568	0.044172	0.0873672	0.0759575	0.0608158
cd01614	92.7286	6491	70	83	1.23	81	0.9213	0.94395	0.9317	0.93509	0.86629	0.91423		-0.02265	-0.0104	-0.01379	0.05501	0.00707		386106	0.128791	0.123657	0.156811	0.113221	0.113102
cd00580	124.491	6598	53	113	1.17	113	0.91947	0.9775	0.95334	0.95202	0.92533	0.95422		-0.05803	-0.03387	-0.03255	-0.00586	-0.03475
cd12870	94.8889	6832	72	66	1.02	74	0.79025	0.78768	0.78608	0.72374	0.76437	0.70357		0.00257	0.00417	0.06651	0.02588	0.08668
cd06919	126.644	7472	59	111	1.62	116	0.96267	0.97815	0.97981	0.97772	0.94307	0.96901		-0.01548	-0.01714	-0.01505	0.0196	-0.00634
cd00633	140.945	7752	55	67	1.04	66	0.88857	0.91736	0.90177	0.87437	0.46482	0.86504		-0.02879	-0.0132	0.0142	0.42375	0.02353
cd00513	140.161	7849	56	107	1.59	116	0.97409	0.97999	0.97048	0.97694	0.9756	0.96946		-0.0059	0.00361	-0.00285	-0.00151	0.00463
cd12212	153.875	8617	56	115	1.32	139	0.91426	0.93651	0.92656	0.94769	0.87459	0.92342		-0.02225	-0.0123	-0.03343	0.03967	-0.00916
cd02407	156.456	8918	57	115	1.42	116	0.94098	0.93328	0.92325	0.94217	0.92073	0.91873		0.0077	0.01773	-0.00119	0.02025	0.02225
cd00472	130.014	9491	73	54	1.66	60	0.96887	0.9825	0.98403	0.97355	0.99139	0.97552		-0.01363	-0.01516	-0.00468	-0.02252	-0.00665
cd09030	130.822	9550	73	102	0.93	121	0.75732	0.78041	0.77609	0.77919	0.67587	0.75446		-0.02309	-0.01877	-0.02187	0.08145	0.00286
cd00119	200.412	10221	51	124	1.6	119	0.81525	0.83975	0.82388	0.82373	0.77441	0.82384		-0.0245	-0.00863	-0.00848	0.04084	-0.00859
cd00178	203.808	10598	52	172	1.09	160	0.77457	0.86409	0.80832	0.77797	0.63061	0.76627		-0.08952	-0.03375	-0.0034	0.14396	0.0083
cd00042	208.113	11030	53	101	1.01	82	0.47985	0.56801	0.42222	0.47267	0.4937	0.41613		-0.08816	0.05763	0.00718	-0.01385	0.06372
cd09731	187.983	11091	59	141	0.88	144	0.64686	0.72266	0.68064	0.67219	0.61056	0.67877		-0.0758	-0.03378	-0.02533	0.0363	-0.03191
cd09725	93.3471	11295	121	79	1.19	87	0.89225	0.8938	0.90097	0.88983	0.82375	0.86498		-0.00155	-0.00872	0.00242	0.0685	0.02727
cd09727	221.667	11305	51	210	1.06	192	0.72643	0.81964	0.78023	0.78543	0.66711	0.70393		-0.09321	-0.0538	-0.059	0.05932	0.0225
cd00320	118.48	11611	98	93	1.21	90	0.81967	0.88272	0.85839	0.82681	0.77391	0.82627		-0.06305	-0.03872	-0.00714	0.04576	-0.0066
cd08048	234.1	11705	50	84	1.52	100	0.89581	0.92528	0.93608	0.91534	0.92625	0.89982		-0.02947	-0.04027	-0.01953	-0.03044	-0.00401
cd08026	122.163	11972	98	102	1.1	106	0.94058	0.97031	0.97225	0.96509	0.96283	0.95522		-0.02973	-0.03167	-0.02451	-0.02225	-0.01464
cd00350	164.315	11995	73	36	1.5	34	0.80518	0.8648	0.63531	0.71712	0.86596	0.78415		-0.05962	0.16987	0.08806	-0.06078	0.02103
cd09916	164.932	12040	73	96	0.91	114	0.92288	0.9543	0.95086	0.95059	0.88327	0.92802		-0.03142	-0.02798	-0.02771	0.03961	-0.00514
cd00115	168.671	12313	73	141	1.1	126	0.7605	0.81864	0.70063	0.7892	0.69463	0.76923		-0.05814	0.05987	-0.0287	0.06587	-0.00873
cd00501	217.316	12387	57	195	1.21	188	0.70262	0.73593	0.73103	0.72782	0.74627	0.71819		-0.03331	-0.02841	-0.0252	-0.04365	-0.01557
cd12208	155.775	12462	80	150	1.25	150	0.96497	0.97436	0.97575	0.97565	0.97202	0.9674		-0.00939	-0.01078	-0.01068	-0.00705	-0.00243
cd00305	183.809	12499	68	144	1.21	137	0.70543	0.75807	0.76156	0.73122	0.70085	0.74204		-0.05264	-0.05613	-0.02579	0.00458	-0.03661
cd00010	188.343	12619	67	63	1.03	84	0.79693	0.82483	0.84296	0.81433	0.72608	0.75131		-0.0279	-0.04603	-0.0174	0.07085	0.04562
cd00488	114.327	12919	113	76	1.31	92	0.95192	0.96093	0.96622	0.96364	0.92271	0.96433		-0.00901	-0.0143	-0.01172	0.02921	-0.01241
cd07026	125.133	13139	105	106	1.4	110	0.97689	0.98545	0.98852	0.98106	0.98623	0.98574		-0.00856	-0.01163	-0.00417	-0.00934	-0.00885
cd10148	99.0672	13275	134	80	1.16	84	0.90718	0.90916	0.8949	0.9212	0.84062	0.89757		-0.00198	0.01228	-0.01402	0.06656	0.00961
cd00003	250.547	13279	53	234	1.51	237	0.98088	0.98363	0.97725	0.97447	0.97117	0.97788		-0.00275	0.00363	0.00641	0.00971	0.003
cd00466	149.411	13447	90	140	1.59	141	0.9848	0.99056	0.98412	0.98443	0.96344	0.97143		-0.00576	0.00068	0.00037	0.02136	0.01337
cd00528	253.074	13666	54	136	1.56	146	0.98007	0.98963	0.97698	0.98155	0.96903	0.96482		-0.00956	0.00309	-0.00148	0.01104	0.01525
cd14263	135.455	13681	101	106	1.12	115	0.9701	0.96246	0.98841	0.98562	0.96762	0.97405		0.00764	-0.01831	-0.01552	0.00248	-0.00395
cd12843	240.517	13950	58	106	1.08	229	0.82295	0.84224	0.82407	0.79932	0.76768	0.8126		-0.01929	-0.00112	0.02363	0.05527	0.01035
cd00427	81.9655	14262	174	57	1.07	62	0.9693	0.96652	0.98945	0.9425	0.94598	0.96611		0.00278	-0.02015	0.0268	0.02332	0.00319
cd00652	237.587	14968	63	173	1.57	178	0.95817	0.96775	0.97113	0.96996	0.93034	0.95366		-0.00958	-0.01296	-0.01179	0.02783	0.00451
cd15832	299.275	15263	51	279	1.28	284	0.92758	0.95788	0.95256	0.95035	0.84435	0.93539		-0.0303	-0.02498	-0.02277	0.08323	-0.00781
cd07828	220.042	15623	71	148	1.12	153	0.8324	0.85	0.82979	0.7711	0.74458	0.70374		-0.0176	0.00261	0.0613	0.08782	0.12866
cd09652	257.393	15701	61	189	0.72	212	0.52576	0.56922	0.55438	0.52379	0.45518	0.43953		-0.04346	-0.02862	0.00197	0.07058	0.08623
cd00719	270.317	16219	60	69	0.79	45	0.39527	0.56812	0.37923	0.28896	0.24393	0.45508		-0.17285	0.01604	0.10631	0.15134	-0.05981
cd11691	266.836	16277	61	107	0.84	204	0.34697	0.36703	0.33994	0.34701	0.29937	0.34856		-0.02006	0.00703	-4e-05	0.0476	-0.00159
cd00073	229.789	16315	71	89	1.4	155	0.79085	0.82681	0.85856	0.7721	0.77354	0.78302		-0.03596	-0.06771	0.01875	0.01731	0.00783
cd11378	215.408	16371	76	113	0.99	125	0.81948	0.86925	0.6744	0.8223	0.71585	0.8297		-0.04977	0.14508	-0.00282	0.10363	-0.01022
cd00117	220.662	17653	80	81	1.06	112	0.37777	0.49518	0.49219	0.35922	0.38423	0.41321		-0.11741	-0.11442	0.01855	-0.00646	-0.03544
cd06560	357.02	17851	50	166	0.77	281	0.6072	0.66456	0.63105	0.64701	0.58317	0.55268		-0.05736	-0.02385	-0.03981	0.02403	0.05452
cd14438	356.654	18546	52	41	1.47	206	0.9485	0.96224	0.95271	0.92271	0.97449	0.87095		-0.01374	-0.00421	0.02579	-0.02599	0.07755
cd00127	358.731	18654	52	139	1.17	141	0.83803	0.87427	0.87164	0.84496	0.82906	0.7812		-0.03624	-0.03361	-0.00693	0.00897	0.05683
cd06171	256.712	18740	73	55	1.03	156	0.97082	0.99191	0.9597	0.99509	0.97749	0.96055		-0.02109	0.01112	-0.02427	-0.00667	0.01027
cd02062	253.324	18746	74	158	0.86	157	0.73808	0.55857	0.79214	0.7265	0.70015	0.7557		0.17951	-0.05406	0.01158	0.03793	-0.01762
cd01081	323.983	18791	58	283	0.79	255	0.53783	0.58389	0.57161	0.53502	0.4443	0.51308		-0.04606	-0.03378	0.00281	0.09353	0.02475
cd00101	143.159	18897	132	82	0.86	66	0.6224	0.58177	0.67703	0.58961	0.61995	0.60772		0.04063	-0.05463	0.03279	0.00245	0.01468
cd06157	339.772	19367	57	166	0.8	209	0.73306	0.79708	0.80884	0.74053	0.81235	0.64566		-0.06402	-0.07578	-0.00747	-0.07929	0.0874
cd00651	281.3	19691	70	121	0.75	85	0.19121	0.28915	0.25902	0.19173	0.21924	0.11124		-0.09794	-0.06781	-0.00052	-0.02803	0.07997
cd00179	283.1	19817	70	152	1.24	229	0.73821	0.83761	0.85804	0.82488	0.85495	0.79886		-0.0994	-0.11983	-0.08667	-0.11674	-0.06065
cd09804	365.073	20079	55	121	1.35	130	0.94382	0.97478	0.97031	0.95126	0.91413	0.93961		-0.03096	-0.02649	-0.00744	0.02969	0.00421
cd06845	231.31	20124	87	144	0.88	150	0.72295	0.77416	0.75209	0.73192	0.72646	0.70559		-0.05121	-0.02914	-0.00897	-0.00351	0.01736
cd00387	156.744	20220	129	125	1.15	122	0.82607	0.84204	0.83124	0.84698	0.82269	0.83085		-0.01597	-0.00517	-0.02091	0.00338	-0.00478
cd00412	223.374	20327	91	155	1.42	160	0.92379	0.92354	0.9235	0.90819	0.82135	0.90434		0.00025	0.00029	0.0156	0.10244	0.01945
cd00032	389.094	20622	53	244	1.27	234	0.83717	0.91639	0.91973	0.9042	0.86387	0.85106		-0.07922	-0.08256	-0.06703	-0.0267	-0.01389
cd00069	147.736	21274	144	95	1.32	114	0.87609	0.90696	0.90957	0.89285	0.78657	0.90903		-0.03087	-0.03348	-0.01676	0.08952	-0.03294
cd01335	366.897	21280	58	204	0.51	84	0.16701	0.3194	0.32523	0.21971	0.19174	0.26352		-0.15239	-0.15822	-0.0527	-0.02473	-0.09651
cd00618	209.216	21340	102	81	0.96	80	0.52562	0.57962	0.62757	0.49759	0.67333	0.58888		-0.054	-0.10195	0.02803	-0.14771	-0.06326
cd00134	340.381	21444	63	219	0.81	220	0.64562	0.66657	0.6347	0.59391	0.60181	0.60536		-0.02095	0.01092	0.05171	0.04381	0.04026
cd00588	408.17	21633	53	135	0.87	129	0.69443	0.75593	0.79485	0.70018	0.70392	0.67695		-0.0615	-0.10042	-0.00575	-0.00949	0.01748
cd00349	160.616	22165	138	131	1.32	138	0.92412	0.91077	0.91751	0.90246	0.89462	0.91208		0.01335	0.00661	0.02166	0.0295	0.01204
cd00577	281.911	22271	79	249	0.89	247	0.77556	0.7666	0.71386	0.75166	0.6896	0.75509		0.00896	0.0617	0.0239	0.08596	0.02047
cd00195	314.408	22323	71	141	1.16	146	0.77248	0.74912	0.77489	0.77594	0.70981	0.79795		0.02336	-0.00241	-0.00346	0.06267	-0.02547
cd00355	129.557	22543	174	53	1.15	57	0.99505	0.9319	0.99654	0.96496	0.99184	0.97647		0.06315	-0.00149	0.03009	0.00321	0.01858
cd00361	382.833	22970	60	221	1.57	236	0.97228	0.97925	0.97623	0.96706	0.97442	0.96658		-0.00697	-0.00395	0.00522	-0.00214	0.0057
cd00336	173.158	23030	133	105	1.12	109	0.93919	0.9008	0.92936	0.88552	0.9247	0.92564		0.03839	0.00983	0.05367	0.01449	0.01355
cd00392	173.677	23099	133	114	1.3	108	0.75488	0.83574	0.86797	0.89613	0.93442	0.84779		-0.08086	-0.11309	-0.14125	-0.17954	-0.09291
cd14262	237.495	23512	99	173	0.77	199	0.62978	0.6973	0.64851	0.63493	0.66367	0.65561		-0.06752	-0.01873	-0.00515	-0.03389	-0.02583
cd12927	150.827	23529	156	103	0.89	106	0.79119	0.76329	0.81754	0.77787	0.72984	0.78985		0.0279	-0.02635	0.01332	0.06135	0.00134
cd00552	165.594	23680	143	91	1.05	99	0.93595	0.9301	0.91215	0.91495	0.83181	0.86493		0.00585	0.0238	0.021	0.10414	0.07102
cd00351	338.857	23720	70	219	1.4	212	0.79366	0.8561	0.81384	0.80128	0.81414	0.80572		-0.06244	-0.02018	-0.00762	-0.02048	-0.01206
cd08010	359.597	24093	67	246	1.21	306	0.86773	0.90526	0.90628	0.85661	0.8754	0.85219		-0.03753	-0.03855	0.01112	-0.00767	0.01554
cd14458	383.746	24176	63	105	1.25	196	0.86183	0.91533	0.86555	0.85167	0.84398	0.84534		-0.0535	-0.00372	0.01016	0.01785	0.01649
cd00384	330.014	24421	74	314	1.75	318	0.97146	0.97659	0.98213	0.97677	0.97253	0.97216		-0.00513	-0.01067	-0.00531	-0.00107	-0.0007
cd00432	180.706	24576	136	103	1.06	114	0.79726	0.78504	0.77938	0.76918	0.82376	0.77372		0.01222	0.01788	0.02808	-0.0265	0.02354
cd00483	236.346	24580	104	128	1.31	155	0.93935	0.94572	0.92414	0.94831	0.915	0.90803		-0.00637	0.01521	-0.00896	0.02435	0.03132
cd01292	485.902	24781	51	276	0.59	58	0.08654	0.23502	0.2503	0.1773	0.22142	0.19552		-0.14848	-0.16376	-0.09076	-0.13488	-0.10898
cd00756	172.124	24958	145	124	1.2	133	0.92943	0.91258	0.90597	0.90453	0.87902	0.92309		0.01685	0.02346	0.0249	0.05041	0.00634
cd12082	478.623	25367	53	422	0.68	419	0.65601	0.67761	0.66303	0.65111	0.5003	0.59477		-0.0216	-0.00702	0.0049	0.15571	0.06124
cd00374	263.247	25535	97	195	0.96	168	0.61941	0.73973	0.72636	0.70432	0.63986	0.67356		-0.12032	-0.10695	-0.08491	-0.02045	-0.05415
cd07980	321.15	25692	80	123	0.98	225	0.68448	0.83291	0.75965	0.72773	0.67788	0.68071		-0.14843	-0.07517	-0.04325	0.0066	0.00377
cd00562	230.58	25825	112	102	0.85	107	0.84009	0.79631	0.84463	0.78423	0.75403	0.78746		0.04378	-0.00454	0.05586	0.08606	0.05263
cd06550	331.241	26168	79	261	0.8	261	0.70405	0.77697	0.79049	0.78139	0.7635	0.70999		-0.07292	-0.08644	-0.07734	-0.05945	-0.00594
cd00317	284.859	26207	92	146	1.1	138	0.7251	0.76814	0.70897	0.73248	0.66109	0.67954		-0.04304	0.01613	-0.00738	0.06401	0.04556
cd01037	262.6	26260	100	78	0.62	100	0.35001	0.25037	0.20931	0.24057	0.2153	0.24492		0.09964	0.1407	0.10944	0.13471	0.10509
cd00209	206.648	26451	128	157	1.18	155	0.85437	0.79852	0.80457	0.82989	0.75793	0.80733		0.05585	0.0498	0.02448	0.09644	0.04704
cd01433	170.468	26593	156	112	1.16	130	0.78991	0.78166	0.79234	0.7692	0.80291	0.77771		0.00825	-0.00243	0.02071	-0.013	0.0122
cd00554	231.426	26614	115	153	1.44	157	0.97029	0.95461	0.96903	0.95379	0.93335	0.9685		0.01568	0.00126	0.0165	0.03694	0.00179
cd06916	456.136	26912	59	72	1.86	81	0.94494	0.95386	0.95235	0.94086	0.9384	0.92273		-0.00892	-0.00741	0.00408	0.00654	0.02221
cd00070	297.707	27389	92	127	1.01	130	0.55097	0.56813	0.47918	0.51377	0.39767	0.56458		-0.01716	0.07179	0.0372	0.1533	-0.01361
cd00291	142.021	27410	193	69	0.96	72	0.88688	0.86156	0.89234	0.87785	0.78832	0.89252		0.02532	-0.00546	0.00903	0.09856	-0.00564
cd11375	274.699	28294	103	173	1	168	0.72117	0.69801	0.72464	0.72729	0.6502	0.71816		0.02316	-0.00347	-0.00612	0.07097	0.00301
cd07440	488.931	28358	58	113	0.89	123	0.6191	0.52648	0.52263	0.46883	0.52602	0.48215		0.09262	0.09647	0.15027	0.09308	0.13695
cd07976	334.235	28410	85	316	0.75	176	0.40658	0.45499	0.45612	0.42023	0.41963	0.40195		-0.04841	-0.04954	-0.01365	-0.01305	0.00463
cd08168	276.728	28503	103	87	0.97	83	0.43799	0.3609	0.36088	0.39591	0.18648	0.18762		0.07709	0.07711	0.04208	0.25151	0.25037
cd11380	210.309	28602	136	138	1.48	119	0.73175	0.78216	0.83736	0.77969	0.83014	0.77445		-0.05041	-0.10561	-0.04794	-0.09839	-0.0427
cd00487	184.603	28798	156	140	1.24	157	0.88955	0.87079	0.91423	0.89655	0.85643	0.87416		0.01876	-0.02468	-0.007	0.03312	0.01539
cd08768	472.77	28839	61	87	0.98	363	0.85607	0.93868	0.9252	0.92765	0.87961	0.92264		-0.08261	-0.06913	-0.07158	-0.02354	-0.06657
cd03127	257.283	29073	113	90	0.83	194	0.72324	0.65378	0.71662	0.71478	0.62723	0.67194		0.06946	0.00662	0.00846	0.09601	0.0513
cd06971	173.756	29191	168	143	1.02	144	0.77335	0.7121	0.77677	0.75141	0.76229	0.68872		0.06125	-0.00342	0.02194	0.01106	0.08463
cd00657	219.88	29244	133	126	0.63	133	0.77238	0.75956	0.47717	0.7198	0.564	0.61538		0.01282	0.29521	0.05258	0.20838	0.157
cd00051	282.8	29694	105	63	0.99	70	0.42333	0.36377	0.43099	0.37426	0.32534	0.36038		0.05956	-0.00766	0.04907	0.09799	0.06295
cd00537	380.684	30074	79	274	1.04	260	0.74518	0.80811	0.78575	0.78458	0.75464	0.74791		-0.06293	-0.04057	-0.0394	-0.00946	-0.00273
cd09693	238.976	30111	126	204	0.68	140	0.4086	0.42441	0.49822	0.47721	0.47679	0.49816		-0.01581	-0.08962	-0.06861	-0.06819	-0.08956
cd09294	155.133	30251	195	116	1.53	146	0.97482	0.96843	0.97301	0.96906	0.98067	0.96913		0.00639	0.00181	0.00576	-0.00585	0.00569
cd00449	319.979	30398	95	255	0.98	261	0.78748	0.82686	0.79154	0.81993	0.68696	0.76579		-0.03938	-0.00406	-0.03245	0.10052	0.02169
cd00462	198.169	30518	154	171	1.25	183	0.90505	0.88949	0.91125	0.90068	0.9	0.9089		0.01556	-0.0062	0.00437	0.00505	-0.00385
cd00136	451.853	30726	68	70	0.77	73	0.47575	0.40298	0.35302	0.26122	0.32378	0.40433		0.07277	0.12273	0.21453	0.15197	0.07142
cd06559	252.377	30790	122	208	1.21	207	0.85847	0.81133	0.85593	0.83671	0.8262	0.83195		0.04714	0.00254	0.02176	0.03227	0.02652
cd00021	551.5	30884	56	39	1.24	186	0.70555	0.67632	0.64135	0.66504	0.62384	0.56777		0.02923	0.0642	0.04051	0.08171	0.13778
cd00022	475.892	30933	65	69	1.3	96	0.33547	0.39716	0.38655	0.40283	0.31314	0.3893		-0.06169	-0.05108	-0.06736	0.02233	-0.05383
cd00446	205.358	31009	151	136	1.13	174	0.92602	0.9082	0.94926	0.95044	0.93835	0.94049		0.01782	-0.02324	-0.02442	-0.01233	-0.01447
cd07914	218.606	31042	142	191	1.56	192	0.97812	0.97218	0.97125	0.9787	0.94521	0.96775		0.00594	0.00687	-0.00058	0.03291	0.01037
cd00181	510.295	31128	61	128	0.73	507	0.71041	0.76827	0.72902	0.77664	0.69456	0.6961		-0.05786	-0.01861	-0.06623	0.01585	0.01431
cd03524	475.227	31365	66	75	0.62	0	0.001	0.19469	0.04418	0.02505	0.1122	0.01583		-0.19369	-0.04318	-0.02405	-0.1112	-0.01483
cd00945	266.271	31420	118	200	0.89	205	0.62707	0.66212	0.58218	0.64448	0.58218	0.61896		-0.03505	0.04489	-0.01741	0.04489	0.00811
cd08774	314.32	31432	100	225	1.29	229	0.88646	0.8652	0.91546	0.90348	0.87822	0.87375		0.02126	-0.029	-0.01702	0.00824	0.01271
cd00567	449.371	31456	70	370	0.87	368	0.71212	0.75887	0.77051	0.72513	0.70568	0.7202		-0.04675	-0.05839	-0.01301	0.00644	-0.00808
cd07323	507.581	31470	62	75	1.28	88	0.88047	0.91076	0.87449	0.40429	0.84971	0.84524		-0.03029	0.00598	0.47618	0.03076	0.03523
cd00598	543.621	31530	58	325	0.75	244	0.48089	0.54634	0.56826	0.48117	0.42376	0.4914		-0.06545	-0.08737	-0.00028	0.05713	-0.01051
cd12144	552.69	32056	58	114	1.32	256	0.67799	0.83881	0.84862	0.81064	0.83928	0.8028		-0.16082	-0.17063	-0.13265	-0.16129	-0.12481
cd00413	379.477	32635	86	212	0.8	182	0.57073	0.65963	0.586	0.48092	0.47704	0.46492		-0.0889	-0.01527	0.08981	0.09369	0.10581
cd00087	563.983	32711	58	215	1.44	213	0.85959	0.8812	0.9289	0.88902	0.8349	0.87495		-0.02161	-0.06931	-0.02943	0.02469	-0.01536
cd06664	161.903	33514	207	122	1.05	116	0.79818	0.79721	0.8373	0.82662	0.82802	0.82373		0.00097	-0.03912	-0.02844	-0.02984	-0.02555
cd00322	396.184	34468	87	223	0.7	213	0.59115	0.63767	0.60261	0.58087	0.44712	0.54753		-0.04652	-0.01146	0.01028	0.14403	0.04362
cd00518	173.236	34474	199	140	0.85	143	0.85223	0.79817	0.84582	0.8552	0.76834	0.83959		0.05406	0.00641	-0.00297	0.08389	0.01264
cd06534	513.397	34911	68	427	1.02	440	0.79585	0.82374	0.82297	0.80393	0.78593	0.78536		-0.02789	-0.02712	-0.00808	0.00992	0.01049
cd00367	297.538	35407	119	77	1.1	83	0.94092	0.92929	0.89048	0.93436	0.93446	0.93169		0.01163	0.05044	0.00656	0.00646	0.00923
cd00111	708.44	35422	50	44	1.42	81	0.36951	0.42634	0.4161	0.31322	0.39245	0.31817		-0.05683	-0.04659	0.05629	-0.02294	0.05134
cd00090	198.078	35456	179	77	0.72	78	0.68565	0.51143	0.66314	0.62951	0.60131	0.67853		0.17422	0.02251	0.05614	0.08434	0.00712
cd13394	660.37	35660	54	618	0.94	549	0.62545	0.70826	0.70629	0.65038	0.61154	0.64293		-0.08281	-0.08084	-0.02493	0.01391	-0.01748
cd00213	264.23	35671	135	88	1.37	91	0.91998	0.92004	0.913	0.91907	0.82522	0.9153		-6e-05	0.00698	0.00091	0.09476	0.00468
cd14660	369.825	35873	97	105	1.22	185	0.89732	0.94139	0.93602	0.90361	0.86587	0.85254		-0.04407	-0.0387	-0.00629	0.03145	0.04478
cd00299	266.874	36028	135	100	0.52	179	0.56754	0.38687	0.48078	0.52979	0.415	0.53907		0.18067	0.08676	0.03775	0.15254	0.02847
cd07812	184.684	36198	196	141	0.47	139	0.48308	0.34633	0.34782	0.40315	0.44742	0.4115		0.13675	0.13526	0.07993	0.03566	0.07158
cd00531	228.344	37220	163	127	0.58	115	0.37833	0.34028	0.28805	0.36785	0.37263	0.33445		0.03805	0.09028	0.01048	0.0057	0.04388
cd07307	603.79	37435	62	194	0.6	201	0.48894	0.29727	0.46089	0.14794	0.36804	0.37273		0.19167	0.02805	0.341	0.1209	0.11621
cd14745	737.333	37604	51	329	1.31	510	0.83615	0.88856	0.86591	0.85771	0.81145	0.83437		-0.05241	-0.02976	-0.02156	0.0247	0.00178
cd09281	196.399	37905	193	123	1.21	119	0.81152	0.82175	0.87494	0.85238	0.85301	0.84745		-0.01023	-0.06342	-0.04086	-0.04149	-0.03593
cd00641	345.518	38007	110	193	1.42	191	0.89037	0.8865	0.90695	0.87567	0.85433	0.87497		0.00387	-0.01658	0.0147	0.03604	0.0154
cd02440	370.214	38132	103	142	0.51	100	0.47839	0.21674	0.30458	0.32672	0.30908	0.29902		0.26165	0.17381	0.15167	0.16931	0.17937
cd00085	312.869	38170	122	58	0.81	57	0.60908	0.42581	0.53982	0.22571	0.55637	0.51193		0.18327	0.06926	0.38337	0.05271	0.09715
cd00538	667.534	38717	58	127	0.7	90	0.42942	0.51439	0.50758	0.19021	0.42548	0.45416		-0.08497	-0.07816	0.23921	0.00394	-0.02474
cd00985	215.425	38992	181	178	0.88	168	0.68547	0.60163	0.62503	0.62905	0.5853	0.65145		0.08384	0.06044	0.05642	0.10017	0.03402
cd00172	424.793	39081	92	364	0.96	359	0.83971	0.88243	0.8649	0.8506	0.78667	0.82462		-0.04272	-0.02519	-0.01089	0.05304	0.01509
cd01066	379.495	39088	103	208	0.7	248	0.59846	0.57206	0.58451	0.58103	0.57514	0.59834		0.0264	0.01395	0.01743	0.02332	0.00012
cd10316	632.903	39240	62	92	1.18	464	0.66353	0.78804	0.73291	0.72263	0.63575	0.70911		-0.12451	-0.06938	-0.0591	0.02778	-0.04558
cd00421	270.374	39745	147	152	1.01	157	0.73421	0.74787	0.76215	0.71047	0.67476	0.71487		-0.01366	-0.02794	0.02374	0.05945	0.01934
cd11660	419.916	39892	95	50	1.41	52	0.8564	0.67132	0.82166	0.58902	0.85141	0.77378		0.18508	0.03474	0.26738	0.00499	0.08262
cd14785	391.549	39938	102	371	1.09	361	0.79443	0.81675	0.82678	0.82767	0.7953	0.82299		-0.02232	-0.03235	-0.03324	-0.00087	-0.02856
cd06911	292.681	40390	138	86	1.03	205	0.84185	0.77383	0.82577	0.71658	0.74201	0.74795		0.06802	0.01608	0.12527	0.09984	0.0939
cd01635	430.234	40442	94	313	0.47	251	0.29039	0.33613	0.33539	0.3093	0.27036	0.28639		-0.04574	-0.045	-0.01891	0.02003	0.004
cd01659	302.284	40506	134	69	0.48	0	0.001	0.08595	0.07935	0.03073	0.11995	0.18983		-0.08495	-0.07835	-0.02973	-0.11895	-0.18883
cd12934	581.014	40671	70	37	1.31	52	0.94516	0.91178	0.83229	0.42013	0.92326	0.7903		0.03338	0.11287	0.52503	0.0219	0.15486
cd06222	484.917	40733	84	121	0.87	132	0.67027	0.71441	0.50681	0.64979	0.65584	0.6169		-0.04414	0.16346	0.02048	0.01443	0.05337
cd00015	681.183	40871	60	185	1.07	549	0.25741	0.2715	0.27181	0.27533	0.25969	0.26931		-0.01409	-0.0144	-0.01792	-0.00228	-0.0119
cd00056	290.028	40894	141	154	0.86	172	0.67681	0.70543	0.69554	0.70427	0.6509	0.69438		-0.02862	-0.01873	-0.02746	0.02591	-0.01757
cd15481	595.855	41114	69	195	0.96	423	0.75975	0.80796	0.83925	0.7624	0.76195	0.74106		-0.04821	-0.0795	-0.00265	-0.0022	0.01869
cd02883	207.35	41470	200	123	0.64	110	0.58362	0.35861	0.47371	0.5418	0.39809	0.49691		0.22501	0.10991	0.04182	0.18553	0.08671
cd00211	377.491	41524	110	136	0.89	139	0.83525	0.78537	0.81052	0.77925	0.64204	0.75956		0.04988	0.02473	0.056	0.19321	0.07569
cd00382	254.311	41707	164	159	1	173	0.75969	0.74348	0.78532	0.77543	0.73436	0.72278		0.01621	-0.02563	-0.01574	0.02533	0.03691
cd03467	273.353	41823	153	98	0.78	97	0.58438	0.50522	0.61047	0.55562	0.5202	0.53946		0.07916	-0.02609	0.02876	0.06418	0.04492
cd00140	378.741	42419	112	365	0.98	361	0.89632	0.8928	0.88525	0.9205	0.85116	0.88615		0.00352	0.01107	-0.02418	0.04516	0.01017
cd06561	243.12	42546	175	198	0.76	199	0.64472	0.65044	0.68919	0.6655	0.61764	0.63768		-0.00572	-0.04447	-0.02078	0.02708	0.00704
cd00138	547.923	42738	78	119	0.64	119	0.26457	0.30256	0.24186	0.10394	0.1643	0.18609		-0.03799	0.02271	0.16063	0.10027	0.07848
cd00431	213.873	43630	204	162	0.81	156	0.80888	0.73023	0.72238	0.76503	0.7804	0.752		0.07865	0.0865	0.04385	0.02848	0.05688
cd00321	420.476	44150	105	159	1.19	171	0.85187	0.86199	0.86414	0.8769	0.84099	0.86719		-0.01012	-0.01227	-0.02503	0.01088	-0.01532
cd14251	654.87	45186	69	370	1.21	373	0.77468	0.82802	0.83298	0.80433	0.79225	0.78848		-0.05334	-0.0583	-0.02965	-0.01757	-0.0138
cd12935	645.586	45191	70	36	1.34	174	0.93444	0.93109	0.92969	0.73241	0.89079	0.84133		0.00335	0.00475	0.20203	0.04365	0.09311
cd06661	202.281	45311	224	99	0.76	114	0.72986	0.44756	0.58892	0.55301	0.44126	0.63045		0.2823	0.14094	0.17685	0.2886	0.09941
cd00029	912.74	45637	50	50	1.18	58	0.666	0.31969	0.40693	0.23786	0.26218	0.25493		0.34631	0.25907	0.42814	0.40382	0.41107
cd01425	266.953	45649	171	211	1.2	183	0.87114	0.92225	0.93442	0.93236	0.91833	0.93453		-0.05111	-0.06328	-0.06122	-0.04719	-0.06339
cd00212	513.056	45662	89	78	1.22	313	0.09735	0.44521	0.82505	0.32055	0.81609	0.4082		-0.34786	-0.7277	-0.2232	-0.71874	-0.31085
cd00386	273.382	46475	170	186	0.98	189	0.7953	0.73301	0.81847	0.7632	0.81685	0.78913		0.06229	-0.02317	0.0321	-0.02155	0.00617
cd01291	483.551	47388	98	326	0.56	205	0.24126	0.36398	0.32335	0.31526	0.33675	0.32423		-0.12272	-0.08209	-0.074	-0.09549	-0.08297
cd00379	213.415	47805	224	155	0.82	158	0.72362	0.73082	0.7295	0.76175	0.74522	0.7606		-0.0072	-0.00588	-0.03813	-0.0216	-0.03698
cd12152	146.54	48065	328	123	0.84	128	0.8493	0.77275	0.8126	0.83627	0.8088	0.82147		0.07655	0.0367	0.01303	0.0405	0.02783
cd00569	192.107	48411	252	42	1.16	177	0.98493	0.96393	0.95231	0.94974	0.93525	0.95664		0.021	0.03262	0.03519	0.04968	0.02829
cd08044	713.5	48518	68	133	1.05	463	0.85887	0.87347	0.85417	0.85775	0.88409	0.86339		-0.0146	0.0047	0.00112	-0.02522	-0.00452
cd11655	696.786	48775	70	57	1.16	136	0.21777	0.39668	0.32695	0.28553	0.44029	0.36937		-0.17891	-0.10918	-0.06776	-0.22252	-0.1516
cd00052	844.172	48962	58	67	1.23	95	0.35971	0.37333	0.34147	0.26409	0.33644	0.27515		-0.01362	0.01824	0.09562	0.02327	0.08456
cd00014	920.37	49700	54	107	0.9	104	0.388	0.31787	0.29	0.25111	0.31603	0.31449		0.07013	0.098	0.13689	0.07197	0.07351
cd09487	489.194	50387	103	56	0.88	60	0.71764	0.5694	0.7104	0.31318	0.64979	0.55852		0.14824	0.00724	0.40446	0.06785	0.15912
cd00296	414.361	50552	122	219	0.98	223	0.63934	0.62864	0.68456	0.6258	0.62073	0.60328		0.0107	-0.04522	0.01354	0.01861	0.03606
cd09634	356.183	50578	142	318	0.94	299	0.81064	0.82016	0.86098	0.82349	0.79382	0.80499		-0.00952	-0.05034	-0.01285	0.01682	0.00565
cd03493	154.792	50617	327	98	0.55	103	0.66416	0.3933	0.54587	0.49898	0.67715	0.59457		0.27086	0.11829	0.16518	-0.01299	0.06959
cd00882	344.293	51644	150	160	0.66	151	0.60381	0.48895	0.55715	0.46639	0.49197	0.43183		0.11486	0.04666	0.13742	0.11184	0.17198
cd11377	748.2	52374	70	138	0.91	467	0.78887	0.82158	0.81728	0.80316	0.82854	0.75203		-0.03271	-0.02841	-0.01429	-0.03967	0.03684
cd13777	431.09	52593	122	128	0.98	298	0.72502	0.66714	0.73667	0.73961	0.60002	0.70577		0.05788	-0.01165	-0.01459	0.125	0.01925
cd00838	352.44	52866	150	199	0.44	143	0.3883	0.24352	0.36397	0.29724	0.31161	0.32324		0.14478	0.02433	0.09106	0.07669	0.06506
cd00186	848.635	53464	63	417	1.07	521	0.77311	0.8339	0.7988	0.7926	0.80708	0.78126		-0.06079	-0.02569	-0.01949	-0.03397	-0.00815
cd00012	430.08	53760	125	303	0.44	115	0.15256	0.17134	0.22647	0.16236	0.13039	0.16359		-0.01878	-0.07391	-0.0098	0.02217	-0.01103
cd07304	375.771	54111	144	344	1.39	340	0.91851	0.91665	0.94358	0.93358	0.93895	0.92217		0.00186	-0.02507	-0.01507	-0.02044	-0.00366
cd07153	147.014	54395	370	116	0.95	125	0.87426	0.82485	0.87634	0.87183	0.80643	0.87171		0.04941	-0.00208	0.00243	0.06783	0.00255
cd06587	170.075	54424	320	113	0.62	112	0.63128	0.46244	0.55035	0.51261	0.52355	0.59237		0.16884	0.08093	0.11867	0.10773	0.03891
cd00397	343.663	56017	163	166	0.63	177	0.57446	0.43889	0.51048	0.56167	0.4732	0.44335		0.13557	0.06398	0.01279	0.10126	0.13111
cd00083	385.74	56318	146	60	0.91	63	0.78883	0.65069	0.80608	0.4052	0.55721	0.62996		0.13814	-0.01725	0.38363	0.23162	0.15887
cd13778	455.21	56446	124	155	0.84	319	0.64725	0.6195	0.63429	0.65017	0.57847	0.65421		0.02775	0.01296	-0.00292	0.06878	-0.00696
cd00187	982.224	56969	58	444	1.47	431	0.87406	0.90806	0.91837	0.55488	0.88446	0.89256		-0.034	-0.04431	0.31918	-0.0104	-0.0185
cd00200	633.549	57653	91	289	0.87	293	0.39905	0.33075	0.24676	0.33282	0.10213	0.37363		0.0683	0.15229	0.06623	0.29692	0.02542
cd07557	197.642	57909	293	91	1.01	122	0.88717	0.81254	0.85102	0.82986	0.84225	0.85544		0.07463	0.03615	0.05731	0.04492	0.03173
cd02439	364.342	58659	161	315	1.1	277	0.62762	0.78352	0.85516	0.84328	0.82983	0.8195		-0.1559	-0.22754	-0.21566	-0.20221	-0.19188
cd00170	535.555	58911	110	157	0.71	175	0.61934	0.5112	0.54837	0.50593	0.54035	0.55456		0.10814	0.07097	0.11341	0.07899	0.06478
cd03587	388.083	60541	156	41	1.23	50	0.90253	0.84751	0.91973	0.94237	0.93412	0.89726		0.05502	-0.0172	-0.03984	-0.03159	0.00527
cd00161	577.2	60606	105	123	0.79	117	0.40814	0.34333	0.42569	0.3587	0.20213	0.40159		0.06481	-0.01755	0.04944	0.20601	0.00655
cd00473	118.686	60767	512	91	1.04	95	0.96795	0.92914	0.91653	0.9566	0.87411	0.94882		0.03881	0.05142	0.01135	0.09384	0.01913
cd00403	286.624	61051	213	206	0.93	202	0.72882	0.74543	0.75073	0.77107	0.68668	0.73005		-0.01661	-0.02191	-0.04225	0.04214	-0.00123
cd12151	297.966	61679	207	282	0.96	269	0.83868	0.80553	0.86154	0.84544	0.83595	0.80988		0.03315	-0.02286	-0.00676	0.00273	0.0288
cd11308	822.733	61705	75	76	1.38	377	0.59213	0.61758	0.42859	0.55666	0.48874	0.556		-0.02545	0.16354	0.03547	0.10339	0.03613
cd06974	349.249	61817	177	163	0.9	145	0.45442	0.52282	0.52062	0.49363	0.33086	0.48589		-0.0684	-0.0662	-0.03921	0.12356	-0.03147
cd01391	479.295	61829	129	279	0.5	244	0.5006	0.19185	0.39038	0.16098	0.33221	0.41317		0.30875	0.11022	0.33962	0.16839	0.08743
cd00020	797.833	62231	78	120	0.72	317	0.09389	0.08398	0.09259	0.07816	0.05464	0.0887		0.00991	0.0013	0.01573	0.03925	0.00519
cd07765	548.298	62506	114	40	1.27	84	0.71537	0.69397	0.60413	0.3605	0.47435	0.34586		0.0214	0.11124	0.35487	0.24102	0.36951
cd06257	407.604	62771	154	55	1.24	69	0.90364	0.80201	0.84077	0.76469	0.84493	0.84528		0.10163	0.06287	0.13895	0.05871	0.05836
cd11296	631.21	63121	100	338	0.53	235	0.43488	0.32923	0.46526	0.28307	0.40016	0.31551		0.10565	-0.03038	0.15181	0.03472	0.11937
cd00400	564.212	63756	113	385	0.84	411	0.79066	0.75563	0.8213	0.80007	0.81637	0.78152		0.03503	-0.03064	-0.00941	-0.02571	0.00914
cd00241	614.019	63858	104	159	0.42	113	0.16734	0.03311	0.08301	0.02812	0.13641	0.10966		0.13423	0.08433	0.13922	0.03093	0.05768
cd07995	241.026	64113	266	208	0.88	206	0.78815	0.71891	0.75687	0.73265	0.67824	0.73476		0.06924	0.03128	0.0555	0.10991	0.05339
cd00326	363.299	64304	177	227	1.07	215	0.74014	0.72603	0.74307	0.76929	0.6526	0.7554		0.01411	-0.00293	-0.02915	0.08754	-0.01526
cd10146	290.326	65033	224	69	0.98	230	0.73097	0.69114	0.64771	0.67254	0.62458	0.68944		0.03983	0.08326	0.05843	0.10639	0.04153
cd06445	172.34	65317	379	79	1.2	81	0.89611	0.84091	0.8761	0.87499	0.7552	0.86351		0.0552	0.02001	0.02112	0.14091	0.0326
cd07025	324.564	66211	204	281	0.94	281	0.81321	0.78611	0.8131	0.79695	0.82015	0.78477		0.0271	0.00011	0.01626	-0.00694	0.02844
cd00190	374.011	66574	178	232	1.07	215	0.80773	0.76231	0.8207	0.81061	0.67861	0.7648		0.04542	-0.01297	-0.00288	0.12912	0.04293
cd02065	534.04	66755	125	125	0.83	109	0.42184	0.50344	0.56768	0.45967	0.50582	0.56739		-0.0816	-0.14584	-0.03783	-0.08398	-0.14555
cd00207	342.393	67109	196	84	0.89	72	0.66991	0.66422	0.36633	0.43617	0.54432	0.61503		0.00569	0.30358	0.23374	0.12559	0.05488
cd00516	366.989	68260	186	262	0.85	249	0.56828	0.6619	0.59745	0.60206	0.63713	0.57229		-0.09362	-0.02917	-0.03378	-0.06885	-0.00401
cd00371	656.217	69559	106	63	1.05	70	0.50412	0.52267	0.48128	0.5497	0.32682	0.45297		-0.01855	0.02284	-0.04558	0.1773	0.05115
cd00594	540.86	69771	129	270	0.82	262	0.70516	0.64849	0.73535	0.6841	0.65152	0.70192		0.05667	-0.03019	0.02106	0.05364	0.00324
cd00143	507.239	69999	138	257	0.83	230	0.68122	0.61174	0.67526	0.71293	0.5946	0.63969		0.06948	0.00596	-0.03171	0.08662	0.04153
cd00081	898.449	70079	78	311	0.55	149	0.30703	0.38366	0.32409	0.06429	0.24663	0.11976		-0.07663	-0.01706	0.24274	0.0604	0.18727
cd00185	635.912	72494	114	85	0.91	92	0.5765	0.45723	0.46536	0.45097	0.33635	0.5156		0.11927	0.11114	0.12553	0.24015	0.0609
cd00160	1097.66	73543	67	180	0.88	316	0.69567	0.62456	0.74046	0.67425	0.55267	0.62275		0.07111	-0.04479	0.02142	0.143	0.07292
cd00088	836.011	73569	88	97	0.8	233	0.00285	0.29392	0.27663	0.29064	0.5233	0.3387		-0.29107	-0.27378	-0.28779	-0.52045	-0.33585
cd00165	282.007	75296	267	74	0.73	57	0.72098	0.55872	0.7278	0.24971	0.68476	0.28052		0.16226	-0.00682	0.47127	0.03622	0.44046
cd06260	206.097	76256	370	155	0.67	174	0.70815	0.57897	0.65842	0.59843	0.55065	0.62871		0.12918	0.04973	0.10972	0.1575	0.07944
cd02409	284.825	76333	268	67	0.69	125	0.40785	0.3949	0.56274	0.25827	0.41285	0.43002		0.01295	-0.15489	0.14958	-0.005	-0.02217
cd00568	574.053	76349	133	168	0.88	506	0.73917	0.65594	0.5925	0.63073	0.72763	0.65133		0.08323	0.14667	0.10844	0.01154	0.08784
cd00504	1048.9	76570	73	156	1.34	175	0.76787	0.85919	0.68793	0.84962	0.76413	0.89125		-0.09132	0.07994	-0.08175	0.00374	-0.12338
cd00316	500.708	77109	154	403	0.86	402	0.68072	0.70371	0.39659	0.69399	0.37809	0.68218		-0.02299	0.28413	-0.01327	0.30263	-0.00146
cd05188	389.805	77961	200	275	0.75	300	0.67903	0.60432	0.66631	0.66476	0.67949	0.6295		0.07471	0.01272	0.01427	-0.00046	0.04953
cd06920	742.571	77970	105	117	0.8	193	0.174	0.15982	0.15953	0.15108	0.11111	0.13816		0.01418	0.01447	0.02292	0.06289	0.03584
cd06571	398.213	78448	197	90	1.1	100	0.92988	0.90131	0.9269	0.87588	0.78449	0.92658		0.02857	0.00298	0.054	0.14539	0.0033
cd00158	255.282	79648	312	89	0.83	94	0.73375	0.57578	0.64591	0.62864	0.61739	0.65934		0.15797	0.08784	0.10511	0.11636	0.07441
cd00164	735.477	80167	109	65	0.87	73	0.11775	0.25008	0.22183	0.10879	0.16704	0.11967		-0.13233	-0.10408	0.00896	-0.04929	-0.00192
cd06261	317.798	80403	253	191	0.51	218	0.60265	0.49029	0.5614	0.46417	0.44812	0.57271		0.11236	0.04125	0.13848	0.15453	0.02994
cd11740	163.108	82696	507	159	1.47	159	0.96667	0.95336	0.9548	0.96342	0.9511	0.94449		0.01331	0.01187	0.00325	0.01557	0.02218
cd00741	479.497	82953	173	152	0.67	161	0.36641	0.40988	0.46121	0.40123	0.47714	0.39441		-0.04347	-0.0948	-0.03482	-0.11073	-0.028
cd00229	442.266	83146	188	188	0.45	160	0.4441	0.18509	0.32037	0.19676	0.34253	0.32731		0.25901	0.12373	0.24734	0.10157	0.11679
cd00109	886.489	83330	94	54	1.29	57	0.30792	0.2777	0.31504	0.27008	0.29292	0.26297		0.03022	-0.00712	0.03784	0.015	0.04495
cd00677	475.056	84085	177	46	1.07	74	0.35993	0.48112	0.41653	0.4615	0.52842	0.47512		-0.12119	-0.0566	-0.10157	-0.16849	-0.11519
cd05992	547.312	84286	154	81	0.79	76	0.68257	0.38767	0.21526	0.26969	0.46708	0.28009		0.2949	0.46731	0.41288	0.21549	0.40248
cd00338	470.167	84630	180	137	0.79	211	0.77321	0.68234	0.72362	0.74163	0.66603	0.71609		0.09087	0.04959	0.03158	0.10718	0.05712
cd00067	714.563	85033	119	36	1.34	50	0.89579	0.81168	0.85848	0.77002	0.64636	0.83012		0.08411	0.03731	0.12577	0.24943	0.06567
cd06167	322.265	86367	268	151	0.57	137	0.59443	0.4009	0.42761	0.34211	0.40044	0.46416		0.19353	0.16682	0.25232	0.19399	0.13027
cd04519	1143.03	86870	76	257	0.66	269	0.46022	0.36387	0.49075	0.28837	0.41184	0.30874		0.09635	-0.03053	0.17185	0.04838	0.15148
cd06572	449.423	87188	194	390	1.35	417	0.93188	0.93385	0.93395	0.93362	0.93153	0.93393		-0.00197	-0.00207	-0.00174	0.00035	-0.00205
cd00084	454.668	87751	193	66	0.96	87	0.6523	0.49657	0.5367	0.36847	0.61667	0.4493		0.15573	0.1156	0.28383	0.03563	0.203
cd00009	655.694	87863	134	150	0.62	139	0.33619	0.2428	0.29931	0.19782	0.23971	0.28889		0.09339	0.03688	0.13837	0.09648	0.0473
cd14798	871.782	88050	101	124	0.92	483	0.69865	0.69683	0.70318	0.61612	0.71326	0.74193		0.00182	-0.00453	0.08253	-0.01461	-0.04328
cd15802	1443.49	88053	61	74	1.43	490	0.81825	0.86214	0.8435	0.84152	0.83722	0.84931		-0.04389	-0.02525	-0.02327	-0.01897	-0.03106
cd00048	571.574	88594	155	68	0.91	71	0.46566	0.32569	0.32515	0.24816	0.33606	0.30607		0.13997	0.14051	0.2175	0.1296	0.15959
cd00253	1173.42	89180	76	185	0.8	479	0.4963	0.48002	0.54505	0.49235	0.38982	0.39513		0.01628	-0.04875	0.00395	0.10648	0.10117
cd02153	554.82	89326	161	98	1.12	103	0.86967	0.87387	0.88552	0.47542	0.74662	0.4678		-0.0042	-0.01585	0.39425	0.12305	0.40187
cd00267	480.86	89440	186	208	0.74	206	0.53281	0.45752	0.47072	0.47857	0.44659	0.4769		0.07529	0.06209	0.05424	0.08622	0.05591
cd09212	648.326	89469	138	96	0.71	82	0.56954	0.37187	0.56125	0.21496	0.47596	0.46702		0.19767	0.00829	0.35458	0.09358	0.10252
cd00495	200.636	89885	448	90	1.03	184	0.90634	0.87064	0.8571	0.89483	0.84345	0.88383		0.0357	0.04924	0.01151	0.06289	0.02251
cd07177	251.447	90018	358	104	0.59	118	0.67735	0.57583	0.6682	0.5215	0.48578	0.65042		0.10152	0.00915	0.15585	0.19157	0.02693
cd01427	260.443	91676	352	201	0.54	146	0.54894	0.5601	0.45931	0.42715	0.55808	0.4381		-0.01116	0.08963	0.12179	-0.00914	0.11084
cd00047	907.069	92521	102	231	1.23	269	0.61698	0.59886	0.58898	0.67136	0.46606	0.60042		0.01812	0.028	-0.05438	0.15092	0.01656
cd11572	396.008	94250	238	99	1.09	388	0.90133	0.86309	0.88509	0.88748	0.83612	0.86009		0.03824	0.01624	0.01385	0.06521	0.04124
cd09233	1730.88	96929	56	356	1.04	713	0.72454	0.73019	0.82338	0.79536	0.68646	0.67809		-0.00565	-0.09884	-0.07082	0.03808	0.04645
cd06224	1098.91	98902	90	122	0.75	360	0.4823	0.50094	0.29558	0.58762	0.45191	0.39739		-0.01864	0.18672	-0.10532	0.03039	0.08491
cd00433	504.699	98921	196	469	1.05	433	0.77612	0.77114	0.77802	0.77952	0.74344	0.76503		0.00498	-0.0019	-0.0034	0.03268	0.01109
cd00201	740.133	99918	135	31	1.29	34	0.44998	0.38231	0.37734	0.23934	0.30613	0.1965		0.06767	0.07264	0.21064	0.14385	0.25348
cd00060	712.789	101216	142	102	0.75	95	0.53268	0.33265	0.40571	0.14971	0.39467	0.31901		0.20003	0.12697	0.38297	0.13801	0.21367
cd00525	506.77	101354	200	182	0.72	189	0.43923	0.33241	0.32924	0.24469	0.3356	0.32315		0.10682	0.10999	0.19454	0.10363	0.11608
cd00079	784.008	102705	131	131	0.83	343	0.69246	0.6219	0.61964	0.55802	0.54946	0.40658		0.07056	0.07282	0.13444	0.143	0.28588
cd06583	357.452	103661	290	125	0.87	139	0.75686	0.59996	0.66595	0.55529	0.29502	0.65048		0.1569	0.09091	0.20157	0.46184	0.10638
cd05466	299.712	105199	351	197	0.69	289	0.86903	0.754	0.79625	0.85507	0.83677	0.80862		0.11503	0.07278	0.01396	0.03226	0.06041
cd12962	1525.84	105283	69	95	1.37	554	0.20326	0.29595	0.264	0.30571	0.24024	0.21792		-0.09269	-0.06074	-0.10245	-0.03698	-0.01466
cd00167	625.602	106978	171	45	0.94	54	0.33757	0.12132	0.23741	0.11035	0.17756	0.19317		0.21625	0.10016	0.22722	0.16001	0.1444
cd05819	688.013	110082	160	271	0.84	219	0.27675	0.27451	0.21609	0.27975	0.11492	0.39882		0.00224	0.06066	-0.003	0.16183	-0.12207
cd00347	430.445	110194	256	217	0.41	288	0.30394	0.25041	0.30226	0.282	0.25636	0.28065		0.05353	0.00168	0.02194	0.04758	0.02329
cd00077	450.613	111752	248	146	0.52	149	0.3978	0.31521	0.16524	0.11554	0.34239	0.24056		0.08259	0.23256	0.28226	0.05541	0.15724
cd06259	249.102	111847	449	151	0.75	146	0.70002	0.64045	0.69812	0.66337	0.65916	0.7243		0.05957	0.0019	0.03665	0.04086	-0.02428
cd00093	202.231	112845	558	58	0.72	70	0.86551	0.59261	0.67478	0.72968	0.7718	0.76056		0.2729	0.19073	0.13583	0.09371	0.10495
cd13433	1560.33	113904	73	54	1.52	838	0.90061	0.88572	0.9046	0.88699	0.89412	0.88168		0.01489	-0.00399	0.01362	0.00649	0.01893
cd00761	394.431	114385	290	190	0.51	185	0.46558	0.30206	0.34805	0.41932	0.4592	0.42982		0.16352	0.11753	0.04626	0.00638	0.03576
cd04100	562.567	118139	210	87	1.04	407	0.86631	0.85951	0.84901	0.88211	0.75732	0.82341		0.0068	0.0173	-0.0158	0.10899	0.0429
cd07377	284.978	118551	416	66	1.03	212	0.97017	0.90322	0.96421	0.96489	0.86044	0.94643		0.06695	0.00596	0.00528	0.10973	0.02374
cd00156	388.727	119728	308	113	0.85	125	0.8351	0.59677	0.43288	0.57374	0.60507	0.75222		0.23833	0.40222	0.26136	0.23003	0.08288
cd00191	1411.33	121374	86	66	1.15	73	0.21672	0.21423	0.20844	0.14649	0.12095	0.11541		0.00249	0.00828	0.07023	0.09577	0.10131
cd06093	587.464	121605	207	106	0.71	111	0.71319	0.35539	0.37315	0.14768	0.46327	0.37015		0.3578	0.34004	0.56551	0.24992	0.34304
cd00636	332.198	122249	368	148	0.5	230	0.47475	0.39705	0.3698	0.38084	0.44858	0.37356		0.0777	0.10495	0.09391	0.02617	0.10119
cd06225	597.078	122401	205	48	0.76	206	0.80708	0.62894	0.71804	0.68245	0.69035	0.64877		0.17814	0.08904	0.12463	0.11673	0.15831
cd00027	861.048	124852	145	72	0.66	77	0.3131	0.04256	0.07946	0.03631	0.16398	0.07683		0.27054	0.23364	0.27679	0.14912	0.23627
cd00383	241.794	126700	524	94	1.01	216	0.89732	0.84795	0.88586	0.81324	0.85271	0.88133		0.04937	0.01146	0.08408	0.04461	0.01599
cd00640	398.342	127071	319	289	0.81	292	0.75714	0.68999	0.76336	0.68693	0.67959	0.72508		0.06715	-0.00622	0.07021	0.07755	0.03206
cd00593	644.52	127615	198	133	0.94	199	0.57639	0.54719	0.53095	0.5687	0.54381	0.56997		0.0292	0.04544	0.00769	0.03258	0.00642
cd00024	1052.53	128409	122	55	0.91	93	0.48028	0.24647	0.29182	0.23276	0.30137	0.24513		0.23381	0.18846	0.24752	0.17891	0.23515
cd14947	650.338	128767	198	113	1.05	116	0.74484	0.70924	0.73348	0.68966	0.71039	0.71105		0.0356	0.01136	0.05518	0.03445	0.03379
cd13944	405.431	131765	325	275	1.2	277	0.9437	0.92242	0.89554	0.92357	0.88039	0.91653		0.02128	0.04816	0.02013	0.06331	0.02717
cd00043	409.523	134733	329	89	0.69	156	0.32017	0.35274	0.36341	0.36431	0.30454	0.36484		-0.03257	-0.04324	-0.04414	0.01563	-0.04467
cd00385	417.966	135839	325	243	0.56	244	0.46717	0.33541	0.32479	0.2747	0.39752	0.34419		0.13176	0.14238	0.19247	0.06965	0.12298
cd06578	327.454	136221	416	240	0.67	229	0.77229	0.62628	0.72833	0.70256	0.70373	0.7175		0.14601	0.04396	0.06973	0.06856	0.05479
cd00653	1227.25	138679	113	1088	1.09	875	0.65266	0.70791	0.68115	0.67814	0.71548	0.6609		-0.05525	-0.02849	-0.02548	-0.06282	-0.00824
cd10315	1286.16	138905	108	100	0.96	676	0.28442	0.30524	0.32139	0.28926	0.17076	0.29515		-0.02082	-0.03697	-0.00484	0.11366	-0.01073
cd11684	1889.03	139788	74	392	0.93	406	0.72591	0.75268	0.81418	0.76457	0.79349	0.65793		-0.02677	-0.08827	-0.03866	-0.06758	0.06798
cd00551	710.299	139929	197	363	0.56	333	0.39842	0.37356	0.44465	0.36278	0.34381	0.36188		0.02486	-0.04623	0.03564	0.05461	0.03654
cd10147	431.874	140791	326	145	0.63	383	0.75429	0.60794	0.65411	0.66841	0.64937	0.6236		0.14635	0.10018	0.08588	0.10492	0.13069
cd07040	332.627	141699	426	205	0.6	178	0.57102	0.45178	0.47202	0.44936	0.41315	0.36321		0.11924	0.099	0.12166	0.15787	0.20781
cd00198	854.849	141905	166	161	0.54	168	0.42965	0.09753	0.09041	0.07419	0.15292	0.24694		0.33212	0.33924	0.35546	0.27673	0.18271
cd00130	771.413	141940	184	103	0.42	211	0.19209	0.07916	0.09569	0.10019	0.10384	0.08903		0.11293	0.0964	0.0919	0.08825	0.10306
cd00159	799.646	144736	181	169	0.79	186	0.76702	0.63028	0.68503	0.35879	0.55327	0.57541		0.13674	0.08199	0.40823	0.21375	0.19161
cd02205	340.76	147549	433	113	0.6	116	0.53186	0.21728	0.31358	0.2875	0.24739	0.40964		0.31458	0.21828	0.24436	0.28447	0.12222
cd10719	394.607	147583	374	65	1.25	329	0.8768	0.86051	0.8934	0.89393	0.92405	0.88129		0.01629	-0.0166	-0.01713	-0.04725	-0.00449
cd06071	2133.4	149338	70	277	1.37	335	0.75136	0.79121	0.85829	0.68824	0.82913	0.8065		-0.03985	-0.10693	0.06312	-0.07777	-0.05514
cd04332	307.653	152288	495	136	0.75	143	0.77969	0.76053	0.75953	0.68441	0.7712	0.74538		0.01916	0.02016	0.09528	0.00849	0.03431
cd05709	368.014	152358	414	202	0.76	156	0.68327	0.5196	0.5009	0.4908	0.71664	0.56788		0.16367	0.18237	0.19247	-0.03337	0.11539
cd00146	2157.34	153171	71	81	0.78	132	0.08437	0.03614	0.05894	0.02326	0.05439	0.04096		0.04823	0.02543	0.06111	0.02998	0.04341
cd00038	524.799	153766	293	115	0.65	118	0.55263	0.46151	0.55876	0.45551	0.4977	0.4517		0.09112	-0.00613	0.09712	0.05493	0.10093
cd00205	1495.4	154026	103	177	0.77	202	0.26065	0.24524	0.2516	0.23441	0.2213	0.22296		0.01541	0.00905	0.02624	0.03935	0.03769
cd00086	487.836	155132	318	59	1.01	65	0.71727	0.56448	0.65759	0.48838	0.56384	0.54485		0.15279	0.05968	0.22889	0.15343	0.17242
cd04371	820.57	158370	193	81	0.83	134	0.55826	0.51196	0.57911	0.17011	0.33771	0.40114		0.0463	-0.02085	0.38815	0.22055	0.15712
cd02325	528.98	159752	302	60	0.84	61	0.72907	0.42218	0.28893	0.21404	0.50341	0.48393		0.30689	0.44014	0.51503	0.22566	0.24514
cd11709	1688.43	168843	100	117	0.85	121	0.54337	0.32429	0.36434	0.15507	0.33426	0.34815		0.21908	0.17903	0.3883	0.20911	0.19522
cd00104	625.077	170646	273	41	1.09	48	0.41723	0.30074	0.19557	0.26458	0.16304	0.26684		0.11649	0.22166	0.15265	0.25419	0.15039
cd00448	202.237	172508	853	107	0.88	118	0.75554	0.60765	0.69458	0.65047	0.64987	0.69417		0.14789	0.06096	0.10507	0.10567	0.06137
cd10747	395.8	172569	436	222	1.08	332	0.8658	0.84415	0.8686	0.82689	0.86579	0.84586		0.02165	-0.0028	0.03891	1e-05	0.01994
cd00475	261.873	175717	671	219	1.34	227	0.95429	0.93267	0.93432	0.94936	0.95098	0.94375		0.02162	0.01997	0.00493	0.00331	0.01054
cd06462	223.036	177537	796	85	0.77	108	0.72119	0.46766	0.61241	0.39699	0.54435	0.4245		0.25353	0.10878	0.3242	0.17684	0.29669
cd00133	395.211	179821	455	85	0.68	81	0.54658	0.4279	0.47456	0.35588	0.33623	0.39324		0.11868	0.07202	0.1907	0.21035	0.15334
cd00306	686.336	188056	274	233	0.61	233	0.50928	0.3129	0.39054	0.4281	0.50334	0.36175		0.19638	0.11874	0.08118	0.00594	0.14753
cd07066	1413.91	189464	134	118	0.94	111	0.33819	0.32072	0.30504	0.28578	0.22861	0.33525		0.01747	0.03315	0.05241	0.10958	0.00294
cd00064	1210.89	193742	160	49	0.92	221	0.04769	0.06698	0.0644	0.06007	0.04619	0.06795		-0.01929	-0.01671	-0.01238	0.0015	-0.02026
cd08368	495.588	197244	398	53	1.08	113	0.33101	0.26106	0.23656	0.22036	0.16282	0.27835		0.06995	0.09445	0.11065	0.16819	0.05266
cd00995	555.994	197378	355	464	0.72	487	0.73742	0.6081	0.65538	0.68211	0.71106	0.67617		0.12932	0.08204	0.05531	0.02636	0.06125
cd01610	317.869	199304	627	120	0.6	149	0.72019	0.42569	0.59779	0.51513	0.65562	0.46458		0.2945	0.1224	0.20506	0.06457	0.25561
cd02696	383.424	200531	523	174	1	175	0.85884	0.73822	0.77976	0.83443	0.58715	0.79663		0.12062	0.07908	0.02441	0.27169	0.06221
cd01594	492.191	203275	413	321	0.73	365	0.49979	0.50382	0.52005	0.48537	0.56804	0.52323		-0.00403	-0.02026	0.01442	-0.06825	-0.02344
cd00222	1695.94	206905	122	92	1.09	420	0.10921	0.11127	0.13147	0.0918	0.05967	0.07236		-0.00206	-0.02226	0.01741	0.04954	0.03685
cd00102	1463.68	207842	142	89	0.72	121	0.2288	0.14527	0.20202	0.09346	0.15606	0.16597		0.08353	0.02678	0.13534	0.07274	0.06283
cd06174	474.433	209225	441	390	0.4	376	0.62911	0.20619	0.31705	0.49346	0.2982	0.46738		0.42292	0.31206	0.13565	0.33091	0.16173
cd04301	220.602	209351	949	65	0.62	133	0.79714	0.3755	0.47533	0.70155	0.56819	0.63952		0.42164	0.32181	0.09559	0.22895	0.15762
cd00121	599.261	211539	353	126	0.68	120	0.46046	0.27141	0.09753	0.17673	0.21049	0.28236		0.18905	0.36293	0.28373	0.24997	0.1781
cd15457	272.136	213355	784	152	1.09	143	0.81162	0.70302	0.72948	0.71091	0.74831	0.77682		0.1086	0.08214	0.10071	0.06331	0.0348
cd00329	733.902	216501	295	106	0.78	387	0.60419	0.47262	0.40136	0.50904	0.49215	0.54013		0.13157	0.20283	0.09515	0.11204	0.06406
cd03333	650.946	217416	334	251	0.95	457	0.71825	0.76331	0.78754	0.68646	0.70022	0.75053		-0.04506	-0.06929	0.03179	0.01803	-0.03228
cd00590	475.367	223898	471	72	0.72	86	0.41279	0.12152	0.1805	0.22855	0.15656	0.22825		0.29127	0.23229	0.18424	0.25623	0.18454
cd00046	979.428	224289	229	146	0.74	359	0.62495	0.51006	0.54993	0.32611	0.28301	0.51096		0.11489	0.07502	0.29884	0.34194	0.11399
cd00110	1992.74	227172	114	151	0.75	247	0.15313	0.13484	0.10392	0.11187	0.0599	0.10627		0.01829	0.04921	0.04126	0.09323	0.04686
cd01901	347.753	231951	667	163	0.63	179	0.44227	0.47815	0.39339	0.39825	0.42922	0.43126		-0.03588	0.04888	0.04402	0.01305	0.01101
cd00033	812.219	233919	288	57	0.85	153	0.09796	0.07246	0.03631	0.07521	0.03691	0.07033		0.0255	0.06165	0.02275	0.06105	0.02763
cd06558	336.511	234548	697	195	0.78	245	0.83128	0.65564	0.72205	0.80959	0.74643	0.72783		0.17564	0.10923	0.02169	0.08485	0.10345
cd04369	911.724	254371	279	99	0.8	112	0.53615	0.18773	0.12344	0.15622	0.2793	0.11828		0.34842	0.41271	0.37993	0.25685	0.41787
cd00196	408.288	256405	628	69	0.48	73	0.50278	0.09124	0.05753	0.0445	0.12476	0.14916		0.41154	0.44525	0.45828	0.37802	0.35362
cd00298	224.453	257448	1147	85	0.72	91	0.77384	0.55391	0.35289	0.46216	0.50315	0.71603		0.21993	0.42095	0.31168	0.27069	0.05781
cd01514	718.906	259525	361	79	1.04	460	0.95132	0.91785	0.71767	0.5175	0.93184	0.46972		0.03347	0.23365	0.43382	0.01948	0.4816
cd00173	742.909	261504	352	78	0.78	97	0.5069	0.17578	0.08322	0.03397	0.14488	0.1383		0.33112	0.42368	0.47293	0.36202	0.3686
cd00688	1001.95	268522	268	302	0.66	228	0.19265	0.25754	0.30023	0.18283	0.35929	0.25444		-0.06489	-0.10758	0.00982	-0.16664	-0.06179
cd02257	902.932	279006	309	321	0.7	295	0.56771	0.49234	0.469	0.42687	0.35413	0.43614		0.07537	0.09871	0.14084	0.21358	0.13157
cd15489	1432.48	282199	197	47	0.94	53	0.25717	0.16631	0.03799	0.12334	0.1039	0.09989		0.09086	0.21918	0.13383	0.15327	0.15728
cd00368	814.607	285927	351	475	0.7	526	0.58146	0.57161	0.6242	0.49998	0.62599	0.59714		0.00985	-0.04274	0.08148	-0.04453	-0.01568
cd06567	582.608	286643	492	334	0.66	324	0.51629	0.44526	0.50135	0.44498	0.53915	0.50208		0.07103	0.01494	0.07131	-0.02286	0.01421
cd06223	268.35	292502	1090	130	0.54	121	0.66877	0.44589	0.4859	0.40897	0.62282	0.54406		0.22288	0.18287	0.2598	0.04595	0.12471
cd00082	641.8	297795	464	65	0.75	230	0.80212	0.62575	0.83051	0.8043	0.38699	0.72766		0.17637	-0.02839	-0.00218	0.41513	0.07446
cd00162	538.016	299137	556	45	1.08	52	0.83278	0.30747	0.36785	0.22026	0.47076	0.45891		0.52531	0.46493	0.61252	0.36202	0.37387
cd00080	664.472	305657	460	71	0.9	259	0.51832	0.62283	0.59178	0.55049	0.46666	0.57898		-0.10451	-0.07346	-0.03217	0.05166	-0.06066
cd00075	646.349	312833	484	104	0.81	131	0.72834	0.45293	0.50907	0.47461	0.56384	0.48402		0.27541	0.21927	0.25373	0.1645	0.24432
cd00065	816.788	320181	392	52	1.05	56	0.81328	0.38215	0.1451	0.1344	0.57934	0.30403		0.43113	0.66818	0.67888	0.23394	0.50925
cd02775	828.659	323177	390	101	0.74	574	0.71401	0.62051	0.66659	0.65728	0.65484	0.69217		0.0935	0.04742	0.05673	0.05917	0.02184
cd01983	353.452	333305	943	174	0.47	185	0.4173	0.28577	0.23584	0.31028	0.38506	0.29441		0.13153	0.18146	0.10702	0.03224	0.12289
cd00204	977.633	335328	343	126	0.69	169	0.06575	0.06128	0.04332	0.04366	0.03478	0.04717		0.00447	0.02243	0.02209	0.03097	0.01858
cd14473	1150.88	356772	310	99	0.8	275	0.69287	0.50596	0.43897	0.41573	0.32207	0.41986		0.18691	0.2539	0.27714	0.3708	0.27301
cd07185	355.553	372264	1047	106	0.94	125	0.86568	0.71762	0.79798	0.79786	0.77383	0.8053		0.14806	0.0677	0.06782	0.09185	0.06038
cd06660	333.381	383055	1149	286	0.84	254	0.81796	0.73854	0.76194	0.60799	0.75869	0.78517		0.07942	0.05602	0.20997	0.05927	0.03279
cd00174	744.598	384957	517	51	1.08	55	0.58641	0.24231	0.19566	0.27085	0.24968	0.20555		0.3441	0.39075	0.31556	0.33673	0.38086
cd00188	635.282	388157	611	83	0.57	114	0.56442	0.10909	0.17397	0.04659	0.45035	0.10835		0.45533	0.39045	0.51783	0.11407	0.45607
cd00105	740.726	410362	554	64	0.78	129	0.1091	0.14839	0.18707	0.117	0.09332	0.11005		-0.03929	-0.07797	-0.0079	0.01578	-0.00095
cd04508	1203.99	420192	349	48	1	75	0.34108	0.20217	0.21028	0.1556	0.15639	0.17334		0.13891	0.1308	0.18548	0.18469	0.16774
cd00352	661.687	422156	638	220	0.78	244	0.67691	0.61939	0.63177	0.4995	0.53082	0.47636		0.05752	0.04514	0.17741	0.14609	0.20055
cd00030	824.784	431362	523	102	0.66	111	0.50919	0.09399	0.07275	0.2032	0.10654	0.11058		0.4152	0.43644	0.30599	0.40265	0.39861
cd01392	339.942	459602	1352	52	1.12	316	0.83768	0.88478	0.88314	0.91334	0.93533	0.89681		-0.0471	-0.04546	-0.07566	-0.09765	-0.05913
cd00176	2740.02	463063	169	213	0.54	920	0.01697	0.02624	0.02008	0.02768	0.01404	0.02595		-0.00927	-0.00311	-0.01071	0.00293	-0.00898
cd03174	483.123	475393	984	265	0.93	258	0.74007	0.71592	0.76361	0.77778	0.78749	0.82994		0.02415	-0.02354	-0.03771	-0.04742	-0.08987
cd03440	261.528	482780	1846	100	0.45	106	0.60779	0.23501	0.26942	0.03619	0.42059	0.30412		0.37278	0.33837	0.5716	0.1872	0.30367
cd14752	861.653	506652	588	203	0.53	598	0.53368	0.46058	0.49142	0.45887	0.47493	0.49546		0.0731	0.04226	0.07481	0.05875	0.03822
cd00041	1773.26	523113	295	112	0.85	138	0.11681	0.11694	0.08204	0.09303	0.06277	0.08874		-0.00013	0.03477	0.02378	0.05404	0.02807
cd01342	655.564	607708	927	83	0.62	312	0.55029	0.48525	0.30201	0.41908	0.57378	0.4975		0.06504	0.24828	0.13121	-0.02349	0.05279
cd14948	650.08	612375	942	83	0.74	254	0.43166	0.19301	0.23794	0.17259	0.15389	0.26408		0.23865	0.19372	0.25907	0.27777	0.16758
cd03128	377.622	652909	1729	92	0.49	145	0.57331	0.24291	0.14805	0.19732	0.001	0.38278		0.3304	0.42526	0.37599		0.19053
cd00055	2223.44	707055	318	50	1.09	271	0.02632	0.05686	0.05173	0.05435	0.04165	0.0551		-0.03054	-0.02541	-0.02803	-0.01533	-0.02878
cd02116	462.894	752665	1626	60	0.54	83	0.47269	0.22843	0.17579	0.13781	0.26117	0.2682		0.24426	0.2969	0.33488	0.21152	0.20449
cd00037	924.444	788551	853	115	0.7	115	0.36922	0.15097	0.10398	0.001	0.14986	0.23293		0.21825	0.26524	0.36822	0.21936	0.13629
cd00054	1844.94	1038703	563	40	1.11	107	0.03155	0.03324	0.02059	0.02715	0.01252	0.02688		-0.00169	0.01096	0.0044	0.01903	0.00467
cd00118	460.064	1103693	2399	45	0.95	52	0.33362	0.13126	0.07913	0.05725	0.001	0.11341		0.20236	0.25449	0.27637		0.22021
cd00112	2333.33	1320665	566	35	1.27	34	0.00686	0.04378	0.03573	0.03286	0.02401	0.03376		-0.03692	-0.02887	-0.026	-0.01715	-0.0269
cd00053	1909.26	1647692	863	35	0.99	101	0.0302	0.03132	0.00931	0.02404	0.01168	0.0198		-0.00112	0.02089	0.00616	0.01852	0.0104
cd12148	768.811	1667552	2169	409	0.38	453	0.54208	0.23125	0.19989	0.15941	0.001	0.38475		0.31083	0.34219	0.38267		0.15733
cd00096	1614.13	2960322	1834	72	0.55	156	0.11359	0.05647	0.03079	0.001	0.001	0.069		0.05712	0.0828	0.11259		0.04459
cd00063	5295.95	3929593	742	93	0.62	221	0.04318	0.02925	0.01492	0.001	0.01627	0.03216		0.01393	0.02826	0.04218	0.02691	0.01102

## Sheet: 9.seq_lens
cdd_id	ave_len	nres	num_sq	cols	GISMO	MAFFT	CLUSTAL	MUSCLE	Dialign	Kalign			ave_len	GISMO	MAFFT	CLUSTAL	MUSCLE	Dialign	Kalign			GISMO	MAFFT	CLUSTAL-O	MUSCLE	DIALIGN	KALIGN
cd00107	70.2549	3583	51	33	0.80529	0.8664	0.78306	0.81803	0.7242	0.75353			176.078	0.817447	0.795154	0.801843	0.798069	0.772396	0.797676				0.0222933	0.0156039	0.0193782	0.0450517	0.0197717
cd11586	77.35	4641	60	54	0.9004	0.97137	0.96602	0.94465	0.96774	0.8528			306.12	0.692229	0.657377	0.670798	0.641341	0.634076	0.648578				0.0348524	0.0214305	0.0508875	0.058153	0.0436507
cd00427	81.9655	14262	174	57	0.9693	0.96652	0.98945	0.9425	0.94598	0.96611			463.418	0.618554	0.556666	0.568843	0.513922	0.546559	0.55331				0.0618877	0.0497105	0.104632	0.0719946	0.0652439
cd01614	92.7286	6491	70	83	0.9213	0.94395	0.9317	0.93509	0.86629	0.91423			848.852	0.464573	0.404821	0.401853	0.35134	0.378182	0.381578				0.0597515	0.0627199	0.113233	0.0863911	0.0829943
cd09725	93.3471	11295	121	79	0.89225	0.8938	0.90097	0.88983	0.82375	0.86498
cd12870	94.8889	6832	72	66	0.79025	0.78768	0.78608	0.72374	0.76437	0.70357
cd10148	99.0672	13275	134	80	0.90718	0.90916	0.8949	0.9212	0.84062	0.89757
cd00591	100.263	5715	57	85	0.97008	0.96387	0.94342	0.95745	0.93183	0.96285
cd00488	114.327	12919	113	76	0.95192	0.96093	0.96622	0.96364	0.92271	0.96433
cd00320	118.48	11611	98	93	0.81967	0.88272	0.85839	0.82681	0.77391	0.82627
cd00473	118.686	60767	512	91	0.96795	0.92914	0.91653	0.9566	0.87411	0.94882
cd08026	122.163	11972	98	102	0.94058	0.97031	0.97225	0.96509	0.96283	0.95522
cd00580	124.491	6598	53	113	0.91947	0.9775	0.95334	0.95202	0.92533	0.95422
cd07026	125.133	13139	105	106	0.97689	0.98545	0.98852	0.98106	0.98623	0.98574
cd06919	126.644	7472	59	111	0.96267	0.97815	0.97981	0.97772	0.94307	0.96901
cd00355	129.557	22543	174	53	0.99505	0.9319	0.99654	0.96496	0.99184	0.97647
cd00472	130.014	9491	73	54	0.96887	0.9825	0.98403	0.97355	0.99139	0.97552
cd09030	130.822	9550	73	102	0.75732	0.78041	0.77609	0.77919	0.67587	0.75446
cd14263	135.455	13681	101	106	0.9701	0.96246	0.98841	0.98562	0.96762	0.97405
cd00513	140.161	7849	56	107	0.97409	0.97999	0.97048	0.97694	0.9756	0.96946
cd00633	140.945	7752	55	67	0.88857	0.91736	0.90177	0.87437	0.46482	0.86504
cd00291	142.021	27410	193	69	0.88688	0.86156	0.89234	0.87785	0.78832	0.89252
cd00101	143.159	18897	132	82	0.6224	0.58177	0.67703	0.58961	0.61995	0.60772
cd12152	146.54	48065	328	123	0.8493	0.77275	0.8126	0.83627	0.8088	0.82147
cd07153	147.014	54395	370	116	0.87426	0.82485	0.87634	0.87183	0.80643	0.87171
cd00069	147.736	21274	144	95	0.87609	0.90696	0.90957	0.89285	0.78657	0.90903
cd00466	149.411	13447	90	140	0.9848	0.99056	0.98412	0.98443	0.96344	0.97143
cd12927	150.827	23529	156	103	0.79119	0.76329	0.81754	0.77787	0.72984	0.78985
cd12212	153.875	8617	56	115	0.91426	0.93651	0.92656	0.94769	0.87459	0.92342
cd03493	154.792	50617	327	98	0.66416	0.3933	0.54587	0.49898	0.67715	0.59457
cd09294	155.133	30251	195	116	0.97482	0.96843	0.97301	0.96906	0.98067	0.96913
cd12208	155.775	12462	80	150	0.96497	0.97436	0.97575	0.97565	0.97202	0.9674
cd02407	156.456	8918	57	115	0.94098	0.93328	0.92325	0.94217	0.92073	0.91873
cd00387	156.744	20220	129	125	0.82607	0.84204	0.83124	0.84698	0.82269	0.83085
cd00349	160.616	22165	138	131	0.92412	0.91077	0.91751	0.90246	0.89462	0.91208
cd06664	161.903	33514	207	122	0.79818	0.79721	0.8373	0.82662	0.82802	0.82373
cd11740	163.108	82696	507	159	0.96667	0.95336	0.9548	0.96342	0.9511	0.94449
cd00350	164.315	11995	73	36	0.80518	0.8648	0.63531	0.71712	0.86596	0.78415
cd09916	164.932	12040	73	96	0.92288	0.9543	0.95086	0.95059	0.88327	0.92802
cd00552	165.594	23680	143	91	0.93595	0.9301	0.91215	0.91495	0.83181	0.86493
cd00115	168.671	12313	73	141	0.7605	0.81864	0.70063	0.7892	0.69463	0.76923
cd06587	170.075	54424	320	113	0.63128	0.46244	0.55035	0.51261	0.52355	0.59237
cd01433	170.468	26593	156	112	0.78991	0.78166	0.79234	0.7692	0.80291	0.77771
cd00756	172.124	24958	145	124	0.92943	0.91258	0.90597	0.90453	0.87902	0.92309
cd06445	172.34	65317	379	79	0.89611	0.84091	0.8761	0.87499	0.7552	0.86351
cd00336	173.158	23030	133	105	0.93919	0.9008	0.92936	0.88552	0.9247	0.92564
cd00518	173.236	34474	199	140	0.85223	0.79817	0.84582	0.8552	0.76834	0.83959
cd00392	173.677	23099	133	114	0.75488	0.83574	0.86797	0.89613	0.93442	0.84779
cd06971	173.756	29191	168	143	0.77335	0.7121	0.77677	0.75141	0.76229	0.68872
cd00432	180.706	24576	136	103	0.79726	0.78504	0.77938	0.76918	0.82376	0.77372
cd00305	183.809	12499	68	144	0.70543	0.75807	0.76156	0.73122	0.70085	0.74204
cd00487	184.603	28798	156	140	0.88955	0.87079	0.91423	0.89655	0.85643	0.87416
cd07812	184.684	36198	196	141	0.48308	0.34633	0.34782	0.40315	0.44742	0.4115
cd09731	187.983	11091	59	141	0.64686	0.72266	0.68064	0.67219	0.61056	0.67877
cd00010	188.343	12619	67	63	0.79693	0.82483	0.84296	0.81433	0.72608	0.75131
cd00569	192.107	48411	252	42	0.98493	0.96393	0.95231	0.94974	0.93525	0.95664
cd09281	196.399	37905	193	123	0.81152	0.82175	0.87494	0.85238	0.85301	0.84745
cd07557	197.642	57909	293	91	0.88717	0.81254	0.85102	0.82986	0.84225	0.85544
cd00090	198.078	35456	179	77	0.68565	0.51143	0.66314	0.62951	0.60131	0.67853
cd00462	198.169	30518	154	171	0.90505	0.88949	0.91125	0.90068	0.9	0.9089
cd00119	200.412	10221	51	124	0.81525	0.83975	0.82388	0.82373	0.77441	0.82384
cd00495	200.636	89885	448	90	0.90634	0.87064	0.8571	0.89483	0.84345	0.88383
cd00093	202.231	112845	558	58	0.86551	0.59261	0.67478	0.72968	0.7718	0.76056
cd00448	202.237	172508	853	107	0.75554	0.60765	0.69458	0.65047	0.64987	0.69417
cd06661	202.281	45311	224	99	0.72986	0.44756	0.58892	0.55301	0.44126	0.63045
cd00178	203.808	10598	52	172	0.77457	0.86409	0.80832	0.77797	0.63061	0.76627
cd00446	205.358	31009	151	136	0.92602	0.9082	0.94926	0.95044	0.93835	0.94049
cd06260	206.097	76256	370	155	0.70815	0.57897	0.65842	0.59843	0.55065	0.62871
cd00209	206.648	26451	128	157	0.85437	0.79852	0.80457	0.82989	0.75793	0.80733
cd02883	207.35	41470	200	123	0.58362	0.35861	0.47371	0.5418	0.39809	0.49691
cd00042	208.113	11030	53	101	0.47985	0.56801	0.42222	0.47267	0.4937	0.41613
cd00618	209.216	21340	102	81	0.52562	0.57962	0.62757	0.49759	0.67333	0.58888
cd11380	210.309	28602	136	138	0.73175	0.78216	0.83736	0.77969	0.83014	0.77445
cd00379	213.415	47805	224	155	0.72362	0.73082	0.7295	0.76175	0.74522	0.7606
cd00431	213.873	43630	204	162	0.80888	0.73023	0.72238	0.76503	0.7804	0.752
cd11378	215.408	16371	76	113	0.81948	0.86925	0.6744	0.8223	0.71585	0.8297
cd00985	215.425	38992	181	178	0.68547	0.60163	0.62503	0.62905	0.5853	0.65145
cd00501	217.316	12387	57	195	0.70262	0.73593	0.73103	0.72782	0.74627	0.71819
cd07914	218.606	31042	142	191	0.97812	0.97218	0.97125	0.9787	0.94521	0.96775
cd00657	219.88	29244	133	126	0.77238	0.75956	0.47717	0.7198	0.564	0.61538
cd07828	220.042	15623	71	148	0.8324	0.85	0.82979	0.7711	0.74458	0.70374
cd04301	220.602	209351	949	65	0.79714	0.3755	0.47533	0.70155	0.56819	0.63952
cd00117	220.662	17653	80	81	0.37777	0.49518	0.49219	0.35922	0.38423	0.41321
cd09727	221.667	11305	51	210	0.72643	0.81964	0.78023	0.78543	0.66711	0.70393
cd06462	223.036	177537	796	85	0.72119	0.46766	0.61241	0.39699	0.54435	0.4245
cd00412	223.374	20327	91	155	0.92379	0.92354	0.9235	0.90819	0.82135	0.90434
cd00298	224.453	257448	1147	85	0.77384	0.55391	0.35289	0.46216	0.50315	0.71603
cd00531	228.344	37220	163	127	0.37833	0.34028	0.28805	0.36785	0.37263	0.33445
cd00073	229.789	16315	71	89	0.79085	0.82681	0.85856	0.7721	0.77354	0.78302
cd00562	230.58	25825	112	102	0.84009	0.79631	0.84463	0.78423	0.75403	0.78746
cd06845	231.31	20124	87	144	0.72295	0.77416	0.75209	0.73192	0.72646	0.70559
cd00554	231.426	26614	115	153	0.97029	0.95461	0.96903	0.95379	0.93335	0.9685
cd08048	234.1	11705	50	84	0.89581	0.92528	0.93608	0.91534	0.92625	0.89982
cd00483	236.346	24580	104	128	0.93935	0.94572	0.92414	0.94831	0.915	0.90803
cd14262	237.495	23512	99	173	0.62978	0.6973	0.64851	0.63493	0.66367	0.65561
cd00652	237.587	14968	63	173	0.95817	0.96775	0.97113	0.96996	0.93034	0.95366
cd09693	238.976	30111	126	204	0.4086	0.42441	0.49822	0.47721	0.47679	0.49816
cd12843	240.517	13950	58	106	0.82295	0.84224	0.82407	0.79932	0.76768	0.8126
cd07995	241.026	64113	266	208	0.78815	0.71891	0.75687	0.73265	0.67824	0.73476
cd00383	241.794	126700	524	94	0.89732	0.84795	0.88586	0.81324	0.85271	0.88133
cd06561	243.12	42546	175	198	0.64472	0.65044	0.68919	0.6655	0.61764	0.63768
cd06259	249.102	111847	449	151	0.70002	0.64045	0.69812	0.66337	0.65916	0.7243
cd00003	250.547	13279	53	234	0.98088	0.98363	0.97725	0.97447	0.97117	0.97788
cd07177	251.447	90018	358	104	0.67735	0.57583	0.6682	0.5215	0.48578	0.65042
cd06559	252.377	30790	122	208	0.85847	0.81133	0.85593	0.83671	0.8262	0.83195
cd00528	253.074	13666	54	136	0.98007	0.98963	0.97698	0.98155	0.96903	0.96482
cd02062	253.324	18746	74	158	0.73808	0.55857	0.79214	0.7265	0.70015	0.7557
cd00382	254.311	41707	164	159	0.75969	0.74348	0.78532	0.77543	0.73436	0.72278
cd00158	255.282	79648	312	89	0.73375	0.57578	0.64591	0.62864	0.61739	0.65934
cd06171	256.712	18740	73	55	0.97082	0.99191	0.9597	0.99509	0.97749	0.96055
cd03127	257.283	29073	113	90	0.72324	0.65378	0.71662	0.71478	0.62723	0.67194
cd09652	257.393	15701	61	189	0.52576	0.56922	0.55438	0.52379	0.45518	0.43953
cd01427	260.443	91676	352	201	0.54894	0.5601	0.45931	0.42715	0.55808	0.4381
cd03440	261.528	482780	1846	100	0.60779	0.23501	0.26942	0.03619	0.42059	0.30412
cd00475	261.873	175717	671	219	0.95429	0.93267	0.93432	0.94936	0.95098	0.94375
cd01037	262.6	26260	100	78	0.35001	0.25037	0.20931	0.24057	0.2153	0.24492
cd00374	263.247	25535	97	195	0.61941	0.73973	0.72636	0.70432	0.63986	0.67356
cd00213	264.23	35671	135	88	0.91998	0.92004	0.913	0.91907	0.82522	0.9153
cd00945	266.271	31420	118	200	0.62707	0.66212	0.58218	0.64448	0.58218	0.61896
cd11691	266.836	16277	61	107	0.34697	0.36703	0.33994	0.34701	0.29937	0.34856
cd00299	266.874	36028	135	100	0.56754	0.38687	0.48078	0.52979	0.415	0.53907
cd01425	266.953	45649	171	211	0.87114	0.92225	0.93442	0.93236	0.91833	0.93453
cd06223	268.35	292502	1090	130	0.66877	0.44589	0.4859	0.40897	0.62282	0.54406
cd00719	270.317	16219	60	69	0.39527	0.56812	0.37923	0.28896	0.24393	0.45508
cd00421	270.374	39745	147	152	0.73421	0.74787	0.76215	0.71047	0.67476	0.71487
cd15457	272.136	213355	784	152	0.81162	0.70302	0.72948	0.71091	0.74831	0.77682
cd03467	273.353	41823	153	98	0.58438	0.50522	0.61047	0.55562	0.5202	0.53946
cd00386	273.382	46475	170	186	0.7953	0.73301	0.81847	0.7632	0.81685	0.78913
cd11375	274.699	28294	103	173	0.72117	0.69801	0.72464	0.72729	0.6502	0.71816
cd08168	276.728	28503	103	87	0.43799	0.3609	0.36088	0.39591	0.18648	0.18762
cd00651	281.3	19691	70	121	0.19121	0.28915	0.25902	0.19173	0.21924	0.11124
cd00577	281.911	22271	79	249	0.77556	0.7666	0.71386	0.75166	0.6896	0.75509
cd00165	282.007	75296	267	74	0.72098	0.55872	0.7278	0.24971	0.68476	0.28052
cd00051	282.8	29694	105	63	0.42333	0.36377	0.43099	0.37426	0.32534	0.36038
cd00179	283.1	19817	70	152	0.73821	0.83761	0.85804	0.82488	0.85495	0.79886
cd02409	284.825	76333	268	67	0.40785	0.3949	0.56274	0.25827	0.41285	0.43002
cd00317	284.859	26207	92	146	0.7251	0.76814	0.70897	0.73248	0.66109	0.67954
cd07377	284.978	118551	416	66	0.97017	0.90322	0.96421	0.96489	0.86044	0.94643
cd00403	286.624	61051	213	206	0.72882	0.74543	0.75073	0.77107	0.68668	0.73005
cd00056	290.028	40894	141	154	0.67681	0.70543	0.69554	0.70427	0.6509	0.69438
cd10146	290.326	65033	224	69	0.73097	0.69114	0.64771	0.67254	0.62458	0.68944
cd06911	292.681	40390	138	86	0.84185	0.77383	0.82577	0.71658	0.74201	0.74795
cd00367	297.538	35407	119	77	0.94092	0.92929	0.89048	0.93436	0.93446	0.93169
cd00070	297.707	27389	92	127	0.55097	0.56813	0.47918	0.51377	0.39767	0.56458
cd12151	297.966	61679	207	282	0.83868	0.80553	0.86154	0.84544	0.83595	0.80988
cd15832	299.275	15263	51	279	0.92758	0.95788	0.95256	0.95035	0.84435	0.93539
cd05466	299.712	105199	351	197	0.86903	0.754	0.79625	0.85507	0.83677	0.80862
cd01659	302.284	40506	134	69	0.001	0.08595	0.07935	0.03073	0.11995	0.18983
cd04332	307.653	152288	495	136	0.77969	0.76053	0.75953	0.68441	0.7712	0.74538
cd00085	312.869	38170	122	58	0.60908	0.42581	0.53982	0.22571	0.55637	0.51193
cd08774	314.32	31432	100	225	0.88646	0.8652	0.91546	0.90348	0.87822	0.87375
cd00195	314.408	22323	71	141	0.77248	0.74912	0.77489	0.77594	0.70981	0.79795
cd06261	317.798	80403	253	191	0.60265	0.49029	0.5614	0.46417	0.44812	0.57271
cd01610	317.869	199304	627	120	0.72019	0.42569	0.59779	0.51513	0.65562	0.46458
cd00449	319.979	30398	95	255	0.78748	0.82686	0.79154	0.81993	0.68696	0.76579
cd07980	321.15	25692	80	123	0.68448	0.83291	0.75965	0.72773	0.67788	0.68071
cd06167	322.265	86367	268	151	0.59443	0.4009	0.42761	0.34211	0.40044	0.46416
cd01081	323.983	18791	58	283	0.53783	0.58389	0.57161	0.53502	0.4443	0.51308
cd07025	324.564	66211	204	281	0.81321	0.78611	0.8131	0.79695	0.82015	0.78477
cd06578	327.454	136221	416	240	0.77229	0.62628	0.72833	0.70256	0.70373	0.7175
cd00384	330.014	24421	74	314	0.97146	0.97659	0.98213	0.97677	0.97253	0.97216
cd06550	331.241	26168	79	261	0.70405	0.77697	0.79049	0.78139	0.7635	0.70999
cd00636	332.198	122249	368	148	0.47475	0.39705	0.3698	0.38084	0.44858	0.37356
cd07040	332.627	141699	426	205	0.57102	0.45178	0.47202	0.44936	0.41315	0.36321
cd06660	333.381	383055	1149	286	0.81796	0.73854	0.76194	0.60799	0.75869	0.78517
cd07976	334.235	28410	85	316	0.40658	0.45499	0.45612	0.42023	0.41963	0.40195
cd06558	336.511	234548	697	195	0.83128	0.65564	0.72205	0.80959	0.74643	0.72783
cd00351	338.857	23720	70	219	0.79366	0.8561	0.81384	0.80128	0.81414	0.80572
cd06157	339.772	19367	57	166	0.73306	0.79708	0.80884	0.74053	0.81235	0.64566
cd01392	339.942	459602	1352	52	0.83768	0.88478	0.88314	0.91334	0.93533	0.89681
cd00134	340.381	21444	63	219	0.64562	0.66657	0.6347	0.59391	0.60181	0.60536
cd02205	340.76	147549	433	113	0.53186	0.21728	0.31358	0.2875	0.24739	0.40964
cd00207	342.393	67109	196	84	0.66991	0.66422	0.36633	0.43617	0.54432	0.61503
cd00397	343.663	56017	163	166	0.57446	0.43889	0.51048	0.56167	0.4732	0.44335
cd00882	344.293	51644	150	160	0.60381	0.48895	0.55715	0.46639	0.49197	0.43183
cd00641	345.518	38007	110	193	0.89037	0.8865	0.90695	0.87567	0.85433	0.87497
cd01901	347.753	231951	667	163	0.44227	0.47815	0.39339	0.39825	0.42922	0.43126
cd06974	349.249	61817	177	163	0.45442	0.52282	0.52062	0.49363	0.33086	0.48589
cd00838	352.44	52866	150	199	0.3883	0.24352	0.36397	0.29724	0.31161	0.32324
cd01983	353.452	333305	943	174	0.4173	0.28577	0.23584	0.31028	0.38506	0.29441
cd07185	355.553	372264	1047	106	0.86568	0.71762	0.79798	0.79786	0.77383	0.8053
cd09634	356.183	50578	142	318	0.81064	0.82016	0.86098	0.82349	0.79382	0.80499
cd14438	356.654	18546	52	41	0.9485	0.96224	0.95271	0.92271	0.97449	0.87095
cd06560	357.02	17851	50	166	0.6072	0.66456	0.63105	0.64701	0.58317	0.55268
cd06583	357.452	103661	290	125	0.75686	0.59996	0.66595	0.55529	0.29502	0.65048
cd00127	358.731	18654	52	139	0.83803	0.87427	0.87164	0.84496	0.82906	0.7812
cd08010	359.597	24093	67	246	0.86773	0.90526	0.90628	0.85661	0.8754	0.85219
cd00326	363.299	64304	177	227	0.74014	0.72603	0.74307	0.76929	0.6526	0.7554
cd02439	364.342	58659	161	315	0.62762	0.78352	0.85516	0.84328	0.82983	0.8195
cd09804	365.073	20079	55	121	0.94382	0.97478	0.97031	0.95126	0.91413	0.93961
cd01335	366.897	21280	58	204	0.16701	0.3194	0.32523	0.21971	0.19174	0.26352
cd00516	366.989	68260	186	262	0.56828	0.6619	0.59745	0.60206	0.63713	0.57229
cd05709	368.014	152358	414	202	0.68327	0.5196	0.5009	0.4908	0.71664	0.56788
cd14660	369.825	35873	97	105	0.89732	0.94139	0.93602	0.90361	0.86587	0.85254
cd02440	370.214	38132	103	142	0.47839	0.21674	0.30458	0.32672	0.30908	0.29902
cd00190	374.011	66574	178	232	0.80773	0.76231	0.8207	0.81061	0.67861	0.7648
cd07304	375.771	54111	144	344	0.91851	0.91665	0.94358	0.93358	0.93895	0.92217
cd00211	377.491	41524	110	136	0.83525	0.78537	0.81052	0.77925	0.64204	0.75956
cd03128	377.622	652909	1729	92	0.57331	0.24291	0.14805	0.19732	0.001	0.38278
cd00140	378.741	42419	112	365	0.89632	0.8928	0.88525	0.9205	0.85116	0.88615
cd00413	379.477	32635	86	212	0.57073	0.65963	0.586	0.48092	0.47704	0.46492
cd01066	379.495	39088	103	208	0.59846	0.57206	0.58451	0.58103	0.57514	0.59834
cd00537	380.684	30074	79	274	0.74518	0.80811	0.78575	0.78458	0.75464	0.74791
cd00361	382.833	22970	60	221	0.97228	0.97925	0.97623	0.96706	0.97442	0.96658
cd02696	383.424	200531	523	174	0.85884	0.73822	0.77976	0.83443	0.58715	0.79663
cd14458	383.746	24176	63	105	0.86183	0.91533	0.86555	0.85167	0.84398	0.84534
cd00083	385.74	56318	146	60	0.78883	0.65069	0.80608	0.4052	0.55721	0.62996
cd03587	388.083	60541	156	41	0.90253	0.84751	0.91973	0.94237	0.93412	0.89726
cd00156	388.727	119728	308	113	0.8351	0.59677	0.43288	0.57374	0.60507	0.75222
cd00032	389.094	20622	53	244	0.83717	0.91639	0.91973	0.9042	0.86387	0.85106
cd05188	389.805	77961	200	275	0.67903	0.60432	0.66631	0.66476	0.67949	0.6295
cd14785	391.549	39938	102	371	0.79443	0.81675	0.82678	0.82767	0.7953	0.82299
cd00761	394.431	114385	290	190	0.46558	0.30206	0.34805	0.41932	0.4592	0.42982
cd10719	394.607	147583	374	65	0.8768	0.86051	0.8934	0.89393	0.92405	0.88129
cd00133	395.211	179821	455	85	0.54658	0.4279	0.47456	0.35588	0.33623	0.39324
cd10747	395.8	172569	436	222	0.8658	0.84415	0.8686	0.82689	0.86579	0.84586
cd11572	396.008	94250	238	99	0.90133	0.86309	0.88509	0.88748	0.83612	0.86009
cd00322	396.184	34468	87	223	0.59115	0.63767	0.60261	0.58087	0.44712	0.54753
cd06571	398.213	78448	197	90	0.92988	0.90131	0.9269	0.87588	0.78449	0.92658
cd00640	398.342	127071	319	289	0.75714	0.68999	0.76336	0.68693	0.67959	0.72508
cd13944	405.431	131765	325	275	0.9437	0.92242	0.89554	0.92357	0.88039	0.91653
cd06257	407.604	62771	154	55	0.90364	0.80201	0.84077	0.76469	0.84493	0.84528
cd00588	408.17	21633	53	135	0.69443	0.75593	0.79485	0.70018	0.70392	0.67695
cd00196	408.288	256405	628	69	0.50278	0.09124	0.05753	0.0445	0.12476	0.14916
cd00043	409.523	134733	329	89	0.32017	0.35274	0.36341	0.36431	0.30454	0.36484
cd00296	414.361	50552	122	219	0.63934	0.62864	0.68456	0.6258	0.62073	0.60328
cd00385	417.966	135839	325	243	0.46717	0.33541	0.32479	0.2747	0.39752	0.34419
cd11660	419.916	39892	95	50	0.8564	0.67132	0.82166	0.58902	0.85141	0.77378
cd00321	420.476	44150	105	159	0.85187	0.86199	0.86414	0.8769	0.84099	0.86719
cd00172	424.793	39081	92	364	0.83971	0.88243	0.8649	0.8506	0.78667	0.82462
cd00012	430.08	53760	125	303	0.15256	0.17134	0.22647	0.16236	0.13039	0.16359
cd01635	430.234	40442	94	313	0.29039	0.33613	0.33539	0.3093	0.27036	0.28639
cd00347	430.445	110194	256	217	0.30394	0.25041	0.30226	0.282	0.25636	0.28065
cd13777	431.09	52593	122	128	0.72502	0.66714	0.73667	0.73961	0.60002	0.70577
cd10147	431.874	140791	326	145	0.75429	0.60794	0.65411	0.66841	0.64937	0.6236
cd00229	442.266	83146	188	188	0.4441	0.18509	0.32037	0.19676	0.34253	0.32731
cd00567	449.371	31456	70	370	0.71212	0.75887	0.77051	0.72513	0.70568	0.7202
cd06572	449.423	87188	194	390	0.93188	0.93385	0.93395	0.93362	0.93153	0.93393
cd00077	450.613	111752	248	146	0.3978	0.31521	0.16524	0.11554	0.34239	0.24056
cd00136	451.853	30726	68	70	0.47575	0.40298	0.35302	0.26122	0.32378	0.40433
cd00084	454.668	87751	193	66	0.6523	0.49657	0.5367	0.36847	0.61667	0.4493
cd13778	455.21	56446	124	155	0.64725	0.6195	0.63429	0.65017	0.57847	0.65421
cd06916	456.136	26912	59	72	0.94494	0.95386	0.95235	0.94086	0.9384	0.92273
cd00118	460.064	1103693	2399	45	0.33362	0.13126	0.07913	0.05725	0.001	0.11341
cd02116	462.894	752665	1626	60	0.47269	0.22843	0.17579	0.13781	0.26117	0.2682
cd00338	470.167	84630	180	137	0.77321	0.68234	0.72362	0.74163	0.66603	0.71609
cd08768	472.77	28839	61	87	0.85607	0.93868	0.9252	0.92765	0.87961	0.92264
cd06174	474.433	209225	441	390	0.62911	0.20619	0.31705	0.49346	0.2982	0.46738
cd00677	475.056	84085	177	46	0.35993	0.48112	0.41653	0.4615	0.52842	0.47512
cd03524	475.227	31365	66	75	0.001	0.19469	0.04418	0.02505	0.1122	0.01583
cd00590	475.367	223898	471	72	0.41279	0.12152	0.1805	0.22855	0.15656	0.22825
cd00022	475.892	30933	65	69	0.33547	0.39716	0.38655	0.40283	0.31314	0.3893
cd12082	478.623	25367	53	422	0.65601	0.67761	0.66303	0.65111	0.5003	0.59477
cd01391	479.295	61829	129	279	0.5006	0.19185	0.39038	0.16098	0.33221	0.41317
cd00741	479.497	82953	173	152	0.36641	0.40988	0.46121	0.40123	0.47714	0.39441
cd00267	480.86	89440	186	208	0.53281	0.45752	0.47072	0.47857	0.44659	0.4769
cd03174	483.123	475393	984	265	0.74007	0.71592	0.76361	0.77778	0.78749	0.82994
cd01291	483.551	47388	98	326	0.24126	0.36398	0.32335	0.31526	0.33675	0.32423
cd06222	484.917	40733	84	121	0.67027	0.71441	0.50681	0.64979	0.65584	0.6169
cd01292	485.902	24781	51	276	0.08654	0.23502	0.2503	0.1773	0.22142	0.19552
cd00086	487.836	155132	318	59	0.71727	0.56448	0.65759	0.48838	0.56384	0.54485
cd07440	488.931	28358	58	113	0.6191	0.52648	0.52263	0.46883	0.52602	0.48215
cd09487	489.194	50387	103	56	0.71764	0.5694	0.7104	0.31318	0.64979	0.55852
cd01594	492.191	203275	413	321	0.49979	0.50382	0.52005	0.48537	0.56804	0.52323
cd08368	495.588	197244	398	53	0.33101	0.26106	0.23656	0.22036	0.16282	0.27835
cd00316	500.708	77109	154	403	0.68072	0.70371	0.39659	0.69399	0.37809	0.68218
cd00433	504.699	98921	196	469	0.77612	0.77114	0.77802	0.77952	0.74344	0.76503
cd00525	506.77	101354	200	182	0.43923	0.33241	0.32924	0.24469	0.3356	0.32315
cd00143	507.239	69999	138	257	0.68122	0.61174	0.67526	0.71293	0.5946	0.63969
cd07323	507.581	31470	62	75	0.88047	0.91076	0.87449	0.40429	0.84971	0.84524
cd00181	510.295	31128	61	128	0.71041	0.76827	0.72902	0.77664	0.69456	0.6961
cd00212	513.056	45662	89	78	0.09735	0.44521	0.82505	0.32055	0.81609	0.4082
cd06534	513.397	34911	68	427	0.79585	0.82374	0.82297	0.80393	0.78593	0.78536
cd00038	524.799	153766	293	115	0.55263	0.46151	0.55876	0.45551	0.4977	0.4517
cd02325	528.98	159752	302	60	0.72907	0.42218	0.28893	0.21404	0.50341	0.48393
cd02065	534.04	66755	125	125	0.42184	0.50344	0.56768	0.45967	0.50582	0.56739
cd00170	535.555	58911	110	157	0.61934	0.5112	0.54837	0.50593	0.54035	0.55456
cd00162	538.016	299137	556	45	0.83278	0.30747	0.36785	0.22026	0.47076	0.45891
cd00594	540.86	69771	129	270	0.70516	0.64849	0.73535	0.6841	0.65152	0.70192
cd00598	543.621	31530	58	325	0.48089	0.54634	0.56826	0.48117	0.42376	0.4914
cd05992	547.312	84286	154	81	0.68257	0.38767	0.21526	0.26969	0.46708	0.28009
cd00138	547.923	42738	78	119	0.26457	0.30256	0.24186	0.10394	0.1643	0.18609
cd07765	548.298	62506	114	40	0.71537	0.69397	0.60413	0.3605	0.47435	0.34586
cd00021	551.5	30884	56	39	0.70555	0.67632	0.64135	0.66504	0.62384	0.56777
cd12144	552.69	32056	58	114	0.67799	0.83881	0.84862	0.81064	0.83928	0.8028
cd02153	554.82	89326	161	98	0.86967	0.87387	0.88552	0.47542	0.74662	0.4678
cd00995	555.994	197378	355	464	0.73742	0.6081	0.65538	0.68211	0.71106	0.67617
cd04100	562.567	118139	210	87	0.86631	0.85951	0.84901	0.88211	0.75732	0.82341
cd00087	563.983	32711	58	215	0.85959	0.8812	0.9289	0.88902	0.8349	0.87495
cd00400	564.212	63756	113	385	0.79066	0.75563	0.8213	0.80007	0.81637	0.78152
cd00048	571.574	88594	155	68	0.46566	0.32569	0.32515	0.24816	0.33606	0.30607
cd00568	574.053	76349	133	168	0.73917	0.65594	0.5925	0.63073	0.72763	0.65133
cd00161	577.2	60606	105	123	0.40814	0.34333	0.42569	0.3587	0.20213	0.40159
cd12934	581.014	40671	70	37	0.94516	0.91178	0.83229	0.42013	0.92326	0.7903
cd06567	582.608	286643	492	334	0.51629	0.44526	0.50135	0.44498	0.53915	0.50208
cd06093	587.464	121605	207	106	0.71319	0.35539	0.37315	0.14768	0.46327	0.37015
cd15481	595.855	41114	69	195	0.75975	0.80796	0.83925	0.7624	0.76195	0.74106
cd06225	597.078	122401	205	48	0.80708	0.62894	0.71804	0.68245	0.69035	0.64877
cd00121	599.261	211539	353	126	0.46046	0.27141	0.09753	0.17673	0.21049	0.28236
cd07307	603.79	37435	62	194	0.48894	0.29727	0.46089	0.14794	0.36804	0.37273
cd00241	614.019	63858	104	159	0.16734	0.03311	0.08301	0.02812	0.13641	0.10966
cd00104	625.077	170646	273	41	0.41723	0.30074	0.19557	0.26458	0.16304	0.26684
cd00167	625.602	106978	171	45	0.33757	0.12132	0.23741	0.11035	0.17756	0.19317
cd11296	631.21	63121	100	338	0.43488	0.32923	0.46526	0.28307	0.40016	0.31551
cd10316	632.903	39240	62	92	0.66353	0.78804	0.73291	0.72263	0.63575	0.70911
cd00200	633.549	57653	91	289	0.39905	0.33075	0.24676	0.33282	0.10213	0.37363
cd00188	635.282	388157	611	83	0.56442	0.10909	0.17397	0.04659	0.45035	0.10835
cd00185	635.912	72494	114	85	0.5765	0.45723	0.46536	0.45097	0.33635	0.5156
cd00082	641.8	297795	464	65	0.80212	0.62575	0.83051	0.8043	0.38699	0.72766
cd00593	644.52	127615	198	133	0.57639	0.54719	0.53095	0.5687	0.54381	0.56997
cd12935	645.586	45191	70	36	0.93444	0.93109	0.92969	0.73241	0.89079	0.84133
cd00075	646.349	312833	484	104	0.72834	0.45293	0.50907	0.47461	0.56384	0.48402
cd09212	648.326	89469	138	96	0.56954	0.37187	0.56125	0.21496	0.47596	0.46702
cd14948	650.08	612375	942	83	0.43166	0.19301	0.23794	0.17259	0.15389	0.26408
cd14947	650.338	128767	198	113	0.74484	0.70924	0.73348	0.68966	0.71039	0.71105
cd03333	650.946	217416	334	251	0.71825	0.76331	0.78754	0.68646	0.70022	0.75053
cd14251	654.87	45186	69	370	0.77468	0.82802	0.83298	0.80433	0.79225	0.78848
cd01342	655.564	607708	927	83	0.55029	0.48525	0.30201	0.41908	0.57378	0.4975
cd00009	655.694	87863	134	150	0.33619	0.2428	0.29931	0.19782	0.23971	0.28889
cd00371	656.217	69559	106	63	0.50412	0.52267	0.48128	0.5497	0.32682	0.45297
cd13394	660.37	35660	54	618	0.62545	0.70826	0.70629	0.65038	0.61154	0.64293
cd00352	661.687	422156	638	220	0.67691	0.61939	0.63177	0.4995	0.53082	0.47636
cd00080	664.472	305657	460	71	0.51832	0.62283	0.59178	0.55049	0.46666	0.57898
cd00538	667.534	38717	58	127	0.42942	0.51439	0.50758	0.19021	0.42548	0.45416
cd00015	681.183	40871	60	185	0.25741	0.2715	0.27181	0.27533	0.25969	0.26931
cd00306	686.336	188056	274	233	0.50928	0.3129	0.39054	0.4281	0.50334	0.36175
cd05819	688.013	110082	160	271	0.27675	0.27451	0.21609	0.27975	0.11492	0.39882
cd11655	696.786	48775	70	57	0.21777	0.39668	0.32695	0.28553	0.44029	0.36937
cd00111	708.44	35422	50	44	0.36951	0.42634	0.4161	0.31322	0.39245	0.31817
cd00551	710.299	139929	197	363	0.39842	0.37356	0.44465	0.36278	0.34381	0.36188
cd00060	712.789	101216	142	102	0.53268	0.33265	0.40571	0.14971	0.39467	0.31901
cd08044	713.5	48518	68	133	0.85887	0.87347	0.85417	0.85775	0.88409	0.86339
cd00067	714.563	85033	119	36	0.89579	0.81168	0.85848	0.77002	0.64636	0.83012
cd01514	718.906	259525	361	79	0.95132	0.91785	0.71767	0.5175	0.93184	0.46972
cd00329	733.902	216501	295	106	0.60419	0.47262	0.40136	0.50904	0.49215	0.54013
cd00164	735.477	80167	109	65	0.11775	0.25008	0.22183	0.10879	0.16704	0.11967
cd14745	737.333	37604	51	329	0.83615	0.88856	0.86591	0.85771	0.81145	0.83437
cd00201	740.133	99918	135	31	0.44998	0.38231	0.37734	0.23934	0.30613	0.1965
cd00105	740.726	410362	554	64	0.1091	0.14839	0.18707	0.117	0.09332	0.11005
cd06920	742.571	77970	105	117	0.174	0.15982	0.15953	0.15108	0.11111	0.13816
cd00173	742.909	261504	352	78	0.5069	0.17578	0.08322	0.03397	0.14488	0.1383
cd00174	744.598	384957	517	51	0.58641	0.24231	0.19566	0.27085	0.24968	0.20555
cd11377	748.2	52374	70	138	0.78887	0.82158	0.81728	0.80316	0.82854	0.75203
cd12148	768.811	1667552	2169	409	0.54208	0.23125	0.19989	0.15941	0.001	0.38475
cd00130	771.413	141940	184	103	0.19209	0.07916	0.09569	0.10019	0.10384	0.08903
cd00079	784.008	102705	131	131	0.69246	0.6219	0.61964	0.55802	0.54946	0.40658
cd00020	797.833	62231	78	120	0.09389	0.08398	0.09259	0.07816	0.05464	0.0887
cd00159	799.646	144736	181	169	0.76702	0.63028	0.68503	0.35879	0.55327	0.57541
cd00033	812.219	233919	288	57	0.09796	0.07246	0.03631	0.07521	0.03691	0.07033
cd00368	814.607	285927	351	475	0.58146	0.57161	0.6242	0.49998	0.62599	0.59714
cd00065	816.788	320181	392	52	0.81328	0.38215	0.1451	0.1344	0.57934	0.30403
cd04371	820.57	158370	193	81	0.55826	0.51196	0.57911	0.17011	0.33771	0.40114
cd11308	822.733	61705	75	76	0.59213	0.61758	0.42859	0.55666	0.48874	0.556
cd00030	824.784	431362	523	102	0.50919	0.09399	0.07275	0.2032	0.10654	0.11058
cd02775	828.659	323177	390	101	0.71401	0.62051	0.66659	0.65728	0.65484	0.69217
cd00088	836.011	73569	88	97	0.00285	0.29392	0.27663	0.29064	0.5233	0.3387
cd00052	844.172	48962	58	67	0.35971	0.37333	0.34147	0.26409	0.33644	0.27515
cd00186	848.635	53464	63	417	0.77311	0.8339	0.7988	0.7926	0.80708	0.78126
cd00198	854.849	141905	166	161	0.42965	0.09753	0.09041	0.07419	0.15292	0.24694
cd00027	861.048	124852	145	72	0.3131	0.04256	0.07946	0.03631	0.16398	0.07683
cd14752	861.653	506652	588	203	0.53368	0.46058	0.49142	0.45887	0.47493	0.49546
cd14798	871.782	88050	101	124	0.69865	0.69683	0.70318	0.61612	0.71326	0.74193
cd00109	886.489	83330	94	54	0.30792	0.2777	0.31504	0.27008	0.29292	0.26297
cd00081	898.449	70079	78	311	0.30703	0.38366	0.32409	0.06429	0.24663	0.11976
cd02257	902.932	279006	309	321	0.56771	0.49234	0.469	0.42687	0.35413	0.43614
cd00047	907.069	92521	102	231	0.61698	0.59886	0.58898	0.67136	0.46606	0.60042
cd04369	911.724	254371	279	99	0.53615	0.18773	0.12344	0.15622	0.2793	0.11828
cd00029	912.74	45637	50	50	0.666	0.31969	0.40693	0.23786	0.26218	0.25493
cd00014	920.37	49700	54	107	0.388	0.31787	0.29	0.25111	0.31603	0.31449
cd00037	924.444	788551	853	115	0.36922	0.15097	0.10398	0.001	0.14986	0.23293
cd00204	977.633	335328	343	126	0.06575	0.06128	0.04332	0.04366	0.03478	0.04717
cd00046	979.428	224289	229	146	0.62495	0.51006	0.54993	0.32611	0.28301	0.51096
cd00187	982.224	56969	58	444	0.87406	0.90806	0.91837	0.55488	0.88446	0.89256
cd00688	1001.95	268522	268	302	0.19265	0.25754	0.30023	0.18283	0.35929	0.25444
cd00504	1048.9	76570	73	156	0.76787	0.85919	0.68793	0.84962	0.76413	0.89125
cd00024	1052.53	128409	122	55	0.48028	0.24647	0.29182	0.23276	0.30137	0.24513
cd00160	1097.66	73543	67	180	0.69567	0.62456	0.74046	0.67425	0.55267	0.62275
cd06224	1098.91	98902	90	122	0.4823	0.50094	0.29558	0.58762	0.45191	0.39739
cd04519	1143.03	86870	76	257	0.46022	0.36387	0.49075	0.28837	0.41184	0.30874
cd14473	1150.88	356772	310	99	0.69287	0.50596	0.43897	0.41573	0.32207	0.41986
cd00253	1173.42	89180	76	185	0.4963	0.48002	0.54505	0.49235	0.38982	0.39513
cd04508	1203.99	420192	349	48	0.34108	0.20217	0.21028	0.1556	0.15639	0.17334
cd00064	1210.89	193742	160	49	0.04769	0.06698	0.0644	0.06007	0.04619	0.06795
cd00653	1227.25	138679	113	1088	0.65266	0.70791	0.68115	0.67814	0.71548	0.6609
cd10315	1286.16	138905	108	100	0.28442	0.30524	0.32139	0.28926	0.17076	0.29515
cd00191	1411.33	121374	86	66	0.21672	0.21423	0.20844	0.14649	0.12095	0.11541
cd07066	1413.91	189464	134	118	0.33819	0.32072	0.30504	0.28578	0.22861	0.33525
cd15489	1432.48	282199	197	47	0.25717	0.16631	0.03799	0.12334	0.1039	0.09989
cd15802	1443.49	88053	61	74	0.81825	0.86214	0.8435	0.84152	0.83722	0.84931
cd00102	1463.68	207842	142	89	0.2288	0.14527	0.20202	0.09346	0.15606	0.16597
cd00205	1495.4	154026	103	177	0.26065	0.24524	0.2516	0.23441	0.2213	0.22296
cd12962	1525.84	105283	69	95	0.20326	0.29595	0.264	0.30571	0.24024	0.21792
cd13433	1560.33	113904	73	54	0.90061	0.88572	0.9046	0.88699	0.89412	0.88168
cd00096	1614.13	2960322	1834	72	0.11359	0.05647	0.03079	0.001	0.001	0.069
cd11709	1688.43	168843	100	117	0.54337	0.32429	0.36434	0.15507	0.33426	0.34815
cd00222	1695.94	206905	122	92	0.10921	0.11127	0.13147	0.0918	0.05967	0.07236
cd09233	1730.88	96929	56	356	0.72454	0.73019	0.82338	0.79536	0.68646	0.67809
cd00041	1773.26	523113	295	112	0.11681	0.11694	0.08204	0.09303	0.06277	0.08874
cd00054	1844.94	1038703	563	40	0.03155	0.03324	0.02059	0.02715	0.01252	0.02688
cd11684	1889.03	139788	74	392	0.72591	0.75268	0.81418	0.76457	0.79349	0.65793
cd00053	1909.26	1647692	863	35	0.0302	0.03132	0.00931	0.02404	0.01168	0.0198
cd00110	1992.74	227172	114	151	0.15313	0.13484	0.10392	0.11187	0.0599	0.10627
cd06071	2133.4	149338	70	277	0.75136	0.79121	0.85829	0.68824	0.82913	0.8065
cd00146	2157.34	153171	71	81	0.08437	0.03614	0.05894	0.02326	0.05439	0.04096
cd00055	2223.44	707055	318	50	0.02632	0.05686	0.05173	0.05435	0.04165	0.0551
cd00112	2333.33	1320665	566	35	0.00686	0.04378	0.03573	0.03286	0.02401	0.03376
cd00176	2740.02	463063	169	213	0.01697	0.02624	0.02008	0.02768	0.01404	0.02595
cd00063	5295.95	3929593	742	93	0.04318	0.02925	0.01492	0.001	0.01627	0.03216

## Sheet: 10.domain_lens
cdd_id	ave_len	nres	num_sq	cols	gsm_cols	GISMO	MAFFT	CLUSTAL	MUSCLE	Dialign	Kalign		vsMFT	vsCLO	vsMUS	vs DA	vs KA		ncols	MAFFT	CLUSTAL-O	MUSCLE	DIALIGN	KALIGN
cd00201	740.133	99918	135	31	34	0.44998	0.38231	0.37734	0.23934	0.30613	0.1965		0.06767	0.07264	0.21064	0.14385	0.25348
cd00107	70.2549	3583	51	33	42	0.80529	0.8664	0.78306	0.81803	0.7242	0.75353		-0.06111	0.02223	-0.01274	0.08109	0.05176		60.951	0.0694424	0.0681634	0.132751	0.0820784	0.0916475
cd00053	1909.26	1647692	863	35	101	0.0302	0.03132	0.00931	0.02404	0.01168	0.0198		-0.00112	0.02089	0.00616	0.01852	0.0104		103.324	0.0602804	0.054933	0.0796025	0.0817319	0.0583949
cd00112	2333.33	1320665	566	35	34	0.00686	0.04378	0.03573	0.03286	0.02401	0.03376		-0.03692	-0.02887	-0.026	-0.01715	-0.0269		153.137	0.0361009	0.0286589	0.0500297	0.0600366	0.0397162
cd00067	714.563	85033	119	36	50	0.89579	0.81168	0.85848	0.77002	0.64636	0.83012		0.08411	0.03731	0.12577	0.24943	0.06567		293.735	0.0129613	-0.00229059	0.0257467	0.0377435	0.021902
cd00350	164.315	11995	73	36	34	0.80518	0.8648	0.63531	0.71712	0.86596	0.78415		-0.05962	0.16987	0.08806	-0.06078	0.02103
cd12935	645.586	45191	70	36	174	0.93444	0.93109	0.92969	0.73241	0.89079	0.84133		0.00335	0.00475	0.20203	0.04365	0.09311
cd12934	581.014	40671	70	37	52	0.94516	0.91178	0.83229	0.42013	0.92326	0.7903		0.03338	0.11287	0.52503	0.0219	0.15486
cd00021	551.5	30884	56	39	186	0.70555	0.67632	0.64135	0.66504	0.62384	0.56777		0.02923	0.0642	0.04051	0.08171	0.13778
cd00054	1844.94	1038703	563	40	107	0.03155	0.03324	0.02059	0.02715	0.01252	0.02688		-0.00169	0.01096	0.0044	0.01903	0.00467
cd07765	548.298	62506	114	40	84	0.71537	0.69397	0.60413	0.3605	0.47435	0.34586		0.0214	0.11124	0.35487	0.24102	0.36951
cd00104	625.077	170646	273	41	48	0.41723	0.30074	0.19557	0.26458	0.16304	0.26684		0.11649	0.22166	0.15265	0.25419	0.15039
cd03587	388.083	60541	156	41	50	0.90253	0.84751	0.91973	0.94237	0.93412	0.89726		0.05502	-0.0172	-0.03984	-0.03159	0.00527
cd14438	356.654	18546	52	41	206	0.9485	0.96224	0.95271	0.92271	0.97449	0.87095		-0.01374	-0.00421	0.02579	-0.02599	0.07755
cd00569	192.107	48411	252	42	177	0.98493	0.96393	0.95231	0.94974	0.93525	0.95664		0.021	0.03262	0.03519	0.04968	0.02829
cd00111	708.44	35422	50	44	81	0.36951	0.42634	0.4161	0.31322	0.39245	0.31817		-0.05683	-0.04659	0.05629	-0.02294	0.05134
cd00118	460.064	1103693	2399	45	52	0.33362	0.13126	0.07913	0.05725	0.001	0.11341		0.20236	0.25449	0.27637	0.33262	0.22021
cd00162	538.016	299137	556	45	52	0.83278	0.30747	0.36785	0.22026	0.47076	0.45891		0.52531	0.46493	0.61252	0.36202	0.37387
cd00167	625.602	106978	171	45	54	0.33757	0.12132	0.23741	0.11035	0.17756	0.19317		0.21625	0.10016	0.22722	0.16001	0.1444
cd00677	475.056	84085	177	46	74	0.35993	0.48112	0.41653	0.4615	0.52842	0.47512		-0.12119	-0.0566	-0.10157	-0.16849	-0.11519
cd15489	1432.48	282199	197	47	53	0.25717	0.16631	0.03799	0.12334	0.1039	0.09989		0.09086	0.21918	0.13383	0.15327	0.15728
cd04508	1203.99	420192	349	48	75	0.34108	0.20217	0.21028	0.1556	0.15639	0.17334		0.13891	0.1308	0.18548	0.18469	0.16774
cd06225	597.078	122401	205	48	206	0.80708	0.62894	0.71804	0.68245	0.69035	0.64877		0.17814	0.08904	0.12463	0.11673	0.15831
cd00064	1210.89	193742	160	49	221	0.04769	0.06698	0.0644	0.06007	0.04619	0.06795		-0.01929	-0.01671	-0.01238	0.0015	-0.02026
cd00029	912.74	45637	50	50	58	0.666	0.31969	0.40693	0.23786	0.26218	0.25493		0.34631	0.25907	0.42814	0.40382	0.41107
cd00055	2223.44	707055	318	50	271	0.02632	0.05686	0.05173	0.05435	0.04165	0.0551		-0.03054	-0.02541	-0.02803	-0.01533	-0.02878
cd11660	419.916	39892	95	50	52	0.8564	0.67132	0.82166	0.58902	0.85141	0.77378		0.18508	0.03474	0.26738	0.00499	0.08262
cd00174	744.598	384957	517	51	55	0.58641	0.24231	0.19566	0.27085	0.24968	0.20555		0.3441	0.39075	0.31556	0.33673	0.38086
cd00065	816.788	320181	392	52	56	0.81328	0.38215	0.1451	0.1344	0.57934	0.30403		0.43113	0.66818	0.67888	0.23394	0.50925
cd01392	339.942	459602	1352	52	316	0.83768	0.88478	0.88314	0.91334	0.93533	0.89681		-0.0471	-0.04546	-0.07566	-0.09765	-0.05913
cd00355	129.557	22543	174	53	57	0.99505	0.9319	0.99654	0.96496	0.99184	0.97647		0.06315	-0.00149	0.03009	0.00321	0.01858
cd08368	495.588	197244	398	53	113	0.33101	0.26106	0.23656	0.22036	0.16282	0.27835		0.06995	0.09445	0.11065	0.16819	0.05266
cd00109	886.489	83330	94	54	57	0.30792	0.2777	0.31504	0.27008	0.29292	0.26297		0.03022	-0.00712	0.03784	0.015	0.04495
cd00472	130.014	9491	73	54	60	0.96887	0.9825	0.98403	0.97355	0.99139	0.97552		-0.01363	-0.01516	-0.00468	-0.02252	-0.00665
cd11586	77.35	4641	60	54	59	0.9004	0.97137	0.96602	0.94465	0.96774	0.8528		-0.07097	-0.06562	-0.04425	-0.06734	0.0476
cd13433	1560.33	113904	73	54	838	0.90061	0.88572	0.9046	0.88699	0.89412	0.88168		0.01489	-0.00399	0.01362	0.00649	0.01893
cd00024	1052.53	128409	122	55	93	0.48028	0.24647	0.29182	0.23276	0.30137	0.24513		0.23381	0.18846	0.24752	0.17891	0.23515
cd06171	256.712	18740	73	55	156	0.97082	0.99191	0.9597	0.99509	0.97749	0.96055		-0.02109	0.01112	-0.02427	-0.00667	0.01027
cd06257	407.604	62771	154	55	69	0.90364	0.80201	0.84077	0.76469	0.84493	0.84528		0.10163	0.06287	0.13895	0.05871	0.05836
cd09487	489.194	50387	103	56	60	0.71764	0.5694	0.7104	0.31318	0.64979	0.55852		0.14824	0.00724	0.40446	0.06785	0.15912
cd00033	812.219	233919	288	57	153	0.09796	0.07246	0.03631	0.07521	0.03691	0.07033		0.0255	0.06165	0.02275	0.06105	0.02763
cd00427	81.9655	14262	174	57	62	0.9693	0.96652	0.98945	0.9425	0.94598	0.96611		0.00278	-0.02015	0.0268	0.02332	0.00319
cd11655	696.786	48775	70	57	136	0.21777	0.39668	0.32695	0.28553	0.44029	0.36937		-0.17891	-0.10918	-0.06776	-0.22252	-0.1516
cd00085	312.869	38170	122	58	57	0.60908	0.42581	0.53982	0.22571	0.55637	0.51193		0.18327	0.06926	0.38337	0.05271	0.09715
cd00093	202.231	112845	558	58	70	0.86551	0.59261	0.67478	0.72968	0.7718	0.76056		0.2729	0.19073	0.13583	0.09371	0.10495
cd00086	487.836	155132	318	59	65	0.71727	0.56448	0.65759	0.48838	0.56384	0.54485		0.15279	0.05968	0.22889	0.15343	0.17242
cd00083	385.74	56318	146	60	63	0.78883	0.65069	0.80608	0.4052	0.55721	0.62996		0.13814	-0.01725	0.38363	0.23162	0.15887
cd02116	462.894	752665	1626	60	83	0.47269	0.22843	0.17579	0.13781	0.26117	0.2682		0.24426	0.2969	0.33488	0.21152	0.20449
cd02325	528.98	159752	302	60	61	0.72907	0.42218	0.28893	0.21404	0.50341	0.48393		0.30689	0.44014	0.51503	0.22566	0.24514
cd00010	188.343	12619	67	63	84	0.79693	0.82483	0.84296	0.81433	0.72608	0.75131		-0.0279	-0.04603	-0.0174	0.07085	0.04562
cd00051	282.8	29694	105	63	70	0.42333	0.36377	0.43099	0.37426	0.32534	0.36038		0.05956	-0.00766	0.04907	0.09799	0.06295
cd00371	656.217	69559	106	63	70	0.50412	0.52267	0.48128	0.5497	0.32682	0.45297		-0.01855	0.02284	-0.04558	0.1773	0.05115
cd00105	740.726	410362	554	64	129	0.1091	0.14839	0.18707	0.117	0.09332	0.11005		-0.03929	-0.07797	-0.0079	0.01578	-0.00095
cd00082	641.8	297795	464	65	230	0.80212	0.62575	0.83051	0.8043	0.38699	0.72766		0.17637	-0.02839	-0.00218	0.41513	0.07446
cd00164	735.477	80167	109	65	73	0.11775	0.25008	0.22183	0.10879	0.16704	0.11967		-0.13233	-0.10408	0.00896	-0.04929	-0.00192
cd04301	220.602	209351	949	65	133	0.79714	0.3755	0.47533	0.70155	0.56819	0.63952		0.42164	0.32181	0.09559	0.22895	0.15762
cd10719	394.607	147583	374	65	329	0.8768	0.86051	0.8934	0.89393	0.92405	0.88129		0.01629	-0.0166	-0.01713	-0.04725	-0.00449
cd00084	454.668	87751	193	66	87	0.6523	0.49657	0.5367	0.36847	0.61667	0.4493		0.15573	0.1156	0.28383	0.03563	0.203
cd00191	1411.33	121374	86	66	73	0.21672	0.21423	0.20844	0.14649	0.12095	0.11541		0.00249	0.00828	0.07023	0.09577	0.10131
cd07377	284.978	118551	416	66	212	0.97017	0.90322	0.96421	0.96489	0.86044	0.94643		0.06695	0.00596	0.00528	0.10973	0.02374
cd12870	94.8889	6832	72	66	74	0.79025	0.78768	0.78608	0.72374	0.76437	0.70357		0.00257	0.00417	0.06651	0.02588	0.08668
cd00052	844.172	48962	58	67	95	0.35971	0.37333	0.34147	0.26409	0.33644	0.27515		-0.01362	0.01824	0.09562	0.02327	0.08456
cd00633	140.945	7752	55	67	66	0.88857	0.91736	0.90177	0.87437	0.46482	0.86504		-0.02879	-0.0132	0.0142	0.42375	0.02353
cd02409	284.825	76333	268	67	125	0.40785	0.3949	0.56274	0.25827	0.41285	0.43002		0.01295	-0.15489	0.14958	-0.005	-0.02217
cd00048	571.574	88594	155	68	71	0.46566	0.32569	0.32515	0.24816	0.33606	0.30607		0.13997	0.14051	0.2175	0.1296	0.15959
cd00022	475.892	30933	65	69	96	0.33547	0.39716	0.38655	0.40283	0.31314	0.3893		-0.06169	-0.05108	-0.06736	0.02233	-0.05383
cd00196	408.288	256405	628	69	73	0.50278	0.09124	0.05753	0.0445	0.12476	0.14916		0.41154	0.44525	0.45828	0.37802	0.35362
cd00291	142.021	27410	193	69	72	0.88688	0.86156	0.89234	0.87785	0.78832	0.89252		0.02532	-0.00546	0.00903	0.09856	-0.00564
cd00719	270.317	16219	60	69	45	0.39527	0.56812	0.37923	0.28896	0.24393	0.45508		-0.17285	0.01604	0.10631	0.15134	-0.05981
cd01659	302.284	40506	134	69	0	0.001	0.08595	0.07935	0.03073	0.11995	0.18983		-0.08495	-0.07835	-0.02973	-0.11895	-0.18883
cd10146	290.326	65033	224	69	230	0.73097	0.69114	0.64771	0.67254	0.62458	0.68944		0.03983	0.08326	0.05843	0.10639	0.04153
cd00136	451.853	30726	68	70	73	0.47575	0.40298	0.35302	0.26122	0.32378	0.40433		0.07277	0.12273	0.21453	0.15197	0.07142
cd00080	664.472	305657	460	71	259	0.51832	0.62283	0.59178	0.55049	0.46666	0.57898		-0.10451	-0.07346	-0.03217	0.05166	-0.06066
cd00027	861.048	124852	145	72	77	0.3131	0.04256	0.07946	0.03631	0.16398	0.07683		0.27054	0.23364	0.27679	0.14912	0.23627
cd00096	1614.13	2960322	1834	72	156	0.11359	0.05647	0.03079	0.001	0.001	0.069		0.05712	0.0828	0.11259	0.11259	0.04459
cd00590	475.367	223898	471	72	86	0.41279	0.12152	0.1805	0.22855	0.15656	0.22825		0.29127	0.23229	0.18424	0.25623	0.18454
cd06916	456.136	26912	59	72	81	0.94494	0.95386	0.95235	0.94086	0.9384	0.92273		-0.00892	-0.00741	0.00408	0.00654	0.02221
cd00165	282.007	75296	267	74	57	0.72098	0.55872	0.7278	0.24971	0.68476	0.28052		0.16226	-0.00682	0.47127	0.03622	0.44046
cd15802	1443.49	88053	61	74	490	0.81825	0.86214	0.8435	0.84152	0.83722	0.84931		-0.04389	-0.02525	-0.02327	-0.01897	-0.03106
cd03524	475.227	31365	66	75	0	0.001	0.19469	0.04418	0.02505	0.1122	0.01583		-0.19369	-0.04318	-0.02405	-0.1112	-0.01483
cd07323	507.581	31470	62	75	88	0.88047	0.91076	0.87449	0.40429	0.84971	0.84524		-0.03029	0.00598	0.47618	0.03076	0.03523
cd00488	114.327	12919	113	76	92	0.95192	0.96093	0.96622	0.96364	0.92271	0.96433		-0.00901	-0.0143	-0.01172	0.02921	-0.01241
cd11308	822.733	61705	75	76	377	0.59213	0.61758	0.42859	0.55666	0.48874	0.556		-0.02545	0.16354	0.03547	0.10339	0.03613
cd00090	198.078	35456	179	77	78	0.68565	0.51143	0.66314	0.62951	0.60131	0.67853		0.17422	0.02251	0.05614	0.08434	0.00712
cd00367	297.538	35407	119	77	83	0.94092	0.92929	0.89048	0.93436	0.93446	0.93169		0.01163	0.05044	0.00656	0.00646	0.00923
cd00173	742.909	261504	352	78	97	0.5069	0.17578	0.08322	0.03397	0.14488	0.1383		0.33112	0.42368	0.47293	0.36202	0.3686
cd00212	513.056	45662	89	78	313	0.09735	0.44521	0.82505	0.32055	0.81609	0.4082		-0.34786	-0.7277	-0.2232	-0.71874	-0.31085
cd01037	262.6	26260	100	78	100	0.35001	0.25037	0.20931	0.24057	0.2153	0.24492		0.09964	0.1407	0.10944	0.13471	0.10509
cd01514	718.906	259525	361	79	460	0.95132	0.91785	0.71767	0.5175	0.93184	0.46972		0.03347	0.23365	0.43382	0.01948	0.4816
cd06445	172.34	65317	379	79	81	0.89611	0.84091	0.8761	0.87499	0.7552	0.86351		0.0552	0.02001	0.02112	0.14091	0.0326
[truncated: 318 more rows]
