# Supplementary material for: Bayesian Top-Down Protein Sequence Alignment with Inferred Position-Specific Gap Penalties
Source: PLoS Comput Biol. 2016 May 18;12(5):e1004936. doi: 10.1371/journal.pcbi.1004936 (PMC4871425; doi:10.1371/journal.pcbi.1004936)
Supplement: S1 Runtimes — (XLSX) [file pcbi.1004936.s007.xlsx]

## Sheet: runtimes
cdd_id	ave_len	num_sq	nres	gsm_time	mft_time	clo_time	mus_time	da_time	kal_time																		gsm_time	mft_time	clo_time	mus_time	da_time	kal_time		max seqs	max nres		ave nseq		gsm_time	mft_time	clo_time	mus_time	da_time	kal_time
cd00003	250.547	53	13279	579.09	3.02	3.58	2.2	12.58	0.11																		557075	3325.43	141398	174829	1.67773e+06	1279.25		2399	3.92959e+06		235.01		12279.2	138.159	979.299	2894.74	28351	12.6401	seconds
cd00009	655.694	134	87863	1167.12	194.78	78.84	608.56	512.84	4.69																		12279.2	138.159	979.299	2894.74	28351	12.6401							204.653	2.30265	16.3217	48.2456	472.516	0.210669	minutes
cd00010	188.343	67	12619	335.94	17.05	6.44	11.71	16.07	0.17																			88.8773	12.5387	4.2419	0.433114	971.443								88.8773	12.5387	4.2419	0.433114	971.443
cd00012	430.08	125	53760	3166.36	34.45	29.76	149.33	184.99	1.11
cd00014	920.37	54	49700	943.53	79.69	42.34	315.18	169.1	2.86
cd00015	681.183	60	40871	8513.47	17.72	6.82	17.09	103.37	0.49
cd00020	797.833	78	62231	3753.62	61.35	51.61	110.73	264.71	1.8
cd00021	551.5	56	30884	6048.91	47.99	18.63	51.05	60.24	0.78
cd00022	475.892	65	30933	904.51	22.06	33.97	577.32	68.07	1.03
cd00024	1052.53	122	128409	7491.16	180.93	85.95	517.38	1118.31	7.4
cd00027	861.048	145	124852	656.23	133.03	209.13	379	1037.15	4.22
cd00029	912.74	50	45637	342.69	42.22	62.9	49.39	127.14	2.02
cd00030	824.784	523	431362	1590.47	111.94	7004.52	12486.3	26497.6	65.26
cd00032	389.094	53	20622	4142.52	22.97	6.55	5.74	27.69	0.51
cd00033	812.219	288	233919	16737.8	263.15	245.57	1204.08	3751.06	7.07
cd00037	924.444	853	788551	9798.21	262.59	14904.9		158534	166.27
cd00038	524.799	293	153766	2062.51	344.58	217.44	941.97	1900.62	7.01
cd00041	1773.26	295	523112	78103.4	566.35	480.55	3440.2	16728.6	28.36
cd00042	208.113	53	11030	217.55	7.05	2.91	5.11	9.58	0.11
cd00043	409.523	329	134733	12438.4	224.36	57.47	679.55	1962.34	4.05
cd00046	979.428	229	224289	5855.79	481.63	389.79	1337.79	3275.04	12.29
cd00047	907.069	102	92521	6123.48	97	97.05	329.28	533.88	4
cd00048	571.574	155	88594	615.23	143.04	52.07	251.7	528.43	3.55
cd00051	282.8	105	29694	328.52	22.07	9.01	86.13	66.82	0.86
cd00052	844.172	58	48962	246.04	100.52	81.5	55.29	173.46	1.3
cd00053	1909.26	863	1.64769e+06	298425	157.65	4463.44	46795.9	504659	145.37
cd00054	1844.94	563	1.0387e+06	186683	137.27	2683.37	67425.2	123146	91.14
cd00055	2223.44	318	707054	363511	511.07	541.96	2685.77	36162.1	37.59
cd00056	290.028	141	40893.9	1457.81	25.65	14.44	68.34	151.57	0.75
cd00060	712.789	142	101216	718.32	157.63	193	351.21	696.98	5.4
cd00063	5295.95	742	3.92959e+06	168599	478.5	36258.8		1.35442e+06	1279.25
cd00064	1210.89	160	193742	83093.6	86.37	75.84	396.09	1976.85	5.06
cd00065	816.788	392	320181	1108.31	1877.18	2955.06	8529.02	10489	45.28
cd00067	714.563	119	85033	578.97	104.04	71.47	80.76	469.84	3.35
cd00069	147.736	144	21274	335.56	8.5	6.21	27.64	65.73	0.19
cd00070	297.707	92	27389	752.73	45.85	7.37	23.32	49.41	0.34
cd00073	229.789	71	16315	770.12	18.48	4.27	10.04	40.84	0.14
cd00075	646.349	484	312833	12332.2	1182.07	1209.2	1945.27	15189.6	17.29
cd00077	450.613	248	111752	1553.11	119.52	154.84	246.56	992.18	3.37
cd00079	784.008	131	102705	17258.7	125.27	64.09	229.89	687.38	4.08
cd00080	664.472	460	305657	5575.28	778.19	297.27	3115.93	25241.2	11.93
cd00081	898.449	78	70079	1376.03	789	76.13	159.08	282.71	2.88
cd00082	641.8	464	297795	4392.41	1179.58	1751.35	1120.34	40193.1	18.32
cd00083	385.74	146	56318	393.43	71.42	47.92	133.87	252.8	1.92
cd00084	454.668	193	87750.9	951.82	145.61	80.37	350.4	654.91	3.68
cd00085	312.869	122	38170	365.44	27.16	20.09	49.93	100.67	0.84
cd00086	487.836	318	155132	271.53	434.82	415.52	1059.91	2860.64	9.76
cd00087	563.983	58	32711	1722.39	25.59	39.78	72.81	61.48	1.3
cd00088	836.011	88	73569	7293.44	73.02	157.78	271.45	357.71	2.49
cd00090	198.078	179	35456	485.8	26.65	10.1	56.73	134.33	0.66
cd00093	202.231	558	112845	873.3	13.68	154.85	1068.24	9870.04	5.05
cd00096	1614.13	1834	2.96031e+06	85128.4	3325.43	44126.5			1084.99
cd00101	143.159	132	18897	159.28	11	7.41	15.86	47.24	0.23
cd00102	1463.68	142	207843	5193.72	170.97	174.99	1003.9	2477.22	9.14
cd00104	625.077	273	170646	1747.52	353.64	172.01	981.51	2526.33	6.97
cd00105	740.726	554	410362	20829.3	39.48	644.23	3593.87	31820	16.62
cd00107	70.2549	51	3583	93.28	1.55	2.32	1.39	3.23	0.02
cd00109	886.489	94	83330	11564.2	43.76	75.79	77.32	398.12	2.41
cd00110	1992.74	114	227172	16907	289.04	189.97	3174.7	3041.02	14.39
cd00111	708.44	50	35422	81878	44.7	15.99	37.48	68.82	0.83
cd00112	2333.33	566	1.32066e+06	515985	96.73	1890.11	45591.9	193467	89.39
cd00115	168.671	73	12313	769.63	10.82	2.05	3.79	13.8	0.1
cd00117	220.662	80	17653	340.79	5.52	3.92	4.73	28.53	0.13
cd00118	460.064	2399	1.10369e+06	37093.7	436.88	59796.3	174829		182.98
cd00119	200.412	51	10221	292.17	2.71	3.72	3.66	7.59	0.08
cd00121	599.261	353	211539	10878.9	45.24	285.17	6158.42	5031.87	17.48
cd00127	358.731	52	18654	254.75	72.3	14.74	12.83	23.77	0.45
cd00130	771.413	184	141940	8534.63	182.47	164.36	271.67	1339.62	5.07
cd00133	395.211	455	179821	1057.21	211.27	65.94	436.18	7444.79	5
cd00134	340.381	63	21444	2364.71	24.83	5.91	22.52	31.66	0.33
cd00136	451.853	68	30726	156.89	27.79	47.28	103.61	93.17	0.85
cd00138	547.923	78	42738	594.82	165.69	23.58	56.97	110.5	0.96
cd00140	378.741	112	42419	1742.23	8.72	7.6	11	144.35	0.46
cd00143	507.239	138	69999	4766.03	87.93	34.66	145.37	335.99	2.69
cd00146	2157.34	71	153171	4211.28	66.45	164.31	1025.1	1380.46	7.73
cd00156	388.727	308	119728	947.13	386.32	87.32	1093.18	1610.77	5.55
cd00158	255.282	312	79648	826.45	108.51	36.4	898.92	1478.11	2.21
cd00159	799.646	181	144736	6770.13	366.95	418.45	646.58	1538.77	10.52
cd00160	1097.66	67	73543.2	2250	191.91	346.52	1204.04	600.21	5.97
cd00161	577.2	105	60606	1988.59	65.43	30.84	95.72	215.13	2.17
cd00162	538.016	556	299137	555.73	81.38	8969.44	42626.7	21838.6	46.68
cd00164	735.477	109	80167	757.39	46.44	52.39	184.27	423.8	2.04
cd00165	282.007	267	75295.9	865.89	112.59	41.19	357.52	750.27	1.49
cd00167	625.602	171	106978	670.36	144.67	122.93	341.77	854.12	4.11
cd00170	535.555	110	58911	2066.61	84.75	55.51	236.17	245.1	2.56
cd00172	424.793	92	39081	8542.1	91.31	23.57	13.3	137.18	0.59
cd00173	742.909	352	261504	1055.5	1013.32	1368.44	5957.42	6883.26	21.74
cd00174	744.598	517	384957	890.17	100.79	6126.68	3769.47	23716.1	45.97
cd00176	2740.02	169	463063	557075	280.91	563.21	6186.34	17053.3	32.13
cd00178	203.808	52	10598	840.8	6.28	1.98	1.99	8.56	0.07
cd00179	283.1	70	19817	1167.71	7.2	6.92	11.16	44.16	0.12
cd00181	510.295	61	31128	12098.2	25.2	5.46	12.09	87.43	0.35
cd00185	635.912	114	72494	1058.08	124.62	134.43	4135.7	549.33	3.78
cd00186	848.635	63	53464	20191.2	183.56	31.24	25.64	178.17	1.38
cd00187	982.224	58	56969	23247.2	68	19.89	306.38	337.44	1.38
cd00188	635.282	611	388157	14039.6	56.58	1340.49	4168.96	36855.7	26.15
cd00190	374.011	178	66574	1492	107.78	22.86	1144.7	355.34	1.67
cd00191	1411.33	86	121374	89493.1	37.48	81.9	90.97	807.35	3.9
cd00195	314.408	71	22323	437.73	28.06	9.12	700.13	42.88	0.79
cd00196	408.288	628	256405	3890.73	44.31	1108.42	3179.46	20530.8	19.96
cd00198	854.849	166	141905	812.8	41	606.45	12786.3	1361.37	21.62
cd00200	633.549	91	57653	7901.69	73.1	80.61	129.58	207.39	2.25
cd00201	740.133	135	99918	205.59	156.92	114.66	2916.31	821.67	4.39
cd00204	977.633	343	335328	20659.9	1555.22	1491.91	4241.43	8473.78	24.71
cd00205	1495.4	103	154026	2444.81	142.68	202.25	8646.09	1353.57	7.35
cd00207	342.393	196	67109	318.29	58.54	19.83	121.35	343.91	1.7
cd00209	206.648	128	26450.9	739.42	9.27	8.67	200.25	88.15	0.3
cd00211	377.491	110	41524	394.59	26.89	10.59	25.49	121.15	0.85
cd00212	513.056	89	45662	5831.23	68.92	10.84	117.53	208.57	0.66
cd00213	264.23	135	35671.1	197.12	30.97	17.18	50.4	135.85	1.1
cd00222	1695.94	122	206905	48834.3	233.19	385.42	9471.13	3336.92	10.8
cd00229	442.266	188	83146	6521.87	177.23	230.95	298.08	482.17	3
cd00241	614.019	104	63858	1117.33	61.03	166.47	297.3	263.54	2.37
cd00253	1173.42	76	89179.9	20491.8	108.9	148.56	308.07	594.16	4.61
cd00267	480.86	186	89440	1798.39	202.12	57.46	366.8	808.11	3.22
cd00291	142.021	193	27410.1	181.9	18.71	4.36	24.24	102.41	0.45
cd00296	414.361	122	50552	1571.11	45.44	29.13	162.37	260.86	1.42
cd00298	224.453	1147	257448	7820.98	43.91	461.76	15425	235182	19.19
cd00299	266.874	135	36028	998.44	19.59	10.47	188.27	148.26	0.54
cd00305	183.809	68	12499	940.48	8.31	2.5	2.72	13.84	0.09
cd00306	686.336	274	188056	4487.02	923.96	364.32	2060.49	2675.59	18.03
cd00316	500.708	154	77109	13879.6	30.14	12.94	106.36	374.27	1.19
cd00317	284.859	92	26207	712.96	158.26	18.99	66.33	71.3	0.6
cd00320	118.48	98	11611	138.74	5.35	1.81	2.37	18.97	0.09
cd00321	420.476	105	44150	2671.21	16.9	17.07	52.93	172.63	0.82
cd00322	396.184	87	34468	6465.08	203.81	23.26	49.56	73	0.79
cd00326	363.299	177	64303.9	1738.39	50.78	29.12	217.34	495.09	1.99
cd00329	733.902	295	216501	15497.1	275.46	162.31	609.5	3840.99	6.92
cd00336	173.158	133	23030	329.69	7.42	8.73	32.98	57.07	0.24
cd00338	470.167	180	84630.1	8720.66	50.38	42.85	76.59	582.46	1.87
cd00347	430.445	256	110194	8567.55	323.95	91.27	2409.68	1173.14	4.46
cd00349	160.616	138	22165	5968.1	3.85	5.6	4.8	76.09	0.16
cd00350	164.315	73	11995	238.08	12.8	7.49	12.21	12.61	0.14
cd00351	338.857	70	23720	7285.87	26.18	6.53	11.91	33.31	0.33
cd00352	661.687	638	422156	10202.1	35.42	290.51	6025.93	62464.9	15.61
cd00355	129.557	174	22542.9	931.21	4.67	3.65	9.65	76.08	0.23
cd00361	382.833	60	22970	2831.18	14.12	4.51	23.31	52.32	0.21
cd00367	297.538	119	35407	218.7	12.59	25.24	18.88	107.87	0.63
cd00368	814.607	351	285927	34438.2	392.2	276.28	2100.59	15580.9	9.02
cd00371	656.217	106	69559	9781.27	20.55	57.48	72.86	353.4	1.4
cd00374	263.247	97	25535	1216.42	38.02	5.17	26.68	63.52	0.31
cd00379	213.415	224	47805	3700.13	13.94	19.35	27.65	317.35	0.52
cd00382	254.311	164	41707	875.01	16.92	16.13	35.12	237.86	0.55
cd00383	241.794	524	126700	9236.75	5.15	41.51	565.58	14756.6	2.69
cd00384	330.014	74	24421	1702.36	8.45	3.94	3.73	43.93	0.23
cd00385	417.966	325	135839	26427.3	107.09	82.45	526.33	2326.31	2.74
cd00386	273.382	170	46474.9	1584.62	18.38	12.91	59.05	294.91	0.59
cd00387	156.744	129	20220	1243.46	5.12	10.65	9.93	79.09	0.17
cd00392	173.677	133	23099	484.28	5.95	8.45	32.09	65.85	0.18
cd00397	343.663	163	56017.1	7537.54	39.31	69.79	46.95	252.55	1.21
cd00400	564.212	113	63756	5463.17	23.37	37.56	44.98	435.63	1.07
cd00403	286.624	213	61050.9	6624.57	55.15	14.27	127.2	429.62	1.2
cd00412	223.374	91	20327	702.4	22.87	3.74	10.73	30.83	0.16
cd00413	379.477	86	32635	10056.9	209.61	31.13	31.06	68.43	0.69
cd00421	270.374	147	39745	915.07	12.61	11.07	20.93	125.26	0.51
cd00427	81.9655	174	14262	229.31	3.69	3.89	7.63	63.86	0.16
cd00431	213.873	204	43630.1	1167.55	36.6	8.37	112.16	223.74	0.56
cd00432	180.706	136	24576	2519.11	7.67	6.55	14.93	65.96	0.23
cd00433	504.699	196	98921	4822.69	38.07	28.69	97.96	874.02	1.54
cd00446	205.358	151	31009.1	3670.87	6.46	24.74	7.16	120.67	0.3
cd00448	202.237	853	172508	1442.77	31.03	154.62	12570.1	108482	8.11
cd00449	319.979	95	30398	8331.62	41.35	7.02	7.61	62.23	0.3
cd00462	198.169	154	30518	588.76	5.31	7.81	5.78	140.35	0.24
cd00466	149.411	90	13447	642.58	3.81	3.92	1.36	21.26	0.07
cd00472	130.014	73	9491.02	211.98	2.06	6.28	2.67	19.94	0.05
cd00473	118.686	512	60767.2	1007.75	1.78	26.76	52.13	8647.38	1.12
cd00475	261.873	671	175717	3633.81	6.4	38.52	688.63	59721.3	3.83
cd00483	236.346	104	24580	755.95	8.31	8.21	8.76	70.63	0.34
cd00487	184.603	156	28798.1	442.66	7.16	7.33	6.47	133.68	0.26
cd00488	114.327	113	12919	358.61	2.18	8.43	3.35	27.16	0.1
cd00495	200.636	448	89884.9	2894.72	60.37	15.72	56.77	6757.4	1.65
cd00501	217.316	57	12387	779.56	6.15	4.75	1.42	17.99	0.08
cd00504	1048.9	73	76569.7	30326.1	26.22	76.78	222.39	333.94	2.63
cd00513	140.161	56	7849.02	451.52	1.72	2.14	0.98	10.01	0.04
cd00516	366.989	186	68260	7835.06	23.93	21.54	57.07	531.42	1.05
cd00518	173.236	199	34474	851.57	15.25	5.9	28.04	188.86	0.55
cd00525	506.77	200	101354	5807.99	125.21	57.35	574.87	850.27	3.06
cd00528	253.074	54	13666	452.48	9.35	9.56	6.91	22.95	0.14
cd00531	228.344	163	37220.1	696.5	28.85	9.85	149.6	158.87	0.8
cd00537	380.684	79	30074	2037.88	47.19	15.47	8.27	58.25	0.36
cd00538	667.534	58	38717	372.11	215.66	53.15	53.23	126.25	1.17
cd00551	710.299	197	139929	11188.7	305.22	170.65	1423.48	1167.85	7.17
cd00552	165.594	143	23679.9	235.79	5.7	4.19	12.65	108.83	0.22
cd00554	231.426	115	26614	428.1	4.33	10.09	7.84	54.95	0.27
cd00562	230.58	112	25825	427.54	8.98	6.3	23.57	83.34	0.44
cd00567	449.371	70	31456	2434.96	59.2	35.58	25.31	65.33	0.52
cd00568	574.053	133	76349	6669.01	35.63	24.35	81.44	513.42	1.35
cd00569	192.107	252	48411	1267.29	20.82	11.36	36.9	407.54	0.54
cd00577	281.911	79	22271	1225.73	21.57	9.45	19.28	66.38	0.2
cd00580	124.491	53	6598.02	203.43	0.87	2.59	0.53	7.59	0.03
cd00588	408.17	53	21633	1956.41	19.2	23.5	23.66	52.63	0.43
cd00590	475.367	471	223898	1318.02	1048.99	1610.48	1598.54	8553.6	15.86
cd00591	100.263	57	5714.99	105.19	1.47	2.57	0.95	7.13	0.03
cd00593	644.52	198	127615	2140.23	163.59	96.98	271.11	1089.24	4.99
cd00594	540.86	129	69770.9	2504.37	89.08	88.12	174.65	541.54	2.49
cd00598	543.621	58	31530	2243.48	145.25	64.62	37.37	79.21	1.02
cd00618	209.216	102	21340	338.33	8.11	9.32	20.12	55.06	0.27
cd00633	140.945	55	7751.97	130.44	2.74	4.33	4.6	9.52	0.09
cd00636	332.198	368	122249	8648.82	148.44	85.16	618.61	9272.18	3.11
cd00640	398.342	319	127071	3215.25	94.94	45.46	206.75	2851.5	2.36
cd00641	345.518	110	38007	1024.41	7.74	9.92	12.87	158.03	0.49
cd00651	281.3	70	19691	795.57	13.84	8.61	15.13	40.24	0.19
cd00652	237.587	63	14968	514.63	8.71	4.81	6.91	28.27	0.13
cd00653	1227.25	113	138679	72634	72.18	115.45	129.29	1171.57	4.98
cd00657	219.88	133	29244	417.26	10.63	13.59	33.06	82.17	0.4
cd00677	475.056	177	84084.9	870.34	49.79	42.81	213.4	479.35	2.26
cd00688	1001.95	268	268523	9521.82	618.09	377.52	2430.64	11261	16.11
cd00719	270.317	60	16219	130.16	61.83	21.5	17.4	26.06	0.32
cd00741	479.497	173	82953	1351.26	119.56	49.27	433.5	527.47	3.02
cd00756	172.124	145	24958	481.23	7.3	6.37	7.76	70.06	0.25
cd00761	394.431	290	114385	2030.53	244.6	116.15	535.74	1833.71	4.92
cd00838	352.44	150	52866	862.51	48.81	63.13	67.47	186.69	1.37
cd00882	344.293	150	51644	997.09	37.77	22.59	89.87	218.1	0.9
cd00945	266.271	118	31420	2572.04	7.87	6.18	18.4	79.39	0.31
cd00985	215.425	181	38991.9	878.33	19.3	6.31	42.78	254.27	0.58
cd00995	555.994	355	197378	17824.1	263.06	159.66	625.12	7495.44	5.33
cd01037	262.6	100	26260	336.35	20.85	8.87	100.3	79.84	0.56
cd01066	379.495	103	39088	24597.8	15.39	14.58	34.04	104.22	0.59
cd01081	323.983	58	18791	2437.38	17.73	7.84	5.92	40.55	0.21
cd01291	483.551	98	47388	5809.36	239.82	47.82	72.22	150.72	0.92
cd01292	485.902	51	24781	198.91	15.75	27.06	34.22	58.6	0.67
cd01335	366.897	58	21280	140.22	74.69	33.21	13.85	26.36	0.26
cd01342	655.564	927	607708	69792.5	49.41	829.81	26471.6	291221	25.42
cd01391	479.295	129	61829.1	8029.38	50.3	38.32	98.74	247.49	1.52
cd01392	339.942	1352	459602	20610	40.06	585.29	5506.65	1.05998e+06	25.41
cd01425	266.953	171	45649	2342.36	14.92	11.68	14.43	193.35	0.5
cd01427	260.443	352	91675.9	2256.95	121.47	38.16	557.95	2623.08	1.89
cd01433	170.468	156	26593	2136.22	5.87	7.39	8	98.73	0.21
cd01514	718.906	361	259525	43588.4	309	102.36	1961.48	16976.3	6.37
cd01594	492.191	413	203275	50374.8	140.53	68.94	428.26	10416.3	3.81
cd01610	317.869	627	199304	1534.1	32.55	649.27	7653.3	29903.6	14.52
cd01614	92.7286	70	6491	315.41	1.14	2.03	0.74	10.9	0.03
cd01635	430.234	94	40442	2152.57	139.97	74.41	117.23	165.35	0.67
cd01659	302.284	134	40506.1	181	33.61	48.07	61.97	114.21	0.74
cd01901	347.753	667	231951	10601.2	9.96	127.73	2551.21	44386.2	6.61
cd01983	353.452	943	333305	22582.1	30.61	364.5	6353.46	225291	16.41
cd02062	253.324	74	18746	532.03	13.58	15.71	32.22	47.05	0.22
cd02065	534.04	125	66755	4249.71	41.24	48.54	69.08	332.49	1.6
cd02116	462.894	1626	752666	9275.86	46.96	437.61	60862.1	1.54709e+06	36.4
cd02153	554.82	161	89326	1630.72	39.89	33.68	89.76	567.11	1.65
cd02205	340.76	433	147549	901.2	821.5	250.1	972.85	12113.6	6.37
cd02257	902.932	309	279006	7345.36	1133.09	2588.62	3817.49	7651.48	23.12
cd02325	528.98	302	159752	794.8	484.7	263.97	1095.72	2777.19	6.83
cd02407	156.456	57	8917.99	968.58	4.34	5.57	1.64	7.86	0.06
cd02409	284.825	268	76333.1	2677.85	64.06	14.69	251.39	1314.19	1.19
cd02439	364.342	161	58659.1	6596.9	21.25	27.14	28.95	280.42	0.75
cd02440	370.214	103	38132	325.53	63.08	54.43	282.04	142.2	1.51
cd02696	383.424	523	200531	5141.88	20.94	193.24	491.31	16757.4	8.16
cd02775	828.659	390	323177	49263.8	596.29	267.09	2383.36	15788.4	11.06
cd02883	207.35	200	41470	2473.59	38.8	26.09	83.47	186.09	1.04
cd03127	257.283	113	29073	1223.88	15.2	6.52	27.1	105.11	0.79
cd03128	377.622	1729	652908	35430.5	114.21	1571.22	53677.9		49.81
cd03174	483.123	984	475393	12762.7	29.68	162.03	2211.98	293528	16.23
cd03333	650.946	334	217416	31021.2	288.51	138.39	1362.22	6367.1	6
cd03440	261.528	1846	482781	7435.42	92.55	3748.14	135625	1.67773e+06	46.66
cd03467	273.353	153	41823	505.95	29.06	29.39	25.53	130.75	0.81
cd03493	154.792	327	50617	908.31	25.22	14.43	107.99	1197.51	0.74
cd03524	475.227	66	31365		159.3	30.5	38	70.53	0.68
cd03587	388.083	156	60540.9	1020.39	40.72	36.82	117.59	395.81	1.29
cd04100	562.567	210	118139	27420.9	56.75	30.73	97.39	1136.72	2.13
cd04301	220.602	949	209351	3700.58	33.06	1837.68	7893.98	172717	11.47
cd04332	307.653	495	152288	6599.39	203.3	37.26	783.31	11323.8	3.35
cd04369	911.724	279	254371	783.82	1153.23	1015.28	2772.13	6062.86	20.83
cd04371	820.57	193	158370	1422.17	257.77	219.01	527.81	1640.43	7.34
cd04508	1203.99	349	420193	2441.52	823.33	919.03	2576.33	20995.4	23.65
cd04519	1143.03	76	86870.3	4820.47	134.67	249.24	286.27	590.82	4.5
cd05188	389.805	200	77961	3573.01	196.9	40.64	334.71	659.57	2.47
cd05466	299.712	351	105199	3006.88	59.63	26.01	54.86	3653.83	1.68
cd05709	368.014	414	152358	1347.87	419.65	34.51	774.24	6816.41	3.94
cd05819	688.013	160	110082	2921.4	247.26	133.23	194.85	791.17	5.07
cd05992	547.312	154	84286	573.3	93.52	97.15	191.72	655.33	2.67
cd06071	2133.4	70	149338	3769.12	295.92	1442.18	309.82	1406.87	12.33
cd06093	587.464	207	121605	751.48	255.78	199.95	790.72	1358.99	8.43
cd06157	339.772	57	19367	4911.97	28.8	14.03	7.45	40.29	0.38
cd06167	322.265	268	86367	803.03	157.45	81.84	613.21	1361.09	3.34
cd06171	256.712	73	18740	1025.92	18.11	5.77	13.86	47.69	0.24
cd06174	474.433	441	209225	6822.31	430.34	780.79	964.52	17253.7	8.98
cd06222	484.917	84	40733	645.48	409.74	43.65	115.3	104.47	1.61
cd06223	268.35	1090	292502	11218.2	35.85	339.71	9117.91	330952	16.63
cd06224	1098.91	90	98901.9	10104.6	136.59	204.12	315.79	703.74	4.38
cd06225	597.078	205	122401	4545.82	189.18	104.43	535.08	1610.57	4.51
cd06257	407.604	154	62771	213.49	86.48	45.64	184.06	294.88	2.68
cd06259	249.102	449	111847	1959.2	225	51.49	1068.03	6352.13	4.84
cd06260	206.097	370	76255.9	2247.33	58.71	19.21	208.56	2579.82	1.52
cd06261	317.798	253	80402.9	2686.45	86.37	21.73	380.01	764.94	1.83
cd06445	172.34	379	65316.9	978.13	126.38	38.06	123.25	1748.14	1.57
cd06462	223.036	796	177537	2703.74	20.07	194.88	4804.94	84963.3	8.52
cd06534	513.397	68	34911	8174.67	85.89	28.44	11.15	77.22	0.64
cd06550	331.241	79	26168	1693.45	27.56	4.19	12.76	95.72	0.44
cd06558	336.511	697	234548	9079.54	35.28	268.64	1886.18	52755	9.23
cd06559	252.377	122	30790	1649.45	6.5	5.24	26.61	81.85	0.31
cd06560	357.02	50	17851	3483.8	13.54	6.66	4.03	24.27	0.18
cd06561	243.12	175	42546	2221.07	20.26	14.44	75.52	259.37	0.84
cd06567	582.608	492	286643	15602.2	695.9	129.73	1401.56	20162.6	10.48
cd06571	398.213	197	78448	1219.16	37.37	24.28	89.13	771.15	1.33
cd06572	449.423	194	87188.1	5920.34	22.87	20.5	29.56	668.41	1.33
cd06578	327.454	416	136221	3870.94	239.76	42.89	1328	7211.98	3.7
cd06583	357.452	290	103661	1781.66	258.14	62.23	538.72	1155.3	3.75
cd06587	170.075	320	54424	863.11	60.76	30.24	328.3	652.52	2.77
cd06660	333.381	1149	383055	15380.3	32.49	204.43	12164.2	1.03288e+06	15.53
cd06661	202.281	224	45310.9	563.55	48.95	21.58	96.03	340.16	0.92
cd06664	161.903	207	33513.9	641.85	17.59	8.69	28.54	186.98	0.61
cd06845	231.31	87	20124	649.53	47.67	6.68	18.61	50.22	0.32
cd06911	292.681	138	40390	2062.82	16.42	13.15	21.58	200.66	0.59
cd06916	456.136	59	26912	4353.64	63.73	48.99	26.2	83.08	0.79
cd06919	126.644	59	7472	238.3	1.14	4.79	0.47	6.07	0.05
cd06920	742.571	105	77970	2654.81	52.63	49.74	274.79	482.11	2.12
cd06971	173.756	168	29191	508.47	11.25	8.12	18.89	97.19	0.55
cd06974	349.249	177	61817.1	1301.72	63.45	14.55	119.48	450.6	1.11
cd07025	324.564	204	66211.1	2513.89	20.76	22.73	18.97	381.86	0.82
cd07026	125.133	105	13139	174.6	1.43	2.94	4.22	33.64	0.21
cd07040	332.627	426	141699	6473.61	347.36	95.41	631.86	6131.04	4.72
cd07066	1413.91	134	189464	1764.96	235.29	245.87	653.24	2453.26	11.5
cd07153	147.014	370	54395.2	4968.64	23.21	19	26.56	2192.29	0.87
cd07177	251.447	358	90018	898.44	130.59	53.25	440.17	1258.95	3.47
cd07185	355.553	1047	372264	11867.3	94.12	2606.53	5095.02	323878	27.01
cd07304	375.771	144	54111	6483.19	11.4	7.21	16.85	244.61	0.56
cd07307	603.79	62	37435	701.05	30.12	43.86	68.83	100.48	1.31
cd07323	507.581	62	31470	228.58	142.77	60.45	96.66	117.86	0.89
cd07377	284.978	416	118551	1668.19	111.44	30.3	164.59	6553.56	2.87
cd07440	488.931	58	28358	563.66	103.89	19.03	45.48	91.55	0.64
cd07557	197.642	293	57909.1	3952.33	85.54	15.17	264.85	691.12	1.09
cd07765	548.298	114	62506	5045.89	69.21	41.76	113.44	263.58	2.06
cd07812	184.684	196	36198.1	2830.71	23.29	18.68	40.49	182.23	0.53
cd07828	220.042	71	15623	651.93	16.08	4.79	9.75	28.32	0.32
cd07914	218.606	142	31042.1	507.95	4.35	8.64	10.85	104.52	0.26
cd07976	334.235	85	28410	384.74	85.16	38.87	16.29	103.92	0.53
cd07980	321.15	80	25692	2174.83	30.37	10.73	12.36	68.99	0.28
cd07995	241.026	266	64112.9	1400.53	41.27	18.65	92.11	1185.09	0.97
cd08010	359.597	67	24093	2433.64	21.66	12.31	6.28	63.37	0.25
cd08026	122.163	98	11972	372.5	4.3	3.62	2.42	20.37	0.09
cd08044	713.5	68	48518	14846.4	138.89	26.51	67.62	178.16	1.28
cd08048	234.1	50	11705	219.76	11.3	7.44	3.24	12.48	0.17
cd08168	276.728	103	28503	339.5	8.83	13.25	16.2	59.22	0.35
cd08368	495.588	398	197244	2636.68	567.5	376.93	2007.64	7321.28	11.26
cd08768	472.77	61	28839	7720.74	45.66	5.4	12.64	80.42	0.37
cd08774	314.32	100	31432	1094.71	17.36	13.59	31.75	138.47	0.73
cd09030	130.822	73	9550.01	286.21	3.96	1.42	1.41	15.14	0.05
cd09212	648.326	138	89469	234.09	199.26	86.91	522.33	668.1	7.12
cd09233	1730.88	56	96929.3	65474	126.39	272.06	95.47	715.95	5.74
cd09281	196.399	193	37905	564.47	19.17	5.01	22.35	233.46	0.54
cd09294	155.133	195	30250.9	431	3.9	3.08	5.03	136.03	0.23
cd09487	489.194	103	50387	190.87	71.1	118.8	76	279.67	1.51
cd09634	356.183	142	50578	2553.57	17.54	7.74	22.41	190.38	0.66
cd09652	257.393	61	15701	1303.85	16.31	6.35	3.84	32.91	0.31
cd09693	238.976	126	30111	602.46	6.91	4.68	8.12	73.78	0.3
cd09725	93.3471	121	11295	212.88	1.57	3.72	2.1	36.73	0.09
cd09727	221.667	51	11305	837.26	5.28	1.74	1.17	15.4	0.08
cd09731	187.983	59	11091	736.39	6.42	4.46	3.34	17.46	0.09
cd09804	365.073	55	20079	448.46	22.56	12.67	8.58	32.14	0.32
cd09916	164.932	73	12040	501.65	7.48	5.31	2.94	26.74	0.09
cd10146	290.326	224	65033	1619.48	43.09	9.74	60.17	457.85	1.02
cd10147	431.874	326	140791	4374.93	79.16	36.93	433.32	3360.67	2.8
cd10148	99.0672	134	13275	219.09	2.18	2.28	2.94	50.43	0.1
cd10315	1286.16	108	138905	47686.6	85.28	76.37	376.35	1370.57	5.73
cd10316	632.903	62	39240	37144	78.73	8.83	28.24	147.56	0.75
cd10719	394.607	374	147583	6854.71	313.51	54.61	415.13	7646.05	3.68
cd10747	395.8	436	172569	14144.3	312.51	34.69	990.93	13234.8	4.39
cd11296	631.21	100	63121	1608.07	107.61	83.26	345.34	385.18	2.71
cd11308	822.733	75	61705	5766.25	17.95	22.56	108.25	217.59	1.5
cd11375	274.699	103	28294	858.22	10.51	10.08	17.85	55.11	0.44
cd11377	748.2	70	52374	20673.8	177.79	33.12	156.73	201.65	1.42
cd11378	215.408	76	16371	361.7	21.95	3.85	9.55	51.75	0.35
cd11380	210.309	136	28602	462.4	3.78	2.8	5.99	83.51	0.19
cd11572	396.008	238	94249.9	2729.3	34.67	21.3	41.81	1314.19	2.46
cd11586	77.35	60	4641	99.21	2.83	1.02	0.95	8.26	0.03
cd11655	696.786	70	48775	3478.85	277.5	92.06	43.48	296.58	1.45
cd11660	419.916	95	39892	151.39	39.4	44.97	61.39	139.63	1.24
cd11684	1889.03	74	139788	28987	235.8	286.39	473.52	1243.91	8.75
cd11691	266.836	61	16277	1228.86	8.18	2.17	3.13	29.67	0.12
cd11709	1688.43	100	168843	994.37	463.61	892.06	2184.74	1903.96	18.61
cd11740	163.108	507	82695.8	807.07	1.31	6.24	25.8	11296.5	1.17
cd12082	478.623	53	25367	4925.15	35.89	12.08	16.27	79.57	0.34
cd12144	552.69	58	32056	41530.8	21.77	4.94	7.57	68.61	0.4
cd12148	768.811	2169	1.66755e+06	93357.6	651.09	141398	151958		245.12
cd12151	297.966	207	61679	2046.4	17.65	7.96	17.01	476.83	0.71
cd12152	146.54	328	48065.1	806.83	47.42	13.33	105.7	710.91	1.05
cd12208	155.775	80	12462	338.95	3.42	1.63	1.38	28.88	0.07
cd12212	153.875	56	8617	403.44	1.58	2.2	0.91	11.91	0.05
cd12843	240.517	58	13950	1141.68	4.43	1.98	1.81	15.65	0.09
cd12870	94.8889	72	6832	221.43	2.34	2.03	0.96	8.12	0.04
cd12927	150.827	156	23529	643.56	7.49	2.71	10.98	99.54	0.24
cd12934	581.014	70	40671	547.07	228.11	118.22	124.08	226.02	1.45
cd12935	645.586	70	45191	8406.3	120.63	98.76	38.85	166.31	1.2
cd12962	1525.84	69	105283	53523.6	45.81	66.68	80.16	645.7	4.06
cd13394	660.37	54	35660	31136.7	59.5	8.44	9.47	88.18	0.56
cd13433	1560.33	73	113904	94991.8	57.04	227.97	178	856.14	5.76
cd13777	431.09	122	52593	16844.2	41.65	15	113	206.75	1.48
cd13778	455.21	124	56446	4008.3	52.65	22.58	118.88	213.71	1.73
cd13944	405.431	325	131765	2427.31	90.14	22.59	118.32	4660.02	2.32
cd14251	654.87	69	45186	6632.92	126.96	21.53	25.74	133.27	0.94
cd14262	237.495	99	23512	1583.39	33.78	2.94	16.88	68.73	0.21
cd14263	135.455	101	13681	242.34	2.69	4.19	3.58	23.58	0.13
cd14438	356.654	52	18546	3364.59	18.98	5.02	12.05	24.67	0.2
cd14458	383.746	63	24176	2140.62	55.35	11.73	20.6	45.11	0.49
cd14473	1150.88	310	356773	13497.3	1343.95	939.21	4573.64	8859.89	27.86
cd14660	369.825	97	35873	1462.39	124.57	20.16	35.93	106.72	0.63
cd14745	737.333	51	37604	11850.1	70.27	14.21	16.46	168.28	0.89
cd14752	861.653	588	506652	39940.7	103.98	404.34	23612.6	108745	23.21
cd14785	391.549	102	39938	3198.79	7.58	6.83	8.01	137.49	0.44
cd14798	871.782	101	88050	27714.3	127.17	45.22	223.23	477.41	2.98
cd14947	650.338	198	128767	997.92	217.05	114.67	283.69	1153.72	5.72
cd14948	650.08	942	612375	9986.52	104.27	11899.7	25885.1	449634	50.39
cd15457	272.136	784	213355	5786.94	27.5	114.17	4900.58	73416.3	8.99
cd15481	595.855	69	41114	9143.12	132.72	18.38	26.52	122.19	0.98
cd15489	1432.48	197	282199	270.67	1040.88	723.87	2738.42	5142.05	33.97
cd15802	1443.49	61	88052.9	28486.5	102.45	120.96	150.34	499.4	4.96
cd15832	299.275	51	15263	693.54	4.65	2.25	1.44	18.85	0.11
